# Supplementary material for: Targeting UCHL3 attenuates pathological markers in neuronal models of Huntington’s disease
Source: Brain. 2026 Jan 24;149(6):1893–901. doi: 10.1093/brain/awag028 (PMC13232036; doi:10.1093/brain/awag028)
Supplement: awag028_Supplementary_Data [file awag028_supplementary_data.zip]

Archive with 4 entries (4 files):
- brain-2025-00434-File006.pdf
- brain-2025-00434-File007.mp4
- brain-2025-00434-File008.mp4
- brain-2025-00434-File009.xlsx
