# Supplementary material for: Targeting UCHL3 attenuates pathological markers in neuronal models of Huntington’s disease
Source: Brain. 2026 Jan 24;149(6):1893–901. doi: 10.1093/brain/awag028 (PMC13232036; doi:10.1093/brain/awag028)
Supplement: awag028_Supplementary_Data [file awag028_supplementary_data.zip › brain-2025-00434-File009.xlsx]

## Sheet: DAVID_h UCHL3 interactors 
Annotation Cluster 1	Enrichment Score: 30.81717277815727
Category	Term	Count	%	PValue	Genes	List Total	Pop Hits	Pop Total	Fold Enrichment	Bonferroni	Benjamini	FDR
GOTERM_CC_ALL	GO:0070062~extracellular exosome	125	40.3226	5.14633e-42	RPL5, PDCD6, CTNND1, GHITM, ENO2, ACTG2, TUBB8, LGALS3, LGALS1, CAPNS1, NARS1, RPS19, PSMD2, BSG, H4C2, H4C1, H4C4, PRKACA, H4C3, RPS13, H4C6, H4C5, RPS9, G6PD, HLA-B, HLA-C, ATP1B3, CMBL, HLA-A, PDIA6, H4C15, H4C14, H4C13, H4C12, PSME1, H4C11, PSME2, RPL27, RPL26, PHPT1, RPL28, DSC1, CNP, CUL3, GLO1, TWF2, IQGAP2, MACROH2A1, ZMPSTE24, ACAT1, TKFC, ESD, SFN, NAA50, H4C8, H4C9, ALYREF, RDX, IGF2R,…	307	2218	20472	3.75812	3.6436e-39	3.6436e-39	2.93855e-39
GOTERM_CC_ALL	GO:1903561~extracellular vesicle	125	40.3226	4.55282e-40	RPL5, PDCD6, CTNND1, GHITM, ENO2, ACTG2, TUBB8, LGALS3, LGALS1, CAPNS1, NARS1, RPS19, PSMD2, BSG, H4C2, H4C1, H4C4, PRKACA, H4C3, RPS13, H4C6, H4C5, RPS9, G6PD, HLA-B, HLA-C, ATP1B3, CMBL, HLA-A, PDIA6, H4C15, H4C14, H4C13, H4C12, PSME1, H4C11, PSME2, RPL27, RPL26, PHPT1, RPL28, DSC1, CNP, CUL3, GLO1, TWF2, IQGAP2, MACROH2A1, ZMPSTE24, ACAT1, TKFC, ESD, SFN, NAA50, H4C8, H4C9, ALYREF, RDX, IGF2R,…	307	2315	20472	3.60065	3.2234e-37	1.17551e-37	9.48047e-38
GOTERM_CC_ALL	GO:0043230~extracellular organelle	125	40.3226	4.98098e-40	RPL5, PDCD6, CTNND1, GHITM, ENO2, ACTG2, TUBB8, LGALS3, LGALS1, CAPNS1, NARS1, RPS19, PSMD2, BSG, H4C2, H4C1, H4C4, PRKACA, H4C3, RPS13, H4C6, H4C5, RPS9, G6PD, HLA-B, HLA-C, ATP1B3, CMBL, HLA-A, PDIA6, H4C15, H4C14, H4C13, H4C12, PSME1, H4C11, PSME2, RPL27, RPL26, PHPT1, RPL28, DSC1, CNP, CUL3, GLO1, TWF2, IQGAP2, MACROH2A1, ZMPSTE24, ACAT1, TKFC, ESD, SFN, NAA50, H4C8, H4C9, ALYREF, RDX, IGF2R,…	307	2317	20472	3.59754	3.52654e-37	1.17551e-37	9.48047e-38
GOTERM_CC_ALL	GO:0031982~vesicle	145	46.7742	1.15141e-25	RPL5, PDCD6, CTNND1, GHITM, ENO2, ACTG2, TUBB8, LGALS3, PSMD6, LGALS1, CAPNS1, NARS1, RPS19, PSMD2, BSG, H4C2, H4C1, H4C4, PRKACA, H4C3, RPS13, H4C6, H4C5, RPS9, G6PD, HLA-B, HLA-C, ATP1B3, CMBL, HLA-A, PDIA6, H4C15, H4C14, H4C13, H4C12, PSME1, H4C11, PSME2, RPL27, RPL26, PHPT1, RPL28, DSC1, TMED10, CNP, CUL3, COPB1, GLO1, UBR4, TWF2, IQGAP2, MACROH2A1, ZMPSTE24, ACAT1, TKFC, SNX2, ESD, SFN, SEC3…	307	4215	20472	2.29399	8.15196e-23	1.01899e-23	8.21816e-24
GOTERM_CC_ALL	GO:0044421~extracellular region part	135	43.5484	3.80886e-23	ERO1A, RPL5, PDCD6, CTNND1, HDLBP, GHITM, ENO2, ACTG2, TUBB8, LGALS3, LGALS1, CAPNS1, NARS1, RPS19, PSMD2, BSG, H4C2, H4C1, H4C4, PRKACA, H4C3, RPS13, H4C6, H4C5, RPS9, G6PD, HLA-B, HLA-C, ATP1B3, CMBL, HLA-A, PDIA6, H4C15, H4C14, H4C13, H4C12, PSME1, H4C11, PSME2, RPL27, RPL26, PHPT1, RPL28, DSC1, CD151, CNP, CUL3, GLO1, TWF2, IQGAP2, MACROH2A1, ZMPSTE24, ACAT1, TKFC, ESD, SFN, NAA50, H4C8, CRTA…	307	3948	20472	2.28023	2.69668e-20	2.69668e-21	2.17486e-21
GOTERM_CC_ALL	GO:0005576~extracellular region	141	45.4839	2.44257e-18	ERO1A, RPL5, PDCD6, CTNND1, HDLBP, GHITM, ENO2, ACTG2, TUBB8, LGALS3, PSMD6, LGALS1, CAPNS1, NARS1, RPS19, PSMD2, BSG, H4C2, H4C1, H4C4, PRKACA, H4C3, RPS13, H4C6, H4C5, RPS9, G6PD, HLA-B, HLA-C, ATP1B3, CMBL, HLA-A, PDIA6, ILF3, H4C15, H4C14, H4C13, H4C12, PSME1, H4C11, PSME2, RPL27, RPL26, PHPT1, RPL28, DSC1, CD151, CNP, CUL3, GLO1, TWF2, IQGAP2, MACROH2A1, ZMPSTE24, ACAT1, TKFC, ESD, SFN, NAA5…	307	4778	20472	1.96786	1.72934e-15	8.64668e-17	6.97352e-17
Annotation Cluster 2	Enrichment Score: 18.61572869453752
Category	Term	Count	%	PValue	Genes	List Total	Pop Hits	Pop Total	Fold Enrichment	Bonferroni	Benjamini	FDR
GOTERM_CC_ALL	GO:0044446~intracellular organelle part	243	78.3871	1.52703e-21	RPL5, CLPB, PITPNB, ECI2, GHITM, RPL8, RPL9, LGALS3, PSMD6, LGALS1, PSMD4, RPS19, PSMD2, BSG, UBAP2L, H4C2, PTGFRN, H4C1, H4C4, PRKACA, RPS10, H4C3, RPS13, H4C6, RPS12, H4C5, TMPO, NUP214, PDHX, RPL21, SACM1L, HLA-B, HLA-C, HLA-A, EML4, AFG3L2, PDE12, SARNP, PSME1, PSME2, RPL27, RPL26, RPL28, SET, PRKDC, TWF2, TWF1, MRPL14, IQGAP2, ZMPSTE24, SNX2, RDH11, SNX6, SEC31A, H4C8, NAA50, H4C9, XRCC5, LR…	307	10889	20472	1.48813	1.08114e-18	9.00947e-20	7.26611e-20
GOTERM_CC_ALL	GO:0044422~organelle part	247	79.6774	1.83198e-21	RPL5, CLPB, PITPNB, ECI2, GHITM, RPL8, RPL9, LGALS3, PSMD6, LGALS1, PSMD4, RPS19, PSMD2, BSG, UBAP2L, H4C2, PTGFRN, H4C1, H4C4, PRKACA, RPS10, H4C3, RPS13, H4C6, RPS12, H4C5, TMPO, NUP214, PDHX, RPL21, SACM1L, HLA-B, HLA-C, HLA-A, EML4, AFG3L2, PDE12, SARNP, PSME1, PSME2, RPL27, RPL26, RPL28, SET, PRKDC, TWF2, TWF1, MRPL14, IQGAP2, ZMPSTE24, SNX2, RDH11, SNX6, SEC31A, H4C8, NAA50, H4C9, XRCC5, LR…	307	11211	20472	1.46918	1.29705e-18	9.97727e-20	8.04664e-20
GOTERM_CC_ALL	GO:0043231~intracellular membrane-bounded organelle	257	82.9032	1.95222e-19	RPL5, CLPB, PITPNB, ECI2, GHITM, RPL9, LGALS3, PSMD6, LGALS1, PSMD4, RPS19, PSMD2, BSG, UBAP2L, H4C2, PTGFRN, H4C1, H4C4, PRKACA, RPS10, PELO, H4C3, RPS13, H4C6, RPS12, H4C5, TMPO, NUP214, PDHX, RPL21, SACM1L, HLA-B, HLA-C, HLA-A, AFG3L2, PDE12, SARNP, PSME1, PSME2, RPL27, RPL26, SET, CTBP2, PRKDC, TWF1, MRPL14, ZMPSTE24, SNX2, RDH11, SFN, SNX6, SEC31A, H4C8, BTF3, NAA50, H4C9, XRCC5, MCAM, LRBA,…	307	12322	20472	1.39083	1.38217e-16	7.67874e-18	6.19288e-18
GOTERM_CC_ALL	GO:0043227~membrane-bounded organelle	274	88.3871	1.36462e-18	RPL5, CLPB, PITPNB, ECI2, GHITM, ENO2, RPL9, LGALS3, PSMD6, LGALS1, PSMD4, RPS19, CAPNS1, PSMD2, BSG, UBAP2L, H4C2, PTGFRN, H4C1, H4C4, PRKACA, RPS10, PELO, H4C3, RPS13, H4C6, RPS12, H4C5, TMPO, NUP214, PDHX, RPL21, SACM1L, HLA-B, HLA-C, CMBL, HLA-A, AFG3L2, PDE12, SARNP, PSME1, PSME2, RPL27, RPL26, RPL28, SET, CTBP2, PRKDC, TWF2, TWF1, MRPL14, IQGAP2, ZMPSTE24, SNX2, RDH11, SFN, SNX6, SEC31A, H4…	307	13934	20472	1.31128	9.6615e-16	5.085e-17	4.10104e-17
GOTERM_CC_ALL	GO:0043229~intracellular organelle	275	88.7097	8.90988e-18	RPL5, CLPB, PITPNB, ECI2, GHITM, RPL8, RPL9, LGALS3, PSMD6, LGALS1, PSMD4, RPS19, PSMD2, BSG, UBAP2L, H4C2, PTGFRN, H4C1, H4C4, PRKACA, RPS10, PELO, H4C3, RPS13, H4C6, RPS12, H4C5, TMPO, NUP214, PDHX, RPL21, SACM1L, HLA-B, HLA-C, HLA-A, EML4, AFG3L2, PDE12, SARNP, PSME1, PSME2, RPL27, RPL26, RPL28, SET, CTBP2, PRKDC, TWF2, TWF1, MRPL14, IQGAP2, ZMPSTE24, LARP1, SNX2, RDH11, SFN, SNX6, SEC31A, H4C…	307	14155	20472	1.29552	6.3082e-15	2.86736e-16	2.31252e-16
GOTERM_CC_ALL	GO:0043226~organelle	284	91.6129	3.04401e-17	RPL5, CLPB, PITPNB, ECI2, GHITM, ENO2, RPL8, RPL9, LGALS3, PSMD6, LGALS1, PSMD4, RPS19, CAPNS1, PSMD2, BSG, UBAP2L, H4C2, PTGFRN, H4C1, H4C4, PRKACA, RPS10, PELO, H4C3, RPS13, H4C6, RPS12, H4C5, TMPO, NUP214, PDHX, RPL21, SACM1L, HLA-B, HLA-C, CMBL, HLA-A, EML4, AFG3L2, PDE12, SARNP, PSME1, PSME2, RPL27, RPL26, RPL28, SET, CTBP2, PRKDC, TWF2, TWF1, MRPL14, IQGAP2, ZMPSTE24, LARP1, SNX2, RDH11, SF…	307	15107	20472	1.25361	2.15516e-14	9.37026e-16	7.55709e-16
Annotation Cluster 3	Enrichment Score: 17.33656775513754
Category	Term	Count	%	PValue	Genes	List Total	Pop Hits	Pop Total	Fold Enrichment	Bonferroni	Benjamini	FDR
GOTERM_CC_ALL	GO:0044424~intracellular part	304	98.0645	5.51312e-26	RPL5, CLPB, PITPNB, ECI2, GHITM, IFIT1, ENO2, RPL8, RPL9, LGALS3, PSMD6, LGALS1, PSMD4, RPS19, CAPNS1, PSMD2, PPAT, BSG, UBAP2L, H4C2, PTGFRN, H4C1, H4C4, PRKACA, RPS10, PELO, H4C3, TNS3, RPS13, H4C6, RPS12, H4C5, TMPO, NUP214, PDHX, RPL21, SACM1L, HLA-B, HLA-C, CMBL, HLA-A, EML4, AFG3L2, PDE12, SARNP, PSME1, PSME2, ACOT1, RPL27, RPL26, RPL28, SET, CTBP2, PRKDC, TWF2, TWF1, MRPL14, IQGAP2, ZMPSTE…	307	16346	20472	1.24018	3.90329e-23	6.32393e-24	5.10023e-24
GOTERM_CC_ALL	GO:0005622~intracellular	304	98.0645	6.25247e-26	RPL5, CLPB, PITPNB, ECI2, GHITM, IFIT1, ENO2, RPL8, RPL9, LGALS3, PSMD6, LGALS1, PSMD4, RPS19, CAPNS1, PSMD2, PPAT, BSG, UBAP2L, H4C2, PTGFRN, H4C1, H4C4, PRKACA, RPS10, PELO, H4C3, TNS3, RPS13, H4C6, RPS12, H4C5, TMPO, NUP214, PDHX, RPL21, SACM1L, HLA-B, HLA-C, CMBL, HLA-A, EML4, AFG3L2, PDE12, SARNP, PSME1, PSME2, ACOT1, RPL27, RPL26, RPL28, SET, CTBP2, PRKDC, TWF2, TWF1, MRPL14, IQGAP2, ZMPSTE…	307	16353	20472	1.23965	4.42675e-23	6.32393e-24	5.10023e-24
GOTERM_CC_ALL	GO:0005623~cell	306	98.7097	3.61526e-10	RPL5, CLPB, PITPNB, ECI2, GHITM, IFIT1, ENO2, RPL8, RPL9, LGALS3, PSMD6, LGALS1, PSMD4, RPS19, CAPNS1, PSMD2, PPAT, BSG, UBAP2L, H4C2, PTGFRN, H4C1, H4C4, PRKACA, RPS10, PELO, H4C3, TNS3, RPS13, H4C6, RPS12, H4C5, TMPO, NUP214, PDHX, RPL21, SACM1L, HLA-B, HLA-C, CMBL, HLA-A, EML4, AFG3L2, PDE12, SARNP, PSME1, PSME2, ACOT1, RPL27, RPL26, RPL28, SET, CTBP2, PRKDC, TWF2, TWF1, MRPL14, IQGAP2, ZMPSTE…	307	18875	20472	1.08108	2.55961e-07	5.22369e-09	4.21289e-09
GOTERM_CC_ALL	GO:0044464~cell part	306	98.7097	3.61526e-10	RPL5, CLPB, PITPNB, ECI2, GHITM, IFIT1, ENO2, RPL8, RPL9, LGALS3, PSMD6, LGALS1, PSMD4, RPS19, CAPNS1, PSMD2, PPAT, BSG, UBAP2L, H4C2, PTGFRN, H4C1, H4C4, PRKACA, RPS10, PELO, H4C3, TNS3, RPS13, H4C6, RPS12, H4C5, TMPO, NUP214, PDHX, RPL21, SACM1L, HLA-B, HLA-C, CMBL, HLA-A, EML4, AFG3L2, PDE12, SARNP, PSME1, PSME2, ACOT1, RPL27, RPL26, RPL28, SET, CTBP2, PRKDC, TWF2, TWF1, MRPL14, IQGAP2, ZMPSTE…	307	18875	20472	1.08108	2.55961e-07	5.22369e-09	4.21289e-09
Annotation Cluster 4	Enrichment Score: 12.92633248626036
Category	Term	Count	%	PValue	Genes	List Total	Pop Hits	Pop Total	Fold Enrichment	Bonferroni	Benjamini	FDR
REACTOME_PATHWAY	R-HSA-2262752~Cellular responses to stress	79	25.4839	2.2994e-29	ERO1A, RPL5, RPL8, RPL9, LMNB1, TUBB8, RPS4X, PSMD6, TUBA1B, PSMD4, RPS19, H2BC21, PSMD2, H4C2, H4C1, H4C4, H4C3, RPS10, H4C6, RPS13, H3-3A, H4C5, RPS12, H3-3B, NUP214, RPS9, G6PD, RPL21, DIS3, RPS6, H4-16, RPS3A, PDIA6, PSMA4, H4C15, DNAJC7, H4C14, PSMA2, NUP50, H4C13, H4C12, H4C11, PSME1, PSME2, RPL27, RPL26, RPL28, RPL10, CUL3, PSMB5, PSMB2, TPR, PSMB1, RBBP7, RPS27A, RPL18, EXOSC2, SEC31A, H4…	259	784	10882	4.2337	2.43047e-26	2.43047e-26	1.83033e-26
REACTOME_PATHWAY	R-HSA-8953897~Cellular responses to stimuli	79	25.4839	7.63839e-29	ERO1A, RPL5, RPL8, RPL9, LMNB1, TUBB8, RPS4X, PSMD6, TUBA1B, PSMD4, RPS19, H2BC21, PSMD2, H4C2, H4C1, H4C4, H4C3, RPS10, H4C6, RPS13, H3-3A, H4C5, RPS12, H3-3B, NUP214, RPS9, G6PD, RPL21, DIS3, RPS6, H4-16, RPS3A, PDIA6, PSMA4, H4C15, DNAJC7, H4C14, PSMA2, NUP50, H4C13, H4C12, H4C11, PSME1, PSME2, RPL27, RPL26, RPL28, RPL10, CUL3, PSMB5, PSMB2, TPR, PSMB1, RBBP7, RPS27A, RPL18, EXOSC2, SEC31A, H4…	259	798	10882	4.15942	8.07378e-26	4.03689e-26	3.04008e-26
GOTERM_MF_ALL	GO:0005198~structural molecule activity	64	20.6452	1.08157e-23	RPL5, RPL8, RPL9, LMNB2, LMNB1, TUBB8, RPS4X, TUBA1B, CSRP2, RPS19, H2BC21, H4C2, H4C1, H4C4, H4C3, RPS10, H4C6, RPS13, H3-3A, H4C5, RPS12, H3-3B, NUP214, RPS9, RPL21, RPS6, H4-16, RPS3A, H2BC18, ACTBL2, H4C15, H4C14, H4C13, H4C12, H4C11, RPL27, RPL26, RPL28, PLEC, CTBP2, RPL10, COPB1, MRPL14, MACROH2A1, TPR, RPS27A, RPL18, SEC31A, H4C8, SPAG9, H4C9, RPL23A, H1-2, H1-4, H3-4, ARPC3, H2AC20, GNB2,…	304	896	18811	4.41988	9.03114e-21	4.51557e-21	4.27221e-21
REACTOME_PATHWAY	R-HSA-5663205~Infectious disease	80	25.8065	9.43539e-23	RPL5, CTNND1, RPL8, RPL9, IPO5, TUBB8, RPS4X, PSMD6, TUBA1B, PSMD4, RPS19, H2BC21, PSMD2, H4C2, H4C1, H4C4, PRKACA, H4C3, RPS10, H4C6, RPS13, H4C5, RPS12, YWHAH, NUP214, RPS9, RPL21, PARP1, RPS6, H4-16, HLA-B, HLA-C, RPS3A, ATP1B3, HLA-A, H2BC18, PSMA4, H4C15, H4C14, PSMA2, NUP50, H4C13, H4C12, H4C11, PSME1, MYH9, PSME2, RPL27, RPL26, RPL28, LTF, RPL10, CUL3, GANAB, TKFC, PSMB5, LARP1, PSMB2, TPR…	259	1013	10882	3.3181	9.97321e-20	3.3244e-20	2.50352e-20
GOTERM_BP_ALL	GO:0002181~cytoplasmic translation	29	9.35484	1.43839e-21	RPL5, RPL10, RPL8, RPL9, RPS4X, SYNCRIP, RPS19, RPS27A, RPL18, RPS10, EIF4B, RPS13, RPS12, RPS9, RPL21, CNBP, RPS6, RPL23A, RPS3A, PKM, RPL27, RPS20, RPL26, RPL28, EIF3D, RPS24, RPS23, EIF3B, EIF4G1	303	159	19256	11.5911	6.92009e-18	6.92009e-18	6.59213e-18
REACTOME_PATHWAY	R-HSA-9010553~Regulation of expression of SLITs and ROBOs	34	10.9677	3.27731e-21	RPL5, RPL10, RPL8, RPL9, RPS4X, PSMD6, PSMB5, PSMD4, RPS19, PSMB2, PSMD2, PSMB1, RPS27A, RPL18, RPS10, RPS13, RPS12, RPS9, RPL21, RPS6, RPL23A, RPS3A, PSMC6, PSMA4, PSMA2, PSME1, PSME2, RPL27, RPS20, RPL26, RPL28, RPS24, RPS23, EIF4G1	259	171	10882	8.35395	3.46412e-18	8.6603e-19	6.52185e-19
REACTOME_PATHWAY	R-HSA-392499~Metabolism of proteins	110	35.4839	4.20092e-20	ERO1A, RPL5, RPL8, RPL9, TUBB8, PSMD6, LGALS1, NARS1, PSMD4, RPS19, PSMD2, H4C2, H4C1, H4C4, RPS10, H4C3, RPS13, H4C6, RPS12, H4C5, NUP214, RPS9, RPL21, RPS6, HLA-A, PDIA6, H4C15, H4C14, H4C13, H4C12, PSME1, H4C11, FKBP8, PSME2, RPL27, RPL26, RPL28, TMED10, PRKDC, CUL3, COPB1, MRPL14, TPR, SEC31A, H4C8, H4C9, TBCB, TBCA, AIMP1, COPS3, H2AC20, GNB2, CALU, SRPRB, RPS20, TGFBI, SAE1, RPS24, UBE2M, R…	259	1968	10882	2.34842	4.44037e-17	5.55046e-18	4.17991e-18
REACTOME_PATHWAY	R-HSA-71291~Metabolism of amino acids and derivatives	46	14.8387	5.77775e-20	RPL5, RPL10, RPL8, RPL9, ACAT1, RPS4X, PSMD6, PSMB5, PSMD4, RPS19, QARS1, PSMB2, PSMD2, PSMB1, CKB, RPS27A, RPL18, RPS10, PSPH, HIBCH, RPS13, RPS12, PDHX, RPS9, RPL21, ARG1, MARS1, RPS6, ASNS, RPL23A, PYCR2, RPS3A, AIMP1, SARS1, PSMC6, PSMA4, PSMA2, PSME1, PSME2, RPL27, RPS20, RPL26, DLD, RPL28, RPS24, RPS23	259	374	10882	5.16767	6.10708e-17	6.10708e-18	4.59909e-18
REACTOME_PATHWAY	R-HSA-72706~GTP hydrolysis and joining of the 60S ribosomal subunit	27	8.70968	4.89908e-19	RPL5, RPL10, RPL8, RPL9, RPS4X, RPS19, RPS27A, RPL18, RPS10, EIF4B, RPS13, RPS12, EIF5B, RPS9, RPL21, RPS6, RPL23A, RPS3A, RPL27, RPS20, RPL26, RPL28, EIF3D, RPS24, RPS23, EIF3B, EIF4G1	259	112	10882	10.1287	5.17833e-16	4.70758e-17	3.54516e-17
REACTOME_PATHWAY	R-HSA-376176~Signaling by ROBO receptors	35	11.2903	9.06215e-19	RPL5, RPL10, RPL8, RPL9, RPS4X, PSMD6, PSMB5, PSMD4, RPS19, PSMB2, PSMD2, PSMB1, RPS27A, RPL18, PRKACA, RPS10, RPS13, RPS12, RPS9, RPL21, RPS6, RPL23A, RPS3A, PSMC6, PSMA4, PSMA2, PSME1, PSME2, RPL27, RPS20, RPL26, RPL28, RPS24, RPS23, EIF4G1	259	218	10882	6.7456	9.57869e-16	7.36823e-17	5.54882e-17
REACTOME_PATHWAY	R-HSA-72613~Eukaryotic Translation Initiation	27	8.70968	2.48714e-18	RPL5, RPL10, RPL8, RPL9, RPS4X, RPS19, RPS27A, RPL18, RPS10, EIF4B, RPS13, RPS12, EIF5B, RPS9, RPL21, RPS6, RPL23A, RPS3A, RPL27, RPS20, RPL26, RPL28, EIF3D, RPS24, RPS23, EIF3B, EIF4G1	259	119	10882	9.53292	2.62891e-15	1.75261e-16	1.31984e-16
REACTOME_PATHWAY	R-HSA-72737~Cap-dependent Translation Initiation	27	8.70968	2.48714e-18	RPL5, RPL10, RPL8, RPL9, RPS4X, RPS19, RPS27A, RPL18, RPS10, EIF4B, RPS13, RPS12, EIF5B, RPS9, RPL21, RPS6, RPL23A, RPS3A, RPL27, RPS20, RPL26, RPL28, EIF3D, RPS24, RPS23, EIF3B, EIF4G1	259	119	10882	9.53292	2.62891e-15	1.75261e-16	1.31984e-16
REACTOME_PATHWAY	R-HSA-156827~L13a-mediated translational silencing of Ceruloplasmin expression	26	8.3871	5.25739e-18	RPL5, RPL10, RPL8, RPL9, RPS4X, RPS19, RPS27A, RPL18, RPS10, EIF4B, RPS13, RPS12, RPS9, RPL21, RPS6, RPL23A, RPS3A, RPL27, RPS20, RPL26, RPL28, EIF3D, RPS24, RPS23, EIF3B, EIF4G1	259	111	10882	9.84146	5.55706e-15	3.47316e-16	2.61555e-16
GOTERM_CC_ALL	GO:0022626~cytosolic ribosome	22	7.09677	8.39207e-18	RPL5, RPS9, RPL21, RPL10, RPS6, RPL23A, RPS3A, RPL8, RPL9, RPS4X, RPS19, RPL27, RPS20, RPL26, RPS27A, RPL18, RPL28, RPS10, RPS24, RPS13, RPS23, RPS12	307	108	20472	13.5838	5.94159e-15	2.82933e-16	2.28184e-16
REACTOME_PATHWAY	R-HSA-2408522~Selenoamino acid metabolism	26	8.3871	2.51041e-17	RPL5, RPL10, RPL8, RPL9, RPS4X, RPS19, QARS1, RPS27A, RPL18, RPS10, RPS13, RPS12, RPS9, RPL21, MARS1, RPS6, RPL23A, RPS3A, AIMP1, SARS1, RPL27, RPS20, RPL26, RPL28, RPS24, RPS23	259	118	10882	9.25764	2.65351e-14	1.32675e-15	9.99145e-16
REACTOME_PATHWAY	R-HSA-168273~Influenza Viral RNA Transcription and Replication	27	8.70968	6.78443e-17	RPL5, RPL10, RPL8, RPL9, IPO5, RPS4X, RPS19, TPR, RPS27A, RPL18, RPS10, RPS13, RPS12, NUP214, RPS9, RPL21, PARP1, RPS6, RPL23A, RPS3A, NUP50, RPL27, RPS20, RPL26, RPL28, RPS24, RPS23	259	135	10882	8.40309	1.17351e-13	3.41483e-15	2.57162e-15
REACTOME_PATHWAY	R-HSA-1799339~SRP-dependent cotranslational protein targeting to membrane	25	8.06452	8.4709e-17	RPL5, RPL10, RPL8, RPL9, RPS4X, RPS19, RPS27A, RPL18, RPS10, RPS13, RPS12, RPS9, RPL21, SSR4, RPS6, RPL23A, RPS3A, SRP68, SRPRB, RPL27, RPS20, RPL26, RPL28, RPS24, RPS23	259	112	10882	9.37845	1.17351e-13	4.06988e-15	3.06493e-15
REACTOME_PATHWAY	R-HSA-72689~Formation of a pool of free 40S subunits	24	7.74194	9.08325e-17	RPL5, RPS9, RPL21, RPL10, RPS6, RPL23A, RPS3A, RPL8, RPL9, RPS4X, RPS19, RPL27, RPS20, RPL26, RPS27A, RPL18, RPL28, EIF3D, RPS10, RPS24, RPS13, RPS23, EIF3B, RPS12	259	101	10882	9.98387	1.17351e-13	4.17435e-15	3.1436e-15
REACTOME_PATHWAY	R-HSA-1643685~Disease	98	31.6129	1.08568e-16	RPL5, CTNND1, RPL8, RPL9, IPO5, TUBB8, PSMD6, CAPNS1, PSMD4, RPS19, PSMD2, BSG, H4C2, H4C1, H4C4, PRKACA, RPS10, H4C3, RPS13, H4C6, RPS12, H4C5, NUP214, RPS9, RPL21, RPS6, HLA-B, HLA-C, ATP1B3, HLA-A, EML4, H4C15, H4C14, H4C13, H4C12, PSME1, H4C11, PSME2, RPL27, RPL26, RPL28, CTBP2, CUL3, ACACA, LARP1, TKFC, TPR, SFN, SEC31A, H4C8, H4C9, XRCC5, ARPC3, H2AC20, GNB2, RPS20, GCLM, RPS24, RPS23, GSDM…	259	1801	10882	2.28624	1.17351e-13	4.78154e-15	3.60085e-15
REACTOME_PATHWAY	R-HSA-2408557~Selenocysteine synthesis	23	7.41935	1.82088e-16	RPL5, RPS9, RPL21, RPL10, RPS6, RPL23A, RPS3A, RPL8, RPL9, RPS4X, SARS1, RPS19, RPL27, RPS20, RPL26, RPS27A, RPL18, RPL28, RPS10, RPS24, RPS13, RPS23, RPS12	259	93	10882	10.3909	2.34701e-13	7.4026e-15	5.57471e-15
REACTOME_PATHWAY	R-HSA-975956~Nonsense Mediated Decay (NMD) independent of the Exon Junction Complex (EJC)	23	7.41935	2.95983e-16	RPL5, RPS9, RPL21, RPL10, RPS6, RPL23A, RPS3A, RPL8, RPL9, RPS4X, RPS19, RPL27, RPS20, RPL26, RPS27A, RPL18, RPL28, RPS10, RPS24, RPS13, RPS23, EIF4G1, RPS12	259	95	10882	10.1722	3.52052e-13	1.15872e-14	8.72602e-15
REACTOME_PATHWAY	R-HSA-8953854~Metabolism of RNA	55	17.7419	9.61823e-16	RPL5, RPL8, RPL9, RPS4X, PSMD6, PSMD4, RPS19, PSMD2, DHX15, TNPO1, RPS10, RPS13, RPS12, NUP214, RPS9, RPL21, DIS3, RPS6, RPS3A, PSMA4, PSMA2, NUP50, SARNP, PSME1, PSME2, RPL27, PPIH, RPL26, DNAJC8, RPL28, DDX6, SF3B2, SET, RPL10, PSMB5, PSMB2, TPR, PSMB1, RPS27A, HNRNPA1, RPL18, EXOSC2, EIF4B, SF3A1, FUS, ALYREF, RPL23A, PSMC6, HNRNPA2B1, RPS20, FAM98B, RBMX, RPS24, EIF4G1, RPS23	259	674	10882	3.42856	1.05616e-12	3.50568e-14	2.64004e-14
REACTOME_PATHWAY	R-HSA-156902~Peptide chain elongation	22	7.09677	1.06505e-15	RPL5, RPS9, RPL21, RPL10, RPS6, RPL23A, RPS3A, RPL8, RPL9, RPS4X, RPS19, RPL27, RPS20, RPL26, RPS27A, RPL18, RPL28, RPS10, RPS24, RPS13, RPS23, RPS12	259	89	10882	10.3858	1.17351e-12	3.63147e-14	2.73477e-14
REACTOME_PATHWAY	R-HSA-192823~Viral mRNA Translation	22	7.09677	1.06505e-15	RPL5, RPS9, RPL21, RPL10, RPS6, RPL23A, RPS3A, RPL8, RPL9, RPS4X, RPS19, RPL27, RPS20, RPL26, RPS27A, RPL18, RPL28, RPS10, RPS24, RPS13, RPS23, RPS12	259	89	10882	10.3858	1.17351e-12	3.63147e-14	2.73477e-14
REACTOME_PATHWAY	R-HSA-9633012~Response of EIF2AK4 (GCN2) to amino acid deficiency	23	7.41935	1.29275e-15	RPL5, RPS9, RPL21, RPL10, RPS6, ASNS, RPL23A, RPS3A, RPL8, RPL9, RPS4X, RPS19, RPL27, RPS20, RPL26, RPS27A, RPL18, RPL28, RPS10, RPS24, RPS13, RPS23, RPS12	259	101	10882	9.56787	1.40821e-12	4.27012e-14	3.21572e-14
REACTOME_PATHWAY	R-HSA-72766~Translation	36	11.6129	1.35835e-15	RPL5, RPL10, MRPL14, RPL8, RPL9, RPS4X, NARS1, RPS19, QARS1, RPS27A, RPL18, RPS10, EIF4B, RPS13, RPS12, EIF5B, RPS9, RPL21, SSR4, MARS1, RPS6, RPL23A, RPS3A, SRP68, AIMP1, SARS1, SRPRB, RPL27, RPS20, RPL26, RPL28, EIF3D, RPS24, RPS23, EIF3B, EIF4G1	259	291	10882	5.19779	1.40821e-12	4.35083e-14	3.2765e-14
GOTERM_CC_ALL	GO:0005840~ribosome	28	9.03226	2.15244e-15	RPL5, RPL10, RRBP1, MRPL14, RPL8, RPL9, RPS4X, LARP1, RPS19, DNAJC21, RPS27A, RPL18, RPS10, RPS13, RPS12, BTF3, RPS9, RPL21, RPS6, RPL23A, RPS3A, SRP68, RPL27, RPS20, RPL26, RPL28, RPS24, RPS23	307	258	20472	7.23703	1.49347e-12	5.07977e-14	4.09682e-14
REACTOME_PATHWAY	R-HSA-156842~Eukaryotic Translation Elongation	22	7.09677	2.69947e-15	RPL5, RPS9, RPL21, RPL10, RPS6, RPL23A, RPS3A, RPL8, RPL9, RPS4X, RPS19, RPL27, RPS20, RPL26, RPS27A, RPL18, RPL28, RPS10, RPS24, RPS13, RPS23, RPS12	259	93	10882	9.93914	2.81641e-12	7.92594e-14	5.96882e-14
REACTOME_PATHWAY	R-HSA-72764~Eukaryotic Translation Termination	22	7.09677	2.69947e-15	RPL5, RPS9, RPL21, RPL10, RPS6, RPL23A, RPS3A, RPL8, RPL9, RPS4X, RPS19, RPL27, RPS20, RPL26, RPS27A, RPL18, RPL28, RPS10, RPS24, RPS13, RPS23, RPS12	259	93	10882	9.93914	2.81641e-12	7.92594e-14	5.96882e-14
REACTOME_PATHWAY	R-HSA-168255~Influenza Infection	27	8.70968	2.9918e-15	RPL5, RPL10, RPL8, RPL9, IPO5, RPS4X, RPS19, TPR, RPS27A, RPL18, RPS10, RPS13, RPS12, NUP214, RPS9, RPL21, PARP1, RPS6, RPL23A, RPS3A, NUP50, RPL27, RPS20, RPL26, RPL28, RPS24, RPS23	259	156	10882	7.2719	3.16847e-12	8.54684e-14	6.43641e-14
REACTOME_PATHWAY	R-HSA-927802~Nonsense-Mediated Decay (NMD)	23	7.41935	2.29095e-14	RPL5, RPS9, RPL21, RPL10, RPS6, RPL23A, RPS3A, RPL8, RPL9, RPS4X, RPS19, RPL27, RPS20, RPL26, RPS27A, RPL18, RPL28, RPS10, RPS24, RPS13, RPS23, EIF4G1, RPS12	259	115	10882	8.40309	2.41742e-11	5.15221e-13	3.88e-13
REACTOME_PATHWAY	R-HSA-975957~Nonsense Mediated Decay (NMD) enhanced by the Exon Junction Complex (EJC)	23	7.41935	2.29095e-14	RPL5, RPS9, RPL21, RPL10, RPS6, RPL23A, RPS3A, RPL8, RPL9, RPS4X, RPS19, RPL27, RPS20, RPL26, RPS27A, RPL18, RPL28, RPS10, RPS24, RPS13, RPS23, EIF4G1, RPS12	259	115	10882	8.40309	2.41742e-11	5.15221e-13	3.88e-13
WIKIPATHWAYS	WP477~Cytoplasmic ribosomal proteins	22	7.09677	2.63159e-14	RPL5, RPS9, RPL21, RPL10, RPS6, RPL23A, RPS3A, RPL8, RPL9, RPS4X, RPS19, RPL27, RPS20, RPL26, RPS27A, RPL18, RPL28, RPS10, RPS24, RPS13, RPS23, RPS12	222	90	7938	8.74054	9.31455e-12	9.31582e-12	9.21056e-12
GOTERM_CC_ALL	GO:0044445~cytosolic part	27	8.70968	2.8762e-14	RPL5, CTBP2, RPL10, ENO2, RPL8, RPL9, RPS4X, RPS19, PSMD2, RPS27A, RPL18, RPS10, RPS13, RPS12, RPS9, RRM2, RPL21, RPS6, RPL23A, RPS3A, PSMC6, RPL27, RPS20, RPL26, RPL28, RPS24, RPS23	307	263	20472	6.84589	2.03584e-11	6.56886e-13	5.29777e-13
GOTERM_CC_ALL	GO:0044391~ribosomal subunit	23	7.41935	1.78783e-13	RPL5, RPS9, RPL21, RPL10, RPS6, MRPL14, RPL23A, RPS3A, RPL8, RPL9, RPS4X, RPS19, RPL27, RPS20, RPL26, RPS27A, RPL18, RPL28, RPS10, RPS24, RPS13, RPS23, RPS12	307	194	20472	7.90584	1.26552e-10	3.83572e-12	3.09349e-12
GOTERM_MF_ALL	GO:0003735~structural constituent of ribosome	23	7.41935	4.50363e-13	RPL5, RPS9, RPL21, RPL10, RPS6, MRPL14, RPL23A, RPS3A, RPL8, RPL9, RPS4X, RPS19, RPL27, RPS20, RPL26, RPS27A, RPL18, RPL28, RPS10, RPS24, RPS13, RPS23, RPS12	304	189	18811	7.53016	3.76099e-10	4.17837e-11	3.95319e-11
GOTERM_CC_ALL	GO:0030529~intracellular ribonucleoprotein complex	57	18.3871	1.13291e-12	RPL5, HDLBP, RPL8, RPL9, RPS4X, LGALS3, SYNCRIP, RPS19, DHX15, UBAP2L, RPS10, RPS13, RPS12, RPS9, RPL21, VBP1, PABPC4, RPS6, RPS3A, PSMA4, PSMA2, SARNP, MRTO4, RPL27, PPIH, RPL26, RPL28, DDX6, SF3B2, RPL10, PRKDC, MRPL14, RRBP1, LARP1, DNAJC21, RPS27A, HNRNPA1, RPL18, BTF3, YTHDF1, SF3A1, FUS, API5, XRCC5, ALYREF, PTGES3, RPL23A, SRP68, HNRNPA2B1, RPS20, VIM, RBMX, EIF3D, RPS24, EIF4G1, RPS23, EI…	307	1322	20472	2.87518	8.02073e-10	2.16784e-11	1.74836e-11
REACTOME_PATHWAY	R-HSA-1266738~Developmental Biology	67	21.6129	1.54796e-12	RPL5, RPL8, RPL9, TUBB8, RPS4X, PSMD6, TUBA1B, CAPNS1, PSMD4, RPS19, H2BC21, PSMD2, WDR5, H4C2, H4C1, H4C4, PRKACA, H4C3, RPS10, H4C6, RPS13, H3-3A, H4C5, RPS12, H3-3B, RPS9, RPL21, RPS6, H4-16, RPS3A, PSMA4, H4C15, H4C14, PSMA2, H4C13, H4C12, H4C11, PSME1, MYH9, PSME2, RPL27, RPL26, RPL28, DSC1, RPL10, PSMB5, PSMB2, PSMB1, RBBP7, RPS27A, RPL18, H4C8, SPAG9, CDSN, H4C9, RDX, STAT3, RPL23A, DEK, P…	259	1127	10882	2.49781	1.63622e-09	2.18159e-11	1.6429e-11
GOTERM_CC_ALL	GO:1990904~ribonucleoprotein complex	58	18.7097	3.28237e-12	RPL5, HDLBP, RPL8, RPL9, RPS4X, LGALS3, SYNCRIP, RPS19, DHX15, UBAP2L, RPS10, RPS13, RPS12, RPS9, RPL21, VBP1, PABPC4, RPS6, RPS3A, ILF3, PSMA4, PSMA2, SARNP, MRTO4, RPL27, PPIH, RPL26, RPL28, DDX6, SF3B2, RPL10, PRKDC, MRPL14, RRBP1, LARP1, DNAJC21, RPS27A, HNRNPA1, RPL18, BTF3, YTHDF1, SF3A1, FUS, API5, XRCC5, ALYREF, PTGES3, RPL23A, SRP68, HNRNPA2B1, RPS20, VIM, RBMX, EIF3D, RPS24, EIF4G1, RPS…	307	1398	20472	2.76658	2.32392e-09	5.40446e-11	4.35868e-11
REACTOME_PATHWAY	R-HSA-72649~Translation initiation complex formation	16	5.16129	3.3541e-12	RPS9, RPS6, RPS3A, RPS4X, RPS19, RPS20, RPS27A, EIF3D, RPS10, RPS24, EIF4B, RPS13, RPS23, EIF3B, EIF4G1, RPS12	259	58	10882	11.5905	3.54528e-09	4.27142e-11	3.2167e-11
REACTOME_PATHWAY	R-HSA-72702~Ribosomal scanning and start codon recognition	16	5.16129	3.3541e-12	RPS9, RPS6, RPS3A, RPS4X, RPS19, RPS20, RPS27A, EIF3D, RPS10, RPS24, EIF4B, RPS13, RPS23, EIF3B, EIF4G1, RPS12	259	58	10882	11.5905	3.54528e-09	4.27142e-11	3.2167e-11
UP_KW_MOLECULAR_FUNCTION	KW-0687~Ribonucleoprotein	29	9.35484	3.80352e-12	RPL5, RPL10, MRPL14, RPL8, RPL9, RPS4X, SYNCRIP, LARP1, RPS19, RPS27A, HNRNPA1, RPL18, RPS10, RPS13, RPS12, RPS9, RPL21, RPS6, RPL23A, RPS3A, SRP68, HNRNPA2B1, RPL27, RPS20, RPL26, RPL28, RBMX, RPS24, RPS23	222	305	11655	4.9918	2.47228e-10	2.47228e-10	2.20604e-10
REACTOME_PATHWAY	R-HSA-72662~Activation of the mRNA upon binding of the cap-binding complex and eIFs, and subsequent binding to 43S	16	5.16129	4.40331e-12	RPS9, RPS6, RPS3A, RPS4X, RPS19, RPS20, RPS27A, EIF3D, RPS10, RPS24, EIF4B, RPS13, RPS23, EIF3B, EIF4G1, RPS12	259	59	10882	11.394	4.65436e-09	5.54084e-11	4.17266e-11
UP_KW_MOLECULAR_FUNCTION	KW-0689~Ribosomal protein	23	7.41935	1.29897e-11	RPL5, RPS9, RPL21, RPL10, RPS6, MRPL14, RPL23A, RPS3A, RPL8, RPL9, RPS4X, RPS19, RPL27, RPS20, RPL26, RPS27A, RPL18, RPL28, RPS10, RPS24, RPS13, RPS23, RPS12	222	193	11655	6.25648	8.44332e-10	4.22165e-10	3.76701e-10
REACTOME_PATHWAY	R-HSA-9711097~Cellular response to starvation	23	7.41935	1.42624e-11	RPL5, RPS9, RPL21, RPL10, RPS6, ASNS, RPL23A, RPS3A, RPL8, RPL9, RPS4X, RPS19, RPL27, RPS20, RPL26, RPS27A, RPL18, RPL28, RPS10, RPS24, RPS13, RPS23, RPS12	259	156	10882	6.19458	1.50753e-08	1.58688e-10	1.19504e-10
GOTERM_BP_ALL	GO:1901566~organonitrogen compound biosynthetic process	73	23.5484	1.52786e-11	RPL5, BZW2, RPL8, RPL9, RPS4X, SYNCRIP, SPTLC1, NARS1, RPS19, QARS1, PPAT, RPS10, RPS13, PSPH, RPS12, EIF5B, RPS9, RPL21, PARP1, ARG1, PABPC4, MARS1, RPS6, RPS3A, CTPS1, SDHA, COASY, NME1, ILF3, SARS1, PKM, RPL27, RPL26, UMPS, RPL28, DDX6, DTYMK, PRKAA1, RPL10, PRKDC, MRPL14, RRBP1, ZMPSTE24, ACAT1, NME1-NME2, LARP1, TPR, CKB, ATP5MF-PTCD1, RPS27A, RPL18, EIF4B, YTHDF1, DUT, ATP5PD, ATP5PB, CNBP,…	303	2019	19256	2.29779	7.35051e-08	2.45017e-09	2.33405e-09
GOTERM_BP_ALL	GO:0043603~cellular amide metabolic process	65	20.9677	2.97037e-11	ERO1A, RPL5, BZW2, RPL8, RPL9, RPS4X, SYNCRIP, SPTLC1, NARS1, RPS19, QARS1, PELO, RPS10, RPS13, RPS12, EIF5B, RPS9, G6PD, RPL21, ARG1, PABPC4, MARS1, RPS6, RPS3A, ILF3, SARS1, PKM, SARNP, RPL27, RPL26, RPL28, DLD, DDX6, PRKAA1, TMED10, RPL10, PRKDC, GLO1, MRPL14, RRBP1, ZMPSTE24, LARP1, TPR, RPS27A, RPL18, EIF4B, YTHDF1, CNBP, STAT3, ELP1, ASNS, RPL23A, AIMP1, VAPA, HNRNPA2B1, STUB1, RPS20, VIM, …	303	1701	19256	2.42847	1.42905e-07	4.20308e-09	4.00389e-09
KEGG_PATHWAY	hsa03010:Ribosome	23	7.41935	3.51657e-11	RPL5, RPS9, RPL21, RPL10, RPS6, MRPL14, RPL23A, RPS3A, RPL8, RPL9, RPS4X, RPS19, RPL27, RPS20, RPL26, RPS27A, RPL18, RPL28, RPS10, RPS24, RPS13, RPS23, RPS12	203	158	8156	5.8486	8.43978e-09	8.43978e-09	8.01779e-09
GOTERM_CC_ALL	GO:0022627~cytosolic small ribosomal subunit	12	3.87097	5.82772e-11	RPS4X, RPS9, RPS19, RPS6, RPS20, RPS3A, RPS27A, RPS10, RPS24, RPS13, RPS23, RPS12	307	46	20472	17.3958	4.12602e-08	9.16894e-10	7.39473e-10
REACTOME_PATHWAY	R-HSA-6791226~Major pathway of rRNA processing in the nucleolus and cytosol	24	7.74194	6.00509e-11	RPL5, RPS9, RPL21, RPL10, DIS3, RPS6, RPL23A, RPS3A, RPL8, RPL9, RPS4X, RPS19, RPL27, RPS20, RPL26, RPS27A, RPL18, EXOSC2, RPL28, RPS10, RPS24, RPS13, RPS23, RPS12	259	184	10882	5.48028	6.34737e-08	5.93213e-10	4.46734e-10
GOTERM_BP_ALL	GO:1901564~organonitrogen compound metabolic process	91	29.3548	6.11297e-11	ERO1A, RPL5, ACY1, GHITM, BZW2, ENO2, RPL8, RPL9, RPS4X, SYNCRIP, SPTLC1, NARS1, RPS19, QARS1, PPAT, TK1, RPS10, HIBCH, RPS13, PSPH, RPS12, EIF5B, PDHX, RPS9, G6PD, RPL21, PARP1, ARG1, PABPC4, MARS1, RPS6, RPS3A, CTPS1, SDHA, COASY, NME1, ILF3, SARS1, PKM, PDE12, PPIF, RPL27, RPL26, UMPS, RPL28, DLD, PAFAH1B1, PCYOX1, DDX6, DTYMK, PRKAA1, RPL10, PRKDC, GLO1, MRPL14, RRBP1, ZMPSTE24, ACAT1, TYMP, …	303	2920	19256	1.98053	2.94095e-07	8.40272e-09	8.0045e-09
REACTOME_PATHWAY	R-HSA-72695~Formation of the ternary complex, and subsequently, the 43S complex	14	4.51613	1.18145e-10	RPS9, RPS6, RPS3A, RPS4X, RPS19, RPS20, RPS27A, EIF3D, RPS10, RPS24, RPS13, RPS23, EIF3B, RPS12	259	51	10882	11.5337	1.24879e-07	1.07654e-09	8.10718e-10
REACTOME_PATHWAY	R-HSA-8868773~rRNA processing in the nucleus and cytosol	24	7.74194	1.77633e-10	RPL5, RPS9, RPL21, RPL10, DIS3, RPS6, RPL23A, RPS3A, RPL8, RPL9, RPS4X, RPS19, RPL27, RPS20, RPL26, RPS27A, RPL18, EXOSC2, RPL28, RPS10, RPS24, RPS13, RPS23, RPS12	259	194	10882	5.19779	1.87758e-07	1.60477e-09	1.20851e-09
GOTERM_BP_ALL	GO:0043604~amide biosynthetic process	55	17.7419	3.54931e-10	RPL5, BZW2, RPL8, RPL9, RPS4X, SYNCRIP, SPTLC1, NARS1, RPS19, QARS1, RPS10, RPS13, RPS12, EIF5B, RPS9, RPL21, ARG1, PABPC4, MARS1, RPS6, RPS3A, ILF3, SARS1, PKM, RPL27, RPL26, RPL28, DDX6, PRKAA1, RPL10, PRKDC, MRPL14, RRBP1, ZMPSTE24, LARP1, TPR, RPS27A, RPL18, EIF4B, YTHDF1, CNBP, STAT3, ASNS, RPL23A, AIMP1, VAPA, HNRNPA2B1, RPS20, VIM, GCLM, EIF3D, RPS24, EIF4G1, RPS23, EIF3B	303	1380	19256	2.53284	1.70757e-06	4.74326e-08	4.51847e-08
REACTOME_PATHWAY	R-HSA-72312~rRNA processing	24	7.74194	4.88865e-10	RPL5, RPS9, RPL21, RPL10, DIS3, RPS6, RPL23A, RPS3A, RPL8, RPL9, RPS4X, RPS19, RPL27, RPS20, RPL26, RPS27A, RPL18, EXOSC2, RPL28, RPS10, RPS24, RPS13, RPS23, RPS12	259	204	10882	4.94299	5.1673e-07	4.27049e-09	3.216e-09
REACTOME_PATHWAY	R-HSA-422475~Axon guidance	40	12.9032	7.04051e-10	RPL5, RPL10, RPL8, RPL9, TUBB8, RPS4X, PSMD6, TUBA1B, PSMB5, PSMD4, RPS19, PSMB2, PSMD2, PSMB1, RPS27A, RPL18, PRKACA, RPS10, RPS13, RPS12, RPS9, RPL21, RDX, RPS6, RPL23A, RPS3A, PSMC6, PSMA4, ARPC3, PSMA2, PSME1, MYH9, PSME2, RPL27, RPS20, RPL26, RPL28, RPS24, RPS23, EIF4G1	259	552	10882	3.0446	7.44181e-07	6.09985e-09	4.59364e-09
REACTOME_PATHWAY	R-HSA-9705683~SARS-CoV-2-host interactions	23	7.41935	2.28565e-09	NUP214, RPS9, CNBP, RPS6, HLA-B, HLA-C, RPS3A, HLA-A, RPS4X, LARP1, TKFC, RPS19, NUP50, TPR, RPS20, SFN, RPS27A, RPS10, RPS24, RPS13, YWHAH, RPS23, RPS12	259	202	10882	4.78394	2.41593e-06	1.91741e-08	1.44395e-08
REACTOME_PATHWAY	R-HSA-9675108~Nervous system development	40	12.9032	2.5028e-09	RPL5, RPL10, RPL8, RPL9, TUBB8, RPS4X, PSMD6, TUBA1B, PSMB5, PSMD4, RPS19, PSMB2, PSMD2, PSMB1, RPS27A, RPL18, PRKACA, RPS10, RPS13, RPS12, RPS9, RPL21, RDX, RPS6, RPL23A, RPS3A, PSMC6, PSMA4, ARPC3, PSMA2, PSME1, MYH9, PSME2, RPL27, RPS20, RPL26, RPL28, RPS24, RPS23, EIF4G1	259	577	10882	2.91268	2.64546e-06	2.08304e-08	1.56869e-08
GOTERM_BP_ALL	GO:0006518~peptide metabolic process	55	17.7419	2.58665e-09	ERO1A, RPL5, BZW2, RPL8, RPL9, RPS4X, SYNCRIP, NARS1, RPS19, QARS1, RPS10, RPS13, RPS12, EIF5B, RPS9, G6PD, RPL21, PABPC4, MARS1, RPS6, RPS3A, ILF3, SARS1, PKM, RPL27, RPL26, RPL28, DDX6, RPL10, PRKDC, GLO1, MRPL14, RRBP1, ZMPSTE24, LARP1, TPR, RPS27A, RPL18, EIF4B, YTHDF1, CNBP, STAT3, RPL23A, AIMP1, HNRNPA2B1, STUB1, RPS20, VIM, GCLM, EIF3D, RPS24, GSTM5, EIF4G1, RPS23, EIF3B	303	1459	19256	2.39569	1.24443e-05	2.96295e-07	2.82253e-07
GOTERM_BP_ALL	GO:0043043~peptide biosynthetic process	50	16.129	5.18526e-09	RPL5, BZW2, RPL8, RPL9, RPS4X, SYNCRIP, NARS1, RPS19, QARS1, RPS10, RPS13, RPS12, EIF5B, RPS9, RPL21, PABPC4, MARS1, RPS6, RPS3A, ILF3, SARS1, PKM, RPL27, RPL26, RPL28, DDX6, RPL10, PRKDC, MRPL14, RRBP1, ZMPSTE24, LARP1, TPR, RPS27A, RPL18, EIF4B, YTHDF1, CNBP, STAT3, RPL23A, AIMP1, HNRNPA2B1, RPS20, VIM, GCLM, EIF3D, RPS24, EIF4G1, RPS23, EIF3B	303	1278	19256	2.48635	2.4946e-05	5.66962e-07	5.40092e-07
GOTERM_BP_ALL	GO:0006412~translation	49	15.8065	7.84037e-09	RPL5, BZW2, RPL8, RPL9, RPS4X, SYNCRIP, NARS1, RPS19, QARS1, RPS10, RPS13, RPS12, EIF5B, RPS9, RPL21, PABPC4, MARS1, RPS6, RPS3A, ILF3, SARS1, PKM, RPL27, RPL26, RPL28, DDX6, RPL10, PRKDC, MRPL14, RRBP1, ZMPSTE24, LARP1, TPR, RPS27A, RPL18, EIF4B, YTHDF1, CNBP, STAT3, RPL23A, AIMP1, HNRNPA2B1, RPS20, VIM, EIF3D, RPS24, EIF4G1, RPS23, EIF3B	303	1253	19256	2.48524	3.77193e-05	8.38222e-07	7.98498e-07
REACTOME_PATHWAY	R-HSA-9754678~SARS-CoV-2 modulates host translation machinery	12	3.87097	1.77285e-08	RPS4X, RPS9, RPS19, RPS6, RPS20, RPS3A, RPS27A, RPS10, RPS24, RPS13, RPS23, RPS12	259	50	10882	10.0837	1.87389e-05	1.3385e-07	1.00799e-07
GOTERM_CC_ALL	GO:0015935~small ribosomal subunit	12	3.87097	2.54796e-08	RPS4X, RPS9, RPS19, RPS6, RPS20, RPS3A, RPS27A, RPS10, RPS24, RPS13, RPS23, RPS12	307	79	20472	10.1292	1.80394e-05	3.40368e-07	2.74506e-07
REACTOME_PATHWAY	R-HSA-9679506~SARS-CoV Infections	29	9.35484	3.30522e-08	CUL3, RPS4X, GANAB, LARP1, TKFC, RPS19, TPR, SFN, RBBP7, RPS27A, RPS10, RPS13, YWHAH, RPS12, NUP214, RPS9, CNBP, PTGES3, RPS6, HLA-B, HLA-C, ATP1B3, RPS3A, HLA-A, IMPDH1, NUP50, RPS20, RPS24, RPS23	259	362	10882	3.36588	3.49355e-05	2.32908e-07	1.75397e-07
KEGG_PATHWAY	hsa05171:Coronavirus disease - COVID-19	23	7.41935	5.5072e-08	RPL5, RPS9, RPL21, RPL10, RPS6, STAT3, RPL23A, RPS3A, RPL8, RPL9, RPS4X, RPS19, RPL27, RPS20, RPL26, RPS27A, RPL18, RPL28, RPS10, RPS24, RPS13, RPS23, RPS12	203	232	8156	3.9831	1.32172e-05	2.20288e-06	2.09273e-06
GOTERM_CC_ALL	GO:0022625~cytosolic large ribosomal subunit	10	3.22581	2.50881e-07	RPL5, RPL21, RPL10, RPL23A, RPL27, RPL26, RPL8, RPL18, RPL9, RPL28	307	60	20472	11.114	0.000177608	3.11621e-06	2.51321e-06
REACTOME_PATHWAY	R-HSA-9694516~SARS-CoV-2 Infection	24	7.74194	2.8067e-07	NUP214, RPS9, CNBP, RPS6, HLA-B, HLA-C, RPS3A, HLA-A, RPS4X, GANAB, LARP1, TKFC, RPS19, NUP50, TPR, RPS20, SFN, RPS27A, RPS10, RPS24, RPS13, YWHAH, RPS23, RPS12	259	285	10882	3.53814	0.000296624	1.68562e-06	1.26939e-06
GOTERM_BP_ALL	GO:0044271~cellular nitrogen compound biosynthetic process	124	40	8.7045e-06	RPL5, BZW2, RPL8, RPL9, NARS1, RPS19, PPAT, H4C2, H4C1, H4C4, RPS10, PELO, H4C3, RPS13, H4C6, RPS12, H4C5, RPS9, RPL21, RPS6, LIG3, SDHA, ILF3, H4C15, H4C14, SARNP, H4C13, H4C12, H4C11, FKBP8, RPL27, RPL26, RPL28, PPID, DDX6, SET, CTBP2, PRKDC, CUL3, GLO1, MRPL14, MACROH2A1, ZMPSTE24, ACAT1, NME1-NME2, LARP1, TPR, SNX6, H4C8, BTF3, H4C9, CBX3, XRCC5, FUS, ALYREF, NONO, ASNS, H1-2, AIMP1, H1-4, H2…	303	5602	19256	1.4067	0.0410128	0.000677757	0.000645637
GOTERM_CC_ALL	GO:0015934~large ribosomal subunit	11	3.54839	1.21575e-05	RPL5, RPL21, RPL10, MRPL14, RPL23A, RPL27, RPL26, RPL8, RPL18, RPL9, RPL28	307	119	20472	6.16407	0.00857065	0.000124747	0.000100608
GOTERM_BP_ALL	GO:1901576~organic substance biosynthetic process	139	44.8387	0.000141454	RPL5, INPPL1, BZW2, ENO2, RPL8, RPL9, NARS1, RPS19, PPAT, H4C2, H4C1, H4C4, RPS10, PELO, H4C3, RPS13, PSPH, H4C6, RPS12, H4C5, PDHX, RPS9, G6PD, RPL21, SACM1L, RPS6, LIG3, SDHA, ILF3, H4C15, H4C14, SARNP, H4C13, H4C12, H4C11, FKBP8, RPL27, RPL26, RPL28, PPID, DDX6, SET, CTBP2, PRKDC, CUL3, GLO1, MRPL14, MACROH2A1, ACACA, ZMPSTE24, ACAT1, NME1-NME2, LARP1, TPR, SNX6, H4C8, BTF3, H4C9, CBX3, XRCC5,…	303	6828	19256	1.29373	0.49368	0.00716355	0.00682406
GOTERM_BP_ALL	GO:0009058~biosynthetic process	140	45.1613	0.00020958	RPL5, INPPL1, BZW2, ENO2, RPL8, RPL9, NARS1, RPS19, PPAT, H4C2, H4C1, H4C4, RPS10, PELO, H4C3, RPS13, PSPH, H4C6, RPS12, H4C5, PDHX, RPS9, G6PD, RPL21, SACM1L, RPS6, LIG3, SDHA, ILF3, H4C15, H4C14, SARNP, H4C13, H4C12, H4C11, FKBP8, RPL27, RPL26, RPL28, PPID, DDX6, SET, CTBP2, PRKDC, CUL3, GLO1, MRPL14, MACROH2A1, ACACA, ZMPSTE24, ACAT1, NME1-NME2, LARP1, TPR, SNX6, H4C8, BTF3, H4C9, CBX3, XRCC5,…	303	6942	19256	1.28164	0.635195	0.00969507	0.00923561
INTERPRO	IPR008991:Translation protein SH3-like domain	4	1.29032	0.00191256	RPL21, RPL27, RPL26, RPL8	305	16	19116	15.6689	0.739674	0.134453	0.133114
Annotation Cluster 5	Enrichment Score: 12.465552704156778
Category	Term	Count	%	PValue	Genes	List Total	Pop Hits	Pop Total	Fold Enrichment	Bonferroni	Benjamini	FDR
GOTERM_CC_ALL	GO:0070013~intracellular organelle lumen	164	52.9032	5.25752e-17	ERO1A, RPL5, CLPB, PDCD6, ECI2, INPPL1, IPO5, LGALS3, PSMD6, LGALS1, PSMD4, RPS19, PPME1, PSMD2, H4C2, H4C1, H4C4, PRKACA, RPS10, H4C3, RPS13, H4C6, RPS12, H4C5, NUP214, PDHX, RPS9, RPS6, LIG3, SDHA, PDIA6, ILF3, H4C15, PDE12, H4C14, SARNP, H4C13, H4C12, MRTO4, PSME1, PPIF, H4C11, PSME2, RPL27, PPIH, RPL26, PHPT1, PPID, LRRC59, DDX6, SET, PRKDC, CUL3, GLO1, UBR4, TWF1, MRPL14, MACROH2A1, ACACA, A…	307	6262	20472	1.74644	3.72232e-14	1.37864e-15	1.11187e-15
GOTERM_CC_ALL	GO:0043233~organelle lumen	164	52.9032	5.25752e-17	ERO1A, RPL5, CLPB, PDCD6, ECI2, INPPL1, IPO5, LGALS3, PSMD6, LGALS1, PSMD4, RPS19, PPME1, PSMD2, H4C2, H4C1, H4C4, PRKACA, RPS10, H4C3, RPS13, H4C6, RPS12, H4C5, NUP214, PDHX, RPS9, RPS6, LIG3, SDHA, PDIA6, ILF3, H4C15, PDE12, H4C14, SARNP, H4C13, H4C12, MRTO4, PSME1, PPIF, H4C11, PSME2, RPL27, PPIH, RPL26, PHPT1, PPID, LRRC59, DDX6, SET, PRKDC, CUL3, GLO1, UBR4, TWF1, MRPL14, MACROH2A1, ACACA, A…	307	6262	20472	1.74644	3.72232e-14	1.37864e-15	1.11187e-15
GOTERM_CC_ALL	GO:0031974~membrane-enclosed lumen	164	52.9032	5.25752e-17	ERO1A, RPL5, CLPB, PDCD6, ECI2, INPPL1, IPO5, LGALS3, PSMD6, LGALS1, PSMD4, RPS19, PPME1, PSMD2, H4C2, H4C1, H4C4, PRKACA, RPS10, H4C3, RPS13, H4C6, RPS12, H4C5, NUP214, PDHX, RPS9, RPS6, LIG3, SDHA, PDIA6, ILF3, H4C15, PDE12, H4C14, SARNP, H4C13, H4C12, MRTO4, PSME1, PPIF, H4C11, PSME2, RPL27, PPIH, RPL26, PHPT1, PPID, LRRC59, DDX6, SET, PRKDC, CUL3, GLO1, UBR4, TWF1, MRPL14, MACROH2A1, ACACA, A…	307	6262	20472	1.74644	3.72232e-14	1.37864e-15	1.11187e-15
GOTERM_CC_ALL	GO:0044428~nuclear part	141	45.4839	1.5595e-12	RPL5, PDCD6, INPPL1, IPO5, LGALS3, PSMD6, PSMD4, RPS19, PPME1, PSMD2, UBAP2L, H4C2, H4C1, H4C4, PRKACA, RPS10, H4C3, RPS13, H4C6, RPS12, H4C5, TMPO, NUP214, RPS9, RPS6, LIG3, SDHA, ILF3, H4C15, H4C14, SARNP, H4C13, H4C12, MRTO4, PSME1, H4C11, PSME2, RPL27, PPIH, RPL26, PHPT1, PPID, LRRC59, DDX6, SET, PRKDC, CUL3, GLO1, UBR4, TWF1, MACROH2A1, ACACA, ZMPSTE24, TIMM50, TPR, DNAJC21, NAA50, H4C8, H4C…	307	5548	20472	1.69475	1.10415e-09	2.76031e-11	2.22618e-11
GOTERM_CC_ALL	GO:0031981~nuclear lumen	133	42.9032	2.77953e-12	RPL5, PDCD6, INPPL1, IPO5, LGALS3, PSMD6, PSMD4, RPS19, PPME1, PSMD2, H4C2, H4C1, H4C4, PRKACA, RPS10, H4C3, RPS13, H4C6, RPS12, H4C5, NUP214, RPS9, RPS6, LIG3, SDHA, ILF3, H4C15, H4C14, SARNP, H4C13, H4C12, MRTO4, PSME1, H4C11, PSME2, RPL27, PPIH, RPL26, PHPT1, PPID, DDX6, SET, PRKDC, CUL3, GLO1, UBR4, TWF1, MACROH2A1, ACACA, TIMM50, TPR, DNAJC21, NAA50, H4C8, H4C9, CBX3, API5, XRCC5, FUS, ALYRE…	307	5128	20472	1.72952	1.96792e-09	4.76263e-11	3.84105e-11
GOTERM_CC_ALL	GO:0005634~nucleus	185	59.6774	1.70791e-11	RPL5, PDCD6, CTNND1, INPPL1, HDLBP, RPL9, IPO5, LGALS3, PSMD6, LGALS1, PSMD4, RPS19, PPME1, PSMD2, UBAP2L, H4C2, H4C1, H4C4, PRKACA, RPS10, PELO, H4C3, RPS13, H4C6, RPS12, H4C5, TMPO, NUP214, RPS9, G6PD, RPS6, TOMM34, LIG3, SDHA, ILF3, H4C15, H4C14, SARNP, H4C13, H4C12, MRTO4, PSME1, H4C11, PSME2, RPL27, PPIH, RPL26, PHPT1, PPID, LRRC59, DDX6, SET, CTBP2, PRKDC, CUL3, GLO1, UBR4, TWF1, MACROH2A1,…	307	8449	20472	1.46012	1.2092e-08	2.74818e-10	2.2164e-10
GOTERM_CC_ALL	GO:0005654~nucleoplasm	114	36.7742	7.4145e-11	RPL5, PDCD6, INPPL1, LGALS3, PSMD6, PSMD4, RPS19, PPME1, PSMD2, H4C2, H4C1, H4C4, PRKACA, RPS10, H4C3, RPS13, H4C6, RPS12, H4C5, NUP214, RPS9, RPS6, LIG3, ILF3, H4C15, H4C14, SARNP, H4C13, H4C12, PSME1, H4C11, PSME2, RPL27, PPIH, RPL26, PHPT1, PPID, SET, PRKDC, CUL3, GLO1, UBR4, MACROH2A1, TIMM50, TPR, H4C8, H4C9, CBX3, API5, XRCC5, FUS, ALYREF, NONO, COPS3, RPS20, SAE1, RPS24, UBE2M, RPS23, HMGB…	307	4287	20472	1.77326	5.24947e-08	1.14119e-09	9.20365e-10
UP_KW_CELLULAR_COMPONENT	KW-0539~Nucleus	132	42.5806	2.36447e-07	RPL5, PDCD6, CTNND1, INPPL1, HDLBP, IPO5, LGALS3, RPS19, H4C2, H4C1, H4C4, PRKACA, RPS10, PELO, H4C3, H4C6, H4C5, TMPO, NUP214, LIG3, ILF3, H4C15, H4C14, SARNP, H4C13, H4C12, MRTO4, H4C11, PPIH, PPID, LRRC59, DDX6, SET, CTBP2, PRKDC, CUL3, UBR4, MACROH2A1, ZMPSTE24, TIMM50, TPR, DNAJC21, SFN, SNX6, NAA50, H4C8, BTF3, H4C9, CBX3, API5, XRCC5, FUS, ALYREF, NONO, H1-2, AIMP1, COPS3, H1-4, ARPC3, H2A…	282	5636	17543	1.45699	1.08765e-05	2.17531e-06	1.797e-06
Annotation Cluster 6	Enrichment Score: 11.930862693783686
Category	Term	Count	%	PValue	Genes	List Total	Pop Hits	Pop Total	Fold Enrichment	Bonferroni	Benjamini	FDR
GOTERM_BP_ALL	GO:0065003~macromolecular complex assembly	76	24.5161	8.94152e-15	RPL5, PDCD6, HMGB1, LGALS3, PSMD4, RPS19, H2BC21, UBAP2L, H4C2, H4C1, TK1, H4C4, PRKACA, H4C3, H4C6, H3-3A, H4C5, H3-3B, DBNL, PARP1, VBP1, ACAD9, H4-16, H2BC18, AFG3L2, H4C15, CTTN, H4C14, ALDH1A2, H4C13, H4C12, MRTO4, H4C11, MCM3, STRAP, PPIH, PPID, DDX6, SF3B2, SET, TMED10, RPL10, PRKDC, CUL3, TWF2, TWF1, IQGAP2, MACROH2A1, ACACA, EIF4B, SEC31A, H4C8, DYNC1H1, YTHDF1, SF3A1, RRM2, H4C9, FUS, X…	303	1857	19256	2.60091	4.32644e-11	2.6886e-12	2.56119e-12
GOTERM_BP_ALL	GO:0034622~cellular macromolecular complex assembly	62	20	9.74099e-15	RPL5, HMGB1, PSMD4, RPS19, H2BC21, UBAP2L, H4C2, H4C1, H4C4, H4C3, H4C6, H3-3A, H4C5, H3-3B, DBNL, VBP1, ACAD9, H4-16, H2BC18, H4C15, CTTN, H4C14, H4C13, H4C12, MRTO4, H4C11, MCM3, STRAP, DDX6, SF3B2, SET, TMED10, RPL10, PRKDC, TWF2, TWF1, IQGAP2, MACROH2A1, EIF4B, SEC31A, H4C8, DYNC1H1, YTHDF1, SF3A1, H4C9, XRCC5, PTGES3, RDX, RPL23A, TBCA, H1-2, H1-4, PSMC6, H3-4, ARPC3, SRPRB, STUB1, RBMX, EIF…	303	1308	19256	3.01236	4.70033e-11	2.74912e-12	2.61884e-12
GOTERM_BP_ALL	GO:0043933~macromolecular complex subunit organization	81	26.129	2.52436e-14	RPL5, PDCD6, HMGB1, LGALS3, PSMD4, RPS19, H2BC21, UBAP2L, H4C2, H4C1, TK1, H4C4, PRKACA, PELO, H4C3, H4C6, H3-3A, H4C5, H3-3B, DBNL, PARP1, VBP1, ACAD9, H4-16, H2BC18, AFG3L2, H4C15, CTTN, H4C14, ALDH1A2, H4C13, H4C12, MRTO4, H4C11, MCM3, STRAP, PPIH, PPID, PLEC, DDX6, SF3B2, SET, TMED10, RPL10, PRKDC, CUL3, TWF2, TWF1, IQGAP2, MACROH2A1, ACACA, ZMPSTE24, TPR, EIF4B, SEC31A, H4C8, DYNC1H1, YTHDF1…	303	2106	19256	2.44428	1.21247e-10	6.39194e-12	6.08902e-12
GOTERM_BP_ALL	GO:0044085~cellular component biogenesis	108	34.8387	2.19953e-13	RPL5, PDCD6, CTNND1, INPPL1, TUBB8, LGALS3, PSMD4, RPS19, UBAP2L, H4C2, H4C1, H4C4, PRKACA, H4C3, H4C6, H4C5, RPS6, AFG3L2, H4C15, H4C14, H4C13, H4C12, MRTO4, H4C11, RPL27, PPIH, RPL26, PPID, DDX6, SET, TMED10, PRKDC, CUL3, TWF2, TWF1, IQGAP2, MACROH2A1, ACACA, CALD1, TPR, SEC31A, H4C8, H4C9, CBX3, XRCC5, FUS, LRBA, RDX, PARVA, TBCA, H1-2, H1-4, ARPC3, SRPRB, RPS24, RPS23, EIF4G1, ATP2A2, HMGB1, …	303	3453	19256	1.9877	1.05811e-09	4.80997e-11	4.58202e-11
GOTERM_BP_ALL	GO:0022607~cellular component assembly	100	32.2581	2.04928e-12	RPL5, PDCD6, CTNND1, INPPL1, TUBB8, LGALS3, PSMD4, RPS19, UBAP2L, H4C2, H4C1, H4C4, PRKACA, H4C3, H4C6, H4C5, AFG3L2, H4C15, H4C14, H4C13, H4C12, MRTO4, H4C11, PPIH, PPID, DDX6, SET, TMED10, PRKDC, CUL3, TWF2, TWF1, IQGAP2, MACROH2A1, ACACA, CALD1, TPR, SEC31A, H4C8, H4C9, CBX3, XRCC5, FUS, LRBA, RDX, PARVA, TBCA, H1-2, H1-4, ARPC3, SRPRB, RPS23, EIF4G1, ATP2A2, HMGB1, LMNB2, LMNB1, CSRP2, H2BC21…	303	3177	19256	2.00035	9.85894e-09	3.94364e-10	3.75675e-10
GOTERM_BP_ALL	GO:0006996~organelle organization	121	39.0323	3.23314e-12	RPL5, PDCD6, PITPNB, INPPL1, GHITM, ENO2, TUBB8, RPS19, CHORDC1, UBAP2L, H4C2, PTGFRN, H4C1, H4C4, PELO, H4C3, H4C6, H4C5, TOMM34, LIG3, EML4, AFG3L2, H4C15, H4C14, H4C13, H4C12, MRTO4, PPIF, H4C11, PHPT1, PPID, DDX6, SET, TMED10, CNP, PRKDC, CUL3, TWF2, TWF1, IQGAP2, MACROH2A1, ZMPSTE24, TIMM50, CALD1, TPR, SFN, SEC31A, NAA50, H4C8, H4C9, CBX3, XRCC5, LRBA, RDX, PARVA, TIMM44, H1-2, H1-4, REEP5,…	303	4266	19256	1.80255	1.55549e-08	5.76097e-10	5.48795e-10
GOTERM_BP_ALL	GO:0071840~cellular component organization or biogenesis	165	53.2258	5.51718e-10	ERO1A, RPL5, PDCD6, PITPNB, CTNND1, INPPL1, GHITM, ENO2, TUBB8, LGALS3, LGALS1, PSMD4, RPS19, CHORDC1, BSG, UBAP2L, H4C2, PTGFRN, H4C1, H4C4, PRKACA, PELO, H4C3, H4C6, H4C5, G6PD, RPS6, TOMM34, LIG3, ATP1B3, EML4, AFG3L2, H4C15, H4C14, H4C13, H4C12, MRTO4, PPIF, H4C11, RPL27, PPIH, RPL26, PHPT1, PPID, DDX6, SET, CD151, TMED10, CTBP2, CNP, PRKDC, CUL3, TWF2, TWF1, IQGAP2, MACROH2A1, ACACA, ZMPSTE2…	303	7126	19256	1.4715	2.65431e-06	6.80593e-08	6.48339e-08
GOTERM_BP_ALL	GO:0016043~cellular component organization	160	51.6129	2.02143e-09	ERO1A, RPL5, PDCD6, PITPNB, CTNND1, INPPL1, GHITM, ENO2, TUBB8, LGALS3, LGALS1, PSMD4, RPS19, CHORDC1, BSG, UBAP2L, H4C2, PTGFRN, H4C1, H4C4, PRKACA, PELO, H4C3, H4C6, H4C5, G6PD, TOMM34, LIG3, ATP1B3, EML4, AFG3L2, H4C15, H4C14, H4C13, H4C12, MRTO4, PPIF, H4C11, PPIH, PHPT1, PPID, DDX6, SET, CD151, TMED10, CTBP2, CNP, PRKDC, CUL3, TWF2, TWF1, IQGAP2, MACROH2A1, ACACA, ZMPSTE24, TIMM50, SNX2, CAL…	303	6934	19256	1.46642	9.72507e-06	2.37198e-07	2.25957e-07
Annotation Cluster 7	Enrichment Score: 11.504137028264218
Category	Term	Count	%	PValue	Genes	List Total	Pop Hits	Pop Total	Fold Enrichment	Bonferroni	Benjamini	FDR
UP_KW_PTM	KW-1017~Isopeptide bond	89	28.7097	2.12128e-15	RPL5, CTNND1, HMGB1, ENO2, RPL8, ACTG2, LMNB2, LMNB1, TUBB8, RPS4X, SYNCRIP, TUBA1B, HSP90B2P, CSRP2, PSMD4, H2BC21, DHX15, WDR5, H4C2, H4C1, H4C4, PELO, H4C3, RPS10, H4C6, RPS13, H4C5, TMPO, NUP214, RPS9, PARP1, SSR4, PABPC4, RPS6, H4-16, TOMM34, AHSA1, RPS3A, H2BC18, NME1, ILF3, PKM, H4C15, CTTN, H4C14, NUP50, H4C13, H4C12, H4C11, FKBP8, RPL26, RPL28, LTF, SF3B2, SET, RPL10, CUL3, RRBP1, MACROH…	291	1811	14097	2.3807	4.42979e-14	7.77803e-15	5.65675e-15
UP_KW_PTM	KW-0832~Ubl conjugation	102	32.9032	8.39805e-12	RPL5, CTNND1, IFIT1, ENO2, RPL8, PSMD4, H4C2, H4C1, H4C4, RPS10, PELO, H4C3, RPS13, H4C6, H4C5, TMPO, NUP214, RPS9, RPS6, TOMM34, HLA-A, ILF3, H4C15, H4C14, H4C13, H4C12, H4C11, FKBP8, RPL26, RPL28, DDX6, SET, PRKDC, CUL3, MACROH2A1, LARP1, CALD1, SFN, SEC31A, H4C8, H4C9, CBX3, XRCC5, FUS, NONO, TBCB, AIMP1, ARPC3, H2AC20, RPS20, RPS24, RPS23, LMNB2, LMNB1, RPS4X, SYNCRIP, TUBA1B, HSP90B2P, CSRP2…	291	2572	14097	1.92116	1.76359e-10	2.63939e-11	1.91955e-11
UP_SEQ_FEATURE	CROSSLNK:Glycyl lysine isopeptide (Lys-Gly) (interchain with G-Cter in SUMO2)	49	15.8065	1.72509e-09	CTNND1, RPL8, LMNB2, LMNB1, RPS4X, SYNCRIP, HSP90B2P, CSRP2, PSMD4, DHX15, WDR5, PELO, RPS13, TMPO, NUP214, RPS9, PARP1, PABPC4, RPS6, TOMM34, AHSA1, ILF3, PKM, NUP50, RPL26, RPL28, SF3B2, RPL10, RRBP1, MACROH2A1, LARP1, CALD1, RBBP7, HNRNPA1, RPL18, EIF4B, SF3A1, CBX3, FUS, XRCC5, PTGES3, NONO, RPL23A, ARPC3, HNRNPA2B1, VIM, RBMX, RPS24, RPS23	304	1267	20495	2.60732	3.17244e-06	4.53206e-07	4.50742e-07
Annotation Cluster 8	Enrichment Score: 11.1259479664418
Category	Term	Count	%	PValue	Genes	List Total	Pop Hits	Pop Total	Fold Enrichment	Bonferroni	Benjamini	FDR
UP_SEQ_FEATURE	CROSSLNK:Glycyl lysine isopeptide (Lys-Gly) (interchain with G-Cter in UFM1); alternate	14	4.51613	1.72009e-23	H4C8, H4C9, H4-16, H4C15, H4C14, H4C13, H4C12, H4C11, H4C2, H4C1, H4C4, H4C3, H4C6, H4C5	304	14	20495	67.4178	3.16324e-20	1.05441e-20	1.04868e-20
UP_SEQ_FEATURE	MUTAGEN:K->A: Impaired methylation by N6AMT1.	14	4.51613	1.72009e-23	H4C8, H4C9, H4-16, H4C15, H4C14, H4C13, H4C12, H4C11, H4C2, H4C1, H4C4, H4C3, H4C6, H4C5	304	14	20495	67.4178	3.16324e-20	1.05441e-20	1.04868e-20
UP_SEQ_FEATURE	MUTAGEN:K->R: Abolished ufmylation.	14	4.51613	1.72009e-23	H4C8, H4C9, H4-16, H4C15, H4C14, H4C13, H4C12, H4C11, H4C2, H4C1, H4C4, H4C3, H4C6, H4C5	304	14	20495	67.4178	3.16324e-20	1.05441e-20	1.04868e-20
INTERPRO	IPR019809:Histone H4, conserved site	14	4.51613	4.44057e-23	H4C8, H4C9, H4-16, H4C15, H4C14, H4C13, H4C12, H4C11, H4C2, H4C1, H4C4, H4C3, H4C6, H4C5	305	14	19116	62.6754	3.12172e-20	3.12172e-20	3.09064e-20
INTERPRO	IPR001951:Histone H4	14	4.51613	3.27969e-22	H4C8, H4C9, H4-16, H4C15, H4C14, H4C13, H4C12, H4C11, H4C2, H4C1, H4C4, H4C3, H4C6, H4C5	305	15	19116	58.497	2.30562e-19	1.15281e-19	1.14133e-19
SMART	SM00417:H4	14	4.51613	5.21997e-22	H4C8, H4C9, H4-16, H4C15, H4C14, H4C13, H4C12, H4C11, H4C2, H4C1, H4C4, H4C3, H4C6, H4C5	174	15	10337	55.4475	7.67336e-20	7.67336e-20	7.62116e-20
UP_SEQ_FEATURE	DOMAIN:TAF	14	4.51613	6.68689e-22	H4C8, H4C9, H4-16, H4C15, H4C14, H4C13, H4C12, H4C11, H4C2, H4C1, H4C4, H4C3, H4C6, H4C5	304	16	20495	58.9905	1.22972e-18	3.0743e-19	3.05758e-19
INTERPRO	IPR004823:TATA box binding protein associated factor (TAF)	14	4.51613	1.72252e-21	H4C8, H4C9, H4-16, H4C15, H4C14, H4C13, H4C12, H4C11, H4C2, H4C1, H4C4, H4C3, H4C6, H4C5	305	16	19116	54.841	1.21093e-18	4.03644e-19	3.99625e-19
SMART	SM00803:TAF	14	4.51613	2.74083e-21	H4C8, H4C9, H4-16, H4C15, H4C14, H4C13, H4C12, H4C11, H4C2, H4C1, H4C4, H4C3, H4C6, H4C5	174	16	10337	51.982	4.02902e-19	2.01451e-19	2.00081e-19
GOTERM_CC_ALL	GO:0000781~chromosome, telomeric region	29	9.35484	4.51533e-21	PRKDC, MACROH2A1, H4C2, H4C1, RBBP7, H4C4, H4C3, H3-3A, H4C6, H3-3B, H4C5, H4C8, H4C9, PARP1, CBX3, XRCC5, ALYREF, PTGES3, H4-16, RPA1, RAD50, H3-4, H4C15, H4C14, H4C13, H4C12, HNRNPA2B1, MCM3, H4C11	307	173	20472	11.1782	3.19685e-18	2.28346e-19	1.84161e-19
GOTERM_CC_ALL	GO:0043505~CENP-A containing nucleosome	14	4.51613	1.14885e-20	H4C8, H4C9, H4-16, H4C15, H4C14, H4C13, H4C12, H4C11, H4C2, H4C1, H4C4, H4C3, H4C6, H4C5	307	18	20472	51.8654	8.13383e-18	5.08364e-19	4.09994e-19
GOTERM_CC_ALL	GO:0061638~CENP-A containing chromatin	14	4.51613	1.14885e-20	H4C8, H4C9, H4-16, H4C15, H4C14, H4C13, H4C12, H4C11, H4C2, H4C1, H4C4, H4C3, H4C6, H4C5	307	18	20472	51.8654	8.13383e-18	5.08364e-19	4.09994e-19
REACTOME_PATHWAY	R-HSA-8939236~RUNX1 regulates transcription of genes involved in differentiation of HSCs	30	9.67742	1.34452e-20	PSMD6, PSMB5, PSMD4, PSMB2, PSMD2, H2BC21, PSMB1, H4C2, H4C1, RPS27A, H4C4, H4C3, H3-3A, H4C6, H3-3B, H4C5, H4C8, H4C9, H4-16, PSMC6, PSMA4, H4C15, H4C14, PSMA2, H2AC20, H4C13, H4C12, PSME1, H4C11, PSME2	259	130	10882	9.69587	1.42116e-17	2.80575e-18	2.11294e-18
REACTOME_PATHWAY	R-HSA-69481~G2/M Checkpoints	33	10.6452	1.70243e-20	PSMD6, PSMB5, PSMD4, PSMB2, PSMD2, H2BC21, PSMB1, H4C2, SFN, H4C1, RPS27A, H4C4, H4C3, H4C6, YWHAH, H4C5, H4C8, H4C9, H4-16, RPA1, RAD50, PSMC6, H3-4, PSMA4, H4C15, H4C14, PSMA2, H4C13, H4C12, MCM3, PSME1, H4C11, PSME2	259	167	10882	8.30245	1.79946e-17	2.80575e-18	2.11294e-18
REACTOME_PATHWAY	R-HSA-68867~Assembly of the pre-replicative complex	31	10	1.85811e-20	PSMD6, PSMB5, PSMD4, PSMB2, PSMD2, H2BC21, PSMB1, H4C2, H4C1, RPS27A, H4C4, H4C3, H3-3A, H4C6, H3-3B, H4C5, H4C8, H4C9, H4-16, PSMC6, PSMA4, H4C15, H4C14, PSMA2, H2AC20, H4C13, H4C12, MCM3, PSME1, H4C11, PSME2	259	143	10882	9.10824	1.96402e-17	2.80575e-18	2.11294e-18
GOTERM_BP_ALL	GO:0061644~protein localization to CENP-A containing chromatin	14	4.51613	2.13186e-20	H4C8, H4C9, H4-16, H4C15, H4C14, H4C13, H4C12, H4C11, H4C2, H4C1, H4C4, H4C3, H4C6, H4C5	303	18	19256	49.4287	1.02564e-16	5.12818e-17	4.88515e-17
GOTERM_CC_ALL	GO:0034506~chromosome, centromeric core domain	14	4.51613	3.5859e-20	H4C8, H4C9, H4-16, H4C15, H4C14, H4C13, H4C12, H4C11, H4C2, H4C1, H4C4, H4C3, H4C6, H4C5	307	19	20472	49.1356	2.53882e-17	1.49342e-18	1.20444e-18
REACTOME_PATHWAY	R-HSA-69002~DNA Replication Pre-Initiation	32	10.3226	4.95903e-20	PSMD6, PSMB5, PSMD4, PSMB2, PSMD2, H2BC21, PSMB1, H4C2, H4C1, RPS27A, H4C4, H4C3, H3-3A, H4C6, H3-3B, H4C5, H4C8, H4C9, H4-16, RPA1, PSMC6, PSMA4, H4C15, H4C14, PSMA2, H2AC20, H4C13, H4C12, MCM3, PSME1, H4C11, PSME2	259	160	10882	8.40309	5.24169e-17	5.8241e-18	4.38598e-18
GOTERM_BP_ALL	GO:0045653~negative regulation of megakaryocyte differentiation	14	4.51613	1.87131e-19	H4C8, H4C9, H4-16, H4C15, H4C14, H4C13, H4C12, H4C11, H4C2, H4C1, H4C4, H4C3, H4C6, H4C5	303	20	19256	44.4858	9.00285e-16	3.00095e-16	2.85873e-16
GOTERM_MF_ALL	GO:0030527~structural constituent of chromatin	23	7.41935	2.97293e-19	H4C8, H4C9, H4-16, MACROH2A1, H2BC18, H1-2, H1-4, H3-4, H4C15, H4C14, H4C13, H2AC20, H2BC21, H4C12, H4C11, H4C2, H4C1, H4C4, H4C3, H4C6, H3-3A, H3-3B, H4C5	304	99	18811	14.3758	2.48239e-16	8.27465e-17	7.82871e-17
GOTERM_BP_ALL	GO:0006336~DNA replication-independent nucleosome assembly	16	5.16129	4.77331e-19	H4C8, H4C9, H4-16, H4C15, H4C14, H4C13, H4C12, H4C11, H4C2, H4C1, H4C4, H4C3, H4C6, H3-3A, H3-3B, H4C5	303	33	19256	30.8127	2.29644e-15	5.6298e-16	5.363e-16
GOTERM_BP_ALL	GO:0031497~chromatin assembly	28	9.03226	5.85097e-19	SET, HMGB1, MACROH2A1, LMNB2, LMNB1, H2BC21, TPR, H4C2, H4C1, H4C4, H4C3, H3-3A, H4C6, H3-3B, H4C5, H4C8, H4C9, CBX3, H4-16, H2BC18, H1-2, H1-4, H3-4, H4C15, H4C14, H4C13, H4C12, H4C11	303	180	19256	9.88574	2.8149e-15	5.6298e-16	5.363e-16
REACTOME_PATHWAY	R-HSA-68886~M Phase	47	15.1613	7.95807e-19	SET, RAB1B, LMNB1, TUBB8, PSMD6, TUBA1B, PSMB5, PSMD4, PSMB2, PSMD2, H2BC21, TPR, PSMB1, H4C2, H4C1, TNPO1, RPS27A, H4C4, PRKACA, EMD, H4C3, H3-3A, H4C6, TMPO, H3-3B, H4C5, NUP214, H4C8, DYNC1H1, H4C9, H4-16, EML4, PSMC6, H3-4, PSMA4, H4C15, GORASP2, H4C14, PSMA2, NUP50, H2AC20, H4C13, H4C12, PSME1, H4C11, PSME2, PAFAH1B1	259	418	10882	4.72422	8.41168e-16	7.00973e-17	5.27885e-17
GOTERM_BP_ALL	GO:0034724~DNA replication-independent nucleosome organization	16	5.16129	8.41419e-19	H4C8, H4C9, H4-16, H4C15, H4C14, H4C13, H4C12, H4C11, H4C2, H4C1, H4C4, H4C3, H4C6, H3-3A, H3-3B, H4C5	303	34	19256	29.9064	4.04807e-15	6.74678e-16	6.42704e-16
REACTOME_PATHWAY	R-HSA-69278~Cell Cycle, Mitotic	53	17.0968	6.05062e-18	LMNB1, TUBB8, PSMD6, TUBA1B, PSMD4, PPME1, H2BC21, PSMD2, H4C2, H4C1, TK1, TNPO1, H4C4, PRKACA, H4C3, EMD, H4C6, H3-3A, RAB8A, H4C5, TMPO, H3-3B, NUP214, H4-16, EML4, PSMA4, H4C15, GORASP2, H4C14, PSMA2, NUP50, H4C13, H4C12, H4C11, MCM3, PSME1, PSME2, PAFAH1B1, SET, RAB1B, PSMB5, PSMB2, TPR, PSMB1, RPS27A, H4C8, DYNC1H1, RRM2, H4C9, RPA1, PSMC6, H3-4, H2AC20	259	561	10882	3.96937	6.3955e-15	3.76206e-16	2.83311e-16
UP_KW_PTM	KW-0164~Citrullination	24	7.74194	6.07805e-18	H4C8, H4C9, RPL10, ALYREF, H4-16, RPL23A, H1-2, H1-4, H3-4, H4C15, H4C14, H4C13, H2AC20, H4C12, H4C11, H4C2, H4C1, H4C4, H4C3, H4C6, H3-3A, TMPO, H3-3B, H4C5	291	102	14097	11.3984	1.27639e-16	4.45724e-17	3.24163e-17
REACTOME_PATHWAY	R-HSA-69306~DNA Replication	32	10.3226	6.59989e-18	PSMD6, PSMB5, PSMD4, PSMB2, PSMD2, H2BC21, PSMB1, H4C2, H4C1, RPS27A, H4C4, H4C3, H3-3A, H4C6, H3-3B, H4C5, H4C8, H4C9, H4-16, RPA1, PSMC6, PSMA4, H4C15, H4C14, PSMA2, H2AC20, H4C13, H4C12, MCM3, PSME1, H4C11, PSME2	259	188	10882	7.15156	6.97608e-15	3.8756e-16	2.91862e-16
GOTERM_BP_ALL	GO:0006333~chromatin assembly or disassembly	28	9.03226	1.37408e-17	SET, HMGB1, MACROH2A1, LMNB2, LMNB1, H2BC21, TPR, H4C2, H4C1, H4C4, H4C3, H3-3A, H4C6, H3-3B, H4C5, H4C8, H4C9, CBX3, H4-16, H2BC18, H1-2, H1-4, H3-4, H4C15, H4C14, H4C13, H4C12, H4C11	303	203	19256	8.76568	6.61068e-14	9.44382e-15	8.99627e-15
UP_SEQ_FEATURE	CROSSLNK:Glycyl lysine isopeptide (Lys-Gly) (interchain with G-Cter in SUMO2); alternate	34	10.9677	1.37415e-17	RPL5, ENO2, MACROH2A1, LMNB2, LMNB1, H2BC21, FLNA, H4C2, H4C1, RBBP7, H4C4, HNRNPA1, PDLIM5, H4C3, H4C6, H4C5, H4C8, H4C9, PARP1, CBX3, NONO, PABPC4, H4-16, RPS3A, H2BC18, PKM, H4C15, CTTN, H4C14, H4C13, H4C12, HNRNPA2B1, H4C11, VIM	304	345	20495	6.64407	2.52705e-14	5.05411e-15	5.02663e-15
UP_KW_CELLULAR_COMPONENT	KW-0544~Nucleosome core	21	6.77419	1.40472e-17	H4C8, H4C9, H4-16, MACROH2A1, H2BC18, H3-4, H4C15, H4C14, H4C13, H2AC20, H2BC21, H4C12, H4C11, H4C2, H4C1, H4C4, H4C3, H4C6, H3-3A, H3-3B, H4C5	282	91	17543	14.356	6.4617e-16	6.4617e-16	5.33792e-16
UP_SEQ_FEATURE	CROSSLNK:Glycyl lysine isopeptide (Lys-Gly) (interchain with G-Cter in ubiquitin); alternate	21	6.77419	2.32379e-17	H4C8, H4C9, H4-16, RPA1, MACROH2A1, H2BC18, H4C15, H4C14, H4C13, H2AC20, H2BC21, H4C12, H4C11, H4C2, RPS20, H4C1, RBBP7, H4C4, H4C3, H4C6, H4C5	304	100	20495	14.1577	4.27346e-14	7.12243e-15	7.0837e-15
REACTOME_PATHWAY	R-HSA-68875~Mitotic Prophase	28	9.03226	2.35443e-17	SET, RAB1B, LMNB1, H2BC21, TPR, H4C2, H4C1, H4C4, EMD, H4C3, H3-3A, H4C6, TMPO, H3-3B, H4C5, NUP214, H4C8, H4C9, H4-16, H3-4, H4C15, GORASP2, H4C14, NUP50, H2AC20, H4C13, H4C12, H4C11	259	142	10882	8.28474	2.48863e-14	1.30981e-15	9.86383e-16
GOTERM_CC_ALL	GO:0032993~protein-DNA complex	29	9.35484	3.35178e-17	PRKDC, MACROH2A1, H2BC21, H4C2, H4C1, H4C4, H4C3, H3-3A, H4C6, H3-3B, H4C5, H4C8, H4C9, PARP1, XRCC5, H4-16, RPA1, H2BC18, H1-2, H1-4, H3-4, H4C15, H4C14, H2AC20, H4C13, H4C12, MCM3, H4C11, CTNNB1	307	240	20472	8.05765	2.37306e-14	9.88774e-16	7.97444e-16
UP_KW_PTM	KW-0379~Hydroxylation	30	9.67742	8.42723e-17	ENO2, RPL8, H2BC21, H4C2, H4C1, H4C4, H4C3, H3-3A, H4C6, H3-3B, H4C5, H4C8, G6PD, CRTAP, H4C9, RPS6, H4-16, PTGR1, H2BC18, H1-2, H1-4, PKM, H3-4, H4C15, H4C14, H2AC20, H4C13, H4C12, H4C11, RPS23	291	200	14097	7.26649	2.33147e-15	3.70798e-16	2.69671e-16
REACTOME_PATHWAY	R-HSA-1640170~Cell Cycle	57	18.3871	1.23935e-16	LMNB1, TUBB8, PSMD6, TUBA1B, PSMD4, PPME1, H2BC21, PSMD2, H4C2, H4C1, TK1, TNPO1, H4C4, PRKACA, H4C3, EMD, H4C6, H3-3A, RAB8A, H4C5, TMPO, H3-3B, YWHAH, NUP214, H4-16, EML4, PSMA4, H4C15, GORASP2, H4C14, PSMA2, NUP50, H4C13, H4C12, H4C11, MCM3, PSME1, PSME2, PAFAH1B1, SET, RAB1B, PSMB5, PSMB2, TPR, PSMB1, SFN, RBBP7, RPS27A, H4C8, DYNC1H1, RRM2, H4C9, RPA1, RAD50, PSMC6, H3-4, H2AC20	259	692	10882	3.46081	1.17351e-13	5.23999e-15	3.94611e-15
GOTERM_CC_ALL	GO:0000786~nucleosome	23	7.41935	1.34967e-16	H4C8, H4C9, H4-16, MACROH2A1, H2BC18, H1-2, H1-4, H3-4, H4C15, H4C14, H4C13, H2AC20, H2BC21, H4C12, H4C11, H4C2, H4C1, H4C4, H4C3, H4C6, H3-3A, H3-3B, H4C5	307	139	20472	11.034	7.86038e-14	3.41273e-15	2.75236e-15
GOTERM_BP_ALL	GO:0071103~DNA conformation change	33	10.6452	1.64621e-16	SET, HMGB1, MACROH2A1, LMNB2, LMNB1, H2BC21, TPR, H4C2, H4C1, H4C4, H4C3, H3-3A, H4C6, H3-3B, H4C5, H4C8, H4C9, CBX3, XRCC5, H4-16, RPA1, H2BC18, H1-2, H1-4, RAD50, H3-4, H4C15, H4C14, H4C13, H4C12, HNRNPA2B1, MCM3, H4C11	303	331	19256	6.33592	5.34128e-13	9.89989e-14	9.43072e-14
GOTERM_BP_ALL	GO:0071459~protein localization to chromosome, centromeric region	16	5.16129	1.93673e-16	H4C8, H4C9, H4-16, H4C15, H4C14, H4C13, H4C12, H4C11, H4C2, H4C1, H4C4, H4C3, H4C6, H3-3A, H3-3B, H4C5	303	46	19256	22.1047	1.06826e-12	1.03529e-13	9.86225e-14
GOTERM_BP_ALL	GO:0006334~nucleosome assembly	23	7.41935	2.20551e-16	H4C8, H4C9, SET, H4-16, MACROH2A1, H2BC18, H1-2, H1-4, H3-4, H4C15, H4C14, H4C13, H2BC21, H4C12, H4C11, H4C2, H4C1, H4C4, H4C3, H4C6, H3-3A, H3-3B, H4C5	303	136	19256	10.7476	1.06826e-12	1.06107e-13	1.01078e-13
GOTERM_BP_ALL	GO:0006323~DNA packaging	28	9.03226	3.37121e-16	SET, HMGB1, MACROH2A1, LMNB2, LMNB1, H2BC21, TPR, H4C2, H4C1, H4C4, H4C3, H3-3A, H4C6, H3-3B, H4C5, H4C8, H4C9, CBX3, H4-16, H2BC18, H1-2, H1-4, H3-4, H4C15, H4C14, H4C13, H4C12, H4C11	303	230	19256	7.73666	1.60238e-12	1.47444e-13	1.40457e-13
GOTERM_CC_ALL	GO:0044815~DNA packaging complex	23	7.41935	4.56803e-16	H4C8, H4C9, H4-16, MACROH2A1, H2BC18, H1-2, H1-4, H3-4, H4C15, H4C14, H4C13, H2AC20, H2BC21, H4C12, H4C11, H4C2, H4C1, H4C4, H4C3, H4C6, H3-3A, H3-3B, H4C5	307	147	20472	10.4336	3.14415e-13	1.11523e-14	8.99428e-15
REACTOME_PATHWAY	R-HSA-201681~TCF dependent signaling in response to WNT	33	10.6452	5.64963e-16	CUL3, PSMD6, PSMB5, PSMD4, PSMB2, PSMD2, H2BC21, PSMB1, H4C2, H4C1, RPS27A, H4C4, H4C3, H3-3A, H4C6, H3-3B, H4C5, H4C8, H4C9, H4-16, PSMC6, H3-4, PSMA4, H4C15, H4C14, PSMA2, H2AC20, H4C13, H4C12, PSME1, H4C11, PSME2, CTNNB1	259	233	10882	5.95069	5.86753e-13	2.13273e-14	1.60611e-14
GOTERM_BP_ALL	GO:0034723~DNA replication-dependent nucleosome organization	14	4.51613	6.99219e-16	H4C8, H4C9, H4-16, H4C15, H4C14, H4C13, H4C12, H4C11, H4C2, H4C1, H4C4, H4C3, H4C6, H4C5	303	32	19256	27.8036	3.20477e-12	2.58765e-13	2.46502e-13
GOTERM_BP_ALL	GO:0006335~DNA replication-dependent nucleosome assembly	14	4.51613	6.99219e-16	H4C8, H4C9, H4-16, H4C15, H4C14, H4C13, H4C12, H4C11, H4C2, H4C1, H4C4, H4C3, H4C6, H4C5	303	32	19256	27.8036	3.20477e-12	2.58765e-13	2.46502e-13
GOTERM_BP_ALL	GO:0032200~telomere organization	25	8.06452	7.7729e-16	PRKDC, H4C2, H4C1, H4C4, HNRNPA1, H4C3, H3-3A, H4C6, H3-3B, H4C5, H4C8, H4C9, PARP1, XRCC5, PTGES3, H4-16, RPA1, RAD50, H4C15, H4C14, H4C13, H4C12, HNRNPA2B1, H4C11, CTNNB1	303	178	19256	8.92572	3.7389e-12	2.6711e-13	2.54451e-13
REACTOME_PATHWAY	R-HSA-2559586~DNA Damage/Telomere Stress Induced Senescence	21	6.77419	1.51427e-15	H4C8, H4C9, H4-16, LMNB1, H1-2, H1-4, RAD50, H3-4, H4C15, H4C14, H4C13, H2AC20, H2BC21, H4C12, H4C11, H4C2, H4C1, H4C4, H4C3, H4C6, H4C5	259	80	10882	11.0291	1.64291e-12	4.70759e-14	3.54517e-14
REACTOME_PATHWAY	R-HSA-9710421~Defective pyroptosis	20	6.45161	3.48819e-15	H4C8, H4C9, H4-16, H4C15, H4C14, H4C13, H2AC20, H2BC21, H4C12, H4C11, H4C2, H4C1, RBBP7, H4C4, H4C3, H4C6, H3-3A, H3-3B, H4C5, GSDME	259	73	10882	11.5111	3.63787e-12	9.70267e-14	7.30683e-14
REACTOME_PATHWAY	R-HSA-2299718~Condensation of Prophase Chromosomes	20	6.45161	4.63035e-15	H4C8, H4C9, SET, H4-16, H3-4, H4C15, H4C14, H4C13, H2AC20, H2BC21, H4C12, H4C11, H4C2, H4C1, H4C4, H4C3, H4C6, H3-3A, H3-3B, H4C5	259	74	10882	11.3555	4.92872e-12	1.25494e-13	9.45066e-14
REACTOME_PATHWAY	R-HSA-912446~Meiotic recombination	21	6.77419	6.79652e-15	H4C8, H4C9, H4-16, RPA1, RAD50, H3-4, H4C15, H4C14, H4C13, H2AC20, H2BC21, H4C12, H4C11, H4C2, H4C1, H4C4, H4C3, H4C6, H3-3A, H3-3B, H4C5	259	86	10882	10.2596	7.15838e-12	1.79598e-13	1.35251e-13
REACTOME_PATHWAY	R-HSA-8878171~Transcriptional regulation by RUNX1	32	10.3226	7.8515e-15	LGALS3, PSMD6, PSMB5, PSMD4, PSMB2, PSMD2, H2BC21, PSMB1, WDR5, H4C2, H4C1, RPS27A, H4C4, H4C3, H3-3A, H4C6, H3-3B, H4C5, H4C8, H4C9, H4-16, PSMC6, PSMA4, H4C15, H4C14, PSMA2, H2AC20, H4C13, H4C12, PSME1, H4C11, PSME2	259	239	10882	5.6255	8.33189e-12	1.98645e-13	1.49595e-13
REACTOME_PATHWAY	R-HSA-427389~ERCC6 (CSB) and EHMT2 (G9a) positively regulate rRNA expression	20	6.45161	7.89318e-15	H4C8, H4C9, CBX3, H4-16, H4C15, H4C14, H4C13, H2AC20, H2BC21, H4C12, H4C11, H4C2, H4C1, RBBP7, H4C4, H4C3, H4C6, H3-3A, H3-3B, H4C5	259	76	10882	11.0567	8.33189e-12	1.98645e-13	1.49595e-13
GOTERM_BP_ALL	GO:0071168~protein localization to chromatin	15	4.83871	8.70125e-15	H4C8, H4C9, H4-16, MACROH2A1, H4C15, H4C14, H4C13, H4C12, H4C11, H4C2, H4C1, H4C4, H4C3, H4C6, H4C5	303	47	19256	20.2823	4.1662e-11	2.6886e-12	2.56119e-12
GOTERM_BP_ALL	GO:0045652~regulation of megakaryocyte differentiation	14	4.51613	1.02856e-14	H4C8, H4C9, H4-16, H4C15, H4C14, H4C13, H4C12, H4C11, H4C2, H4C1, H4C4, H4C3, H4C6, H4C5	303	38	19256	23.4136	4.96739e-11	2.74912e-12	2.61884e-12
REACTOME_PATHWAY	R-HSA-69620~Cell Cycle Checkpoints	35	11.2903	1.04523e-14	PSMD6, PSMB5, PSMD4, PSMB2, PSMD2, H2BC21, PSMB1, H4C2, SFN, H4C1, RPS27A, H4C4, H4C3, H4C6, YWHAH, H4C5, H4C8, DYNC1H1, H4C9, H4-16, RPA1, RAD50, PSMC6, H3-4, PSMA4, H4C15, H4C14, PSMA2, H4C13, H4C12, MCM3, PSME1, H4C11, PSME2, PAFAH1B1	259	293	10882	5.01891	1.1031e-11	2.56932e-13	1.93489e-13
REACTOME_PATHWAY	R-HSA-9670095~Inhibition of DNA recombination at telomere	19	6.12903	1.36531e-14	H4C8, H4C9, H4-16, H3-4, H4C15, H4C14, H4C13, H2AC20, H2BC21, H4C12, H4C11, H4C2, H4C1, H4C4, H4C3, H4C6, H3-3A, H3-3B, H4C5	259	68	10882	11.7396	1.44341e-11	3.20696e-13	2.41508e-13
REACTOME_PATHWAY	R-HSA-5693571~Nonhomologous End-Joining (NHEJ)	19	6.12903	1.36531e-14	H4C8, H4C9, XRCC5, PRKDC, H4-16, RAD50, H3-4, H4C15, H4C14, H4C13, H2BC21, H4C12, H4C11, H4C2, H4C1, H4C4, H4C3, H4C6, H4C5	259	68	10882	11.7396	1.44341e-11	3.20696e-13	2.41508e-13
INTERPRO	IPR009072:Histone-fold	21	6.77419	1.70424e-14	H4C8, H4C9, H4-16, MACROH2A1, H2BC18, H3-4, H4C15, H4C14, H4C13, H2AC20, H2BC21, H4C12, H4C11, H4C2, H4C1, H4C4, H4C3, H4C6, H3-3A, H3-3B, H4C5	305	129	19116	10.203	1.20195e-11	2.9952e-12	2.96537e-12
REACTOME_PATHWAY	R-HSA-9645723~Diseases of programmed cell death	22	7.09677	2.3875e-14	H4C8, H4C9, H4-16, LMNB1, H4C15, CAPNS1, H4C14, H4C13, H2AC20, H2BC21, H4C12, H4C11, H4C2, H4C1, RBBP7, H4C4, H4C3, H4C6, H3-3A, H3-3B, H4C5, GSDME	259	103	10882	8.97417	2.52304e-11	5.25747e-13	3.95927e-13
REACTOME_PATHWAY	R-HSA-171306~Packaging Of Telomere Ends	17	5.48387	3.02822e-14	H4C8, H4C9, H4-16, H3-4, H4C15, H4C14, H4C13, H2AC20, H2BC21, H4C12, H4C11, H4C2, H4C1, H4C4, H4C3, H4C6, H4C5	259	52	10882	13.7358	3.20367e-11	6.5323e-13	4.91931e-13
REACTOME_PATHWAY	R-HSA-157118~Signaling by NOTCH	31	10	3.7978e-14	ATP2A2, PSMD6, PSMB5, PSMD4, PSMB2, PSMD2, H2BC21, PSMB1, H4C2, H4C1, RPS27A, H4C4, H4C3, H3-3A, H4C6, H3-3B, H4C5, H4C8, H4C9, H4-16, PSMC6, PSMA4, H4C15, H4C14, PSMA2, H2AC20, H4C13, H4C12, PSME1, H4C11, PSME2	259	236	10882	5.51898	4.01339e-11	8.02855e-13	6.0461e-13
REACTOME_PATHWAY	R-HSA-5625740~RHO GTPases activate PKNs	21	6.77419	5.28413e-14	H4C8, H4C9, H4-16, H4C15, H4C14, H4C13, H2AC20, H2BC21, H4C12, H4C11, MYH9, H4C2, SFN, H4C1, H4C4, H4C3, H4C6, H3-3A, YWHAH, H3-3B, H4C5	259	95	10882	9.28762	5.58589e-11	1.06496e-12	8.01993e-13
REACTOME_PATHWAY	R-HSA-212300~PRC2 methylates histones and DNA	19	6.12903	5.31341e-14	H4C8, H4C9, H4-16, H4C15, H4C14, H4C13, H2AC20, H2BC21, H4C12, H4C11, H4C2, H4C1, RBBP7, H4C4, H4C3, H4C6, H3-3A, H3-3B, H4C5	259	73	10882	10.9355	5.62109e-11	1.06496e-12	8.01993e-13
REACTOME_PATHWAY	R-HSA-73728~RNA Polymerase I Promoter Opening	18	5.80645	5.3399e-14	H4C8, H4C9, H4-16, H4C15, H4C14, H4C13, H2AC20, H2BC21, H4C12, H4C11, H4C2, H4C1, H4C4, H4C3, H4C6, H3-3A, H3-3B, H4C5	259	63	10882	12.0044	5.64456e-11	1.06496e-12	8.01993e-13
REACTOME_PATHWAY	R-HSA-9609690~HCMV Early Events	24	7.74194	7.83098e-14	H4C8, NUP214, DYNC1H1, H4C9, H4-16, H2BC18, TUBB8, TUBA1B, H4C15, H4C14, NUP50, H4C13, H2AC20, H2BC21, TPR, H4C12, H4C11, H4C2, H4C1, RBBP7, H4C4, H4C3, H4C6, H4C5	259	135	10882	7.46941	8.27322e-11	1.53284e-12	1.15434e-12
REACTOME_PATHWAY	R-HSA-5334118~DNA methylation	18	5.80645	9.43106e-14	H4C8, H4C9, H4-16, H4C15, H4C14, H4C13, H2AC20, H2BC21, H4C12, H4C11, H4C2, H4C1, H4C4, H4C3, H4C6, H3-3A, H3-3B, H4C5	259	65	10882	11.635	9.96306e-11	1.81248e-12	1.36493e-12
GOTERM_BP_ALL	GO:0034728~nucleosome organization	23	7.41935	1.08321e-13	H4C8, H4C9, SET, H4-16, MACROH2A1, H2BC18, H1-2, H1-4, H3-4, H4C15, H4C14, H4C13, H2BC21, H4C12, H4C11, H4C2, H4C1, H4C4, H4C3, H4C6, H3-3A, H3-3B, H4C5	303	181	19256	8.07556	5.21309e-10	2.60567e-11	2.48219e-11
REACTOME_PATHWAY	R-HSA-73927~Depurination	17	5.48387	1.11878e-13	H4C8, H4C9, H4-16, H3-4, H4C15, H4C14, H4C13, H2AC20, H2BC21, H4C12, H4C11, H4C2, H4C1, H4C4, H4C3, H4C6, H4C5	259	56	10882	12.7547	1.18289e-10	2.03888e-12	1.53543e-12
REACTOME_PATHWAY	R-HSA-110330~Recognition and association of DNA glycosylase with site containing an affected purine	17	5.48387	1.11878e-13	H4C8, H4C9, H4-16, H3-4, H4C15, H4C14, H4C13, H2AC20, H2BC21, H4C12, H4C11, H4C2, H4C1, H4C4, H4C3, H4C6, H4C5	259	56	10882	12.7547	1.18289e-10	2.03888e-12	1.53543e-12
REACTOME_PATHWAY	R-HSA-110331~Cleavage of the damaged purine	17	5.48387	1.11878e-13	H4C8, H4C9, H4-16, H3-4, H4C15, H4C14, H4C13, H2AC20, H2BC21, H4C12, H4C11, H4C2, H4C1, H4C4, H4C3, H4C6, H4C5	259	56	10882	12.7547	1.18289e-10	2.03888e-12	1.53543e-12
WIKIPATHWAYS	WP5114~Nucleotide excision repair in xeroderma pigmentosum	20	6.45161	1.22114e-13	H4C8, H4C9, PARP1, GPS1, H4-16, RPA1, LIG3, H4C15, H4C14, H4C13, H4C12, H4C11, H4C2, H4C1, H4C4, H4C3, H4C6, H3-3A, H3-3B, H4C5	222	76	7938	9.40967	4.32321e-11	2.16142e-11	2.137e-11
GOTERM_BP_ALL	GO:0034502~protein localization to chromosome	19	6.12903	1.49489e-13	H4C8, H4C9, XRCC5, H4-16, RPA1, MACROH2A1, H4C15, H4C14, H4C13, H4C12, H4C11, H4C2, H4C1, H4C4, H4C3, H4C6, H3-3A, H3-3B, H4C5	303	112	19256	10.781	7.18937e-10	3.42472e-11	3.26242e-11
REACTOME_PATHWAY	R-HSA-5625886~Activated PKN1 stimulates transcription of AR (androgen receptor) regulated genes KLK2 and KLK3	18	5.80645	1.63276e-13	H4C8, H4C9, H4-16, H4C15, H4C14, H4C13, H2AC20, H2BC21, H4C12, H4C11, H4C2, H4C1, H4C4, H4C3, H4C6, H3-3A, H3-3B, H4C5	259	67	10882	11.2877	1.72623e-10	2.92513e-12	2.20284e-12
REACTOME_PATHWAY	R-HSA-427359~SIRT1 negatively regulates rRNA expression	18	5.80645	2.13046e-13	H4C8, H4C9, H4-16, H4C15, H4C14, H4C13, H2AC20, H2BC21, H4C12, H4C11, H4C2, H4C1, H4C4, H4C3, H4C6, H3-3A, H3-3B, H4C5	259	68	10882	11.1217	2.25196e-10	3.75316e-12	2.82641e-12
REACTOME_PATHWAY	R-HSA-9616222~Transcriptional regulation of granulopoiesis	20	6.45161	2.18962e-13	H4C8, H4C9, STAT3, H4-16, DEK, H4C15, H4C14, H4C13, H2AC20, H2BC21, H4C12, H4C11, H4C2, H4C1, H4C4, H4C3, H4C6, H3-3A, H3-3B, H4C5	259	90	10882	9.33677	2.31415e-10	3.79415e-12	2.85728e-12
REACTOME_PATHWAY	R-HSA-201722~Formation of the beta-catenin:TCF transactivating complex	20	6.45161	2.70918e-13	H4C8, H4C9, H4-16, H3-4, H4C15, H4C14, H4C13, H2AC20, H2BC21, H4C12, H4C11, CTNNB1, H4C2, H4C1, H4C4, H4C3, H4C6, H3-3A, H3-3B, H4C5	259	91	10882	9.23416	2.86335e-10	4.61872e-12	3.47824e-12
REACTOME_PATHWAY	R-HSA-68616~Assembly of the ORC complex at the origin of replication	18	5.80645	2.76776e-13	H4C8, H4C9, H4-16, H4C15, H4C14, H4C13, H2AC20, H2BC21, H4C12, H4C11, H4C2, H4C1, H4C4, H4C3, H4C6, H3-3A, H3-3B, H4C5	259	69	10882	10.9606	2.92555e-10	4.64368e-12	3.49704e-12
GOTERM_BP_ALL	GO:0030219~megakaryocyte differentiation	15	4.83871	2.84702e-13	H4C8, H4C9, H4-16, H4C15, H4C14, H4C13, H4C12, H4C11, FLNA, H4C2, H4C1, H4C4, H4C3, H4C6, H4C5	303	59	19256	16.1571	1.3695e-09	5.95523e-11	5.673e-11
REACTOME_PATHWAY	R-HSA-73884~Base Excision Repair	20	6.45161	3.34201e-13	H4C8, H4C9, PARP1, H4-16, RPA1, LIG3, H3-4, H4C15, H4C14, H4C13, H2AC20, H2BC21, H4C12, H4C11, H4C2, H4C1, H4C4, H4C3, H4C6, H4C5	259	92	10882	9.13379	3.53225e-10	5.51954e-12	4.15663e-12
REACTOME_PATHWAY	R-HSA-1500620~Meiosis	22	7.09677	4.06381e-13	H4C8, H4C9, H4-16, RPA1, LMNB1, RAD50, H3-4, H4C15, H4C14, H4C13, H2AC20, H2BC21, H4C12, H4C11, H4C2, H4C1, H4C4, H4C3, H4C6, H3-3A, H3-3B, H4C5	259	118	10882	7.83339	4.29503e-10	6.60838e-12	4.97661e-12
REACTOME_PATHWAY	R-HSA-195721~Signaling by WNT	35	11.2903	4.16546e-13	CTBP2, CUL3, PSMD6, PSMB5, PSMD4, PSMB2, PSMD2, H2BC21, PSMB1, H4C2, H4C1, RPS27A, H4C4, H4C3, H3-3A, H4C6, H3-3B, H4C5, H4C8, H4C9, H4-16, PSMC6, H3-4, PSMA4, H4C15, H4C14, PSMA2, H2AC20, GNB2, H4C13, H4C12, PSME1, H4C11, PSME2, CTNNB1	259	332	10882	4.42934	4.40299e-10	6.67104e-12	5.02379e-12
REACTOME_PATHWAY	R-HSA-5250913~Positive epigenetic regulation of rRNA expression	21	6.77419	4.75963e-13	H4C8, H4C9, CBX3, H4-16, DEK, H4C15, H4C14, H4C13, H2AC20, H2BC21, H4C12, H4C11, H4C2, H4C1, RBBP7, H4C4, H4C3, H4C6, H3-3A, H3-3B, H4C5	259	106	10882	8.32381	5.03082e-10	7.29471e-12	5.49346e-12
REACTOME_PATHWAY	R-HSA-5578749~Transcriptional regulation by small RNAs	21	6.77419	4.75963e-13	H4C8, NUP214, H4C9, H4-16, H4C15, H4C14, NUP50, H4C13, H2AC20, H2BC21, TPR, H4C12, H4C11, H4C2, H4C1, H4C4, H4C3, H4C6, H3-3A, H3-3B, H4C5	259	106	10882	8.32381	5.03082e-10	7.29471e-12	5.49346e-12
REACTOME_PATHWAY	R-HSA-73928~Depyrimidination	17	5.48387	4.89994e-13	H4C8, H4C9, H4-16, H3-4, H4C15, H4C14, H4C13, H2AC20, H2BC21, H4C12, H4C11, H4C2, H4C1, H4C4, H4C3, H4C6, H4C5	259	61	10882	11.7092	5.17868e-10	7.29471e-12	5.49346e-12
REACTOME_PATHWAY	R-HSA-110328~Recognition and association of DNA glycosylase with site containing an affected pyrimidine	17	5.48387	4.89994e-13	H4C8, H4C9, H4-16, H3-4, H4C15, H4C14, H4C13, H2AC20, H2BC21, H4C12, H4C11, H4C2, H4C1, H4C4, H4C3, H4C6, H4C5	259	61	10882	11.7092	5.17868e-10	7.29471e-12	5.49346e-12
REACTOME_PATHWAY	R-HSA-110329~Cleavage of the damaged pyrimidine	17	5.48387	4.89994e-13	H4C8, H4C9, H4-16, H3-4, H4C15, H4C14, H4C13, H2AC20, H2BC21, H4C12, H4C11, H4C2, H4C1, H4C4, H4C3, H4C6, H4C5	259	61	10882	11.7092	5.17868e-10	7.29471e-12	5.49346e-12
REACTOME_PATHWAY	R-HSA-69473~G2/M DNA damage checkpoint	20	6.45161	5.0468e-13	H4C8, H4C9, H4-16, RPA1, RAD50, H3-4, H4C15, H4C14, H4C13, H2BC21, H4C12, H4C11, H4C2, SFN, H4C1, H4C4, H4C3, H4C6, YWHAH, H4C5	259	94	10882	8.93946	5.33476e-10	7.40898e-12	5.57952e-12
GOTERM_BP_ALL	GO:0065004~protein-DNA complex assembly	26	8.3871	5.76791e-13	SET, HMGB1, MACROH2A1, H2BC21, H4C2, H4C1, H4C4, H4C3, H3-3A, H4C6, H3-3B, H4C5, H4C8, H4C9, H4-16, H2BC18, H1-2, H1-4, PSMC6, H3-4, H4C15, H4C14, H4C13, H4C12, MCM3, H4C11	303	262	19256	6.3066	2.7748e-09	1.15622e-10	1.10143e-10
GOTERM_CC_ALL	GO:0098687~chromosomal region	31	10	5.94818e-13	PRKDC, MACROH2A1, TPR, H4C2, H4C1, RBBP7, H4C4, H4C3, H3-3A, H4C6, H3-3B, H4C5, H4C8, H4C9, PARP1, CBX3, XRCC5, ALYREF, PTGES3, H4-16, RPA1, RAD50, H3-4, H4C15, H4C14, H4C13, H4C12, HNRNPA2B1, MCM3, H4C11, PAFAH1B1	307	405	20472	5.10421	4.21159e-10	1.16981e-11	9.43447e-12
REACTOME_PATHWAY	R-HSA-73929~Base-Excision Repair, AP Site Formation	17	5.48387	8.48507e-13	H4C8, H4C9, H4-16, H3-4, H4C15, H4C14, H4C13, H2AC20, H2BC21, H4C12, H4C11, H4C2, H4C1, H4C4, H4C3, H4C6, H4C5	259	63	10882	11.3375	8.9691e-10	1.22859e-11	9.25221e-12
REACTOME_PATHWAY	R-HSA-977225~Amyloid fiber formation	21	6.77419	1.1801e-12	H4C8, H4C9, H4-16, H4C15, H4C14, H4C13, H2AC20, H2BC21, H4C12, H4C11, H4C2, TGFBI, H4C1, H4C4, RPS27A, H4C3, H4C6, H3-3A, H3-3B, H4C5, LTF	259	111	10882	7.94887	1.24732e-09	1.68563e-11	1.26941e-11
REACTOME_PATHWAY	R-HSA-5693565~Recruitment and ATM-mediated phosphorylation of repair and signaling proteins at DNA double strand breaks	18	5.80645	1.92147e-12	H4C8, H4C9, H4-16, RAD50, H3-4, H4C15, H4C14, H4C13, H2BC21, H4C12, H4C11, H4C2, H4C1, H4C4, RPS27A, H4C3, H4C6, H4C5	259	77	10882	9.82179	2.03099e-09	2.67237e-11	2.01249e-11
REACTOME_PATHWAY	R-HSA-5693606~DNA Double Strand Break Response	18	5.80645	2.40547e-12	H4C8, H4C9, H4-16, RAD50, H3-4, H4C15, H4C14, H4C13, H2BC21, H4C12, H4C11, H4C2, H4C1, H4C4, RPS27A, H4C3, H4C6, H4C5	259	78	10882	9.69587	2.54263e-09	3.30206e-11	2.4867e-11
REACTOME_PATHWAY	R-HSA-1221632~Meiotic synapsis	18	5.80645	3.00075e-12	H4C8, H4C9, H4-16, LMNB1, H3-4, H4C15, H4C14, H4C13, H2AC20, H2BC21, H4C12, H4C11, H4C2, H4C1, H4C4, H4C3, H4C6, H4C5	259	79	10882	9.57314	3.17175e-09	4.0664e-11	3.06231e-11
REACTOME_PATHWAY	R-HSA-5250924~B-WICH complex positively regulates rRNA expression	19	6.12903	3.11956e-12	H4C8, H4C9, H4-16, DEK, H4C15, H4C14, H4C13, H2AC20, H2BC21, H4C12, H4C11, H4C2, H4C1, H4C4, H4C3, H4C6, H3-3A, H3-3B, H4C5	259	91	10882	8.77246	3.29732e-09	4.12172e-11	3.10396e-11
REACTOME_PATHWAY	R-HSA-73772~RNA Polymerase I Promoter Escape	19	6.12903	3.11956e-12	H4C8, H4C9, CBX3, H4-16, H4C15, H4C14, H4C13, H2AC20, H2BC21, H4C12, H4C11, H4C2, H4C1, H4C4, H4C3, H4C6, H3-3A, H3-3B, H4C5	259	91	10882	8.77246	3.29732e-09	4.12172e-11	3.10396e-11
REACTOME_PATHWAY	R-HSA-9609646~HCMV Infection	24	7.74194	3.19166e-12	H4C8, NUP214, DYNC1H1, H4C9, H4-16, H2BC18, TUBB8, TUBA1B, H4C15, H4C14, NUP50, H4C13, H2AC20, H2BC21, TPR, H4C12, H4C11, H4C2, H4C1, RBBP7, H4C4, H4C3, H4C6, H4C5	259	160	10882	6.30232	3.37359e-09	4.16492e-11	3.1365e-11
GOTERM_BP_ALL	GO:0045638~negative regulation of myeloid cell differentiation	17	5.48387	4.34522e-12	H4C8, H4C9, H4-16, NME1, H4C15, H4C14, H4C13, H4C12, H4C11, CTNNB1, H4C2, H4C1, H4C4, H4C3, H4C6, H4C5, LTF	303	101	19256	10.6967	2.09047e-08	7.46602e-10	7.11219e-10
REACTOME_PATHWAY	R-HSA-2559583~Cellular Senescence	26	8.3871	6.0067e-12	LMNB1, H2BC21, H4C2, H4C1, RBBP7, RPS27A, H4C4, H4C3, H3-3A, H4C6, H3-3B, H4C5, H4C8, H4C9, STAT3, H4-16, H1-2, H1-4, RAD50, H3-4, H4C15, H4C14, H2AC20, H4C13, H4C12, H4C11	259	197	10882	5.54519	6.34914e-09	7.38266e-11	5.55969e-11
REACTOME_PATHWAY	R-HSA-4551638~SUMOylation of chromatin organization proteins	17	5.48387	6.2579e-12	H4C8, NUP214, H4C9, H4-16, H4C15, H4C14, NUP50, H4C13, TPR, H4C12, H4C11, H4C2, H4C1, H4C4, H4C3, H4C6, H4C5	259	71	10882	10.06	6.61458e-09	7.60299e-11	5.72562e-11
REACTOME_PATHWAY	R-HSA-73854~RNA Polymerase I Promoter Clearance	20	6.45161	9.63946e-12	H4C8, H4C9, CBX3, H4-16, H4C15, H4C14, H4C13, H2AC20, H2BC21, H4C12, H4C11, H4C2, H4C1, RBBP7, H4C4, H4C3, H4C6, H3-3A, H3-3B, H4C5	259	110	10882	7.63917	1.0189e-08	1.147e-10	8.63779e-11
REACTOME_PATHWAY	R-HSA-8936459~RUNX1 regulates genes involved in megakaryocyte differentiation and platelet function	19	6.12903	9.76634e-12	H4C8, H4C9, H4-16, H4C15, H4C14, H4C13, H2AC20, H2BC21, H4C12, H4C11, WDR5, H4C2, H4C1, H4C4, H4C3, H4C6, H3-3A, H3-3B, H4C5	259	97	10882	8.22983	1.0323e-08	1.147e-10	8.63779e-11
REACTOME_PATHWAY	R-HSA-5693607~Processing of DNA double-strand break ends	19	6.12903	9.76634e-12	H4C8, H4C9, H4-16, RPA1, RAD50, H3-4, H4C15, H4C14, H4C13, H2BC21, H4C12, H4C11, H4C2, H4C1, H4C4, RPS27A, H4C3, H4C6, H4C5	259	97	10882	8.22983	1.0323e-08	1.147e-10	8.63779e-11
REACTOME_PATHWAY	R-HSA-774815~Nucleosome assembly	17	5.48387	1.23371e-11	H4C8, H4C9, H4-16, H4C15, H4C14, H4C13, H2AC20, H2BC21, H4C12, H4C11, H4C2, H4C1, RBBP7, H4C4, H4C3, H4C6, H4C5	259	74	10882	9.6522	1.30403e-08	1.41743e-10	1.06743e-10
REACTOME_PATHWAY	R-HSA-606279~Deposition of new CENPA-containing nucleosomes at the centromere	17	5.48387	1.23371e-11	H4C8, H4C9, H4-16, H4C15, H4C14, H4C13, H2AC20, H2BC21, H4C12, H4C11, H4C2, H4C1, RBBP7, H4C4, H4C3, H4C6, H4C5	259	74	10882	9.6522	1.30403e-08	1.41743e-10	1.06743e-10
REACTOME_PATHWAY	R-HSA-73864~RNA Polymerase I Transcription	20	6.45161	1.34253e-11	H4C8, H4C9, CBX3, H4-16, H4C15, H4C14, H4C13, H2AC20, H2BC21, H4C12, H4C11, H4C2, H4C1, RBBP7, H4C4, H4C3, H4C6, H3-3A, H3-3B, H4C5	259	112	10882	7.50276	1.41905e-08	1.50963e-10	1.13687e-10
REACTOME_PATHWAY	R-HSA-2559582~Senescence-Associated Secretory Phenotype (SASP)	20	6.45161	1.34253e-11	H4C8, H4C9, STAT3, H4-16, H4C15, H4C14, H4C13, H2AC20, H2BC21, H4C12, H4C11, H4C2, H4C1, H4C4, RPS27A, H4C3, H4C6, H3-3A, H3-3B, H4C5	259	112	10882	7.50276	1.41905e-08	1.50963e-10	1.13687e-10
REACTOME_PATHWAY	R-HSA-157579~Telomere Maintenance	20	6.45161	1.58008e-11	H4C8, H4C9, H4-16, RPA1, H3-4, H4C15, H4C14, H4C13, H2AC20, H2BC21, H4C12, H4C11, H4C2, H4C1, H4C4, H4C3, H4C6, H3-3A, H3-3B, H4C5	259	113	10882	7.43636	1.67015e-08	1.73973e-10	1.31015e-10
GOTERM_BP_ALL	GO:0030099~myeloid cell differentiation	30	9.67742	1.70979e-11	PRKDC, GLO1, HMGB1, RPS19, CA2, FLNA, H4C2, H4C1, H4C4, H4C3, H4C6, H4C5, H4C8, G6PD, H4C9, PARP1, PABPC4, RPS6, STAT3, H4-16, NME1, H4C15, H4C14, H4C13, H4C12, H4C11, MYH9, CTNNB1, LTF, PAFAH1B1	303	413	19256	4.61631	8.22584e-08	2.57057e-09	2.44875e-09
REACTOME_PATHWAY	R-HSA-1474165~Reproduction	22	7.09677	1.92004e-11	H4C8, H4C9, H4-16, RPA1, LMNB1, RAD50, H3-4, H4C15, H4C14, H4C13, H2AC20, H2BC21, H4C12, H4C11, H4C2, H4C1, H4C4, H4C3, H4C6, H3-3A, H3-3B, H4C5	259	143	10882	6.46391	2.02948e-08	2.0709e-10	1.55954e-10
GOTERM_BP_ALL	GO:0071824~protein-DNA complex subunit organization	26	8.3871	2.07559e-11	SET, HMGB1, MACROH2A1, H2BC21, H4C2, H4C1, H4C4, H4C3, H3-3A, H4C6, H3-3B, H4C5, H4C8, H4C9, H4-16, H2BC18, H1-2, H1-4, PSMC6, H3-4, H4C15, H4C14, H4C13, H4C12, MCM3, H4C11	303	308	19256	5.36471	9.98563e-08	3.02596e-09	2.88255e-09
REACTOME_PATHWAY	R-HSA-9610379~HCMV Late Events	20	6.45161	2.54904e-11	H4C8, NUP214, H4C9, H4-16, H2BC18, H4C15, H4C14, NUP50, H4C13, H2AC20, H2BC21, TPR, H4C12, H4C11, H4C2, H4C1, H4C4, H4C3, H4C6, H4C5	259	116	10882	7.24404	2.69433e-08	2.69434e-10	2.02904e-10
REACTOME_PATHWAY	R-HSA-3214858~RMTs methylate histone arginines	17	5.48387	3.55809e-11	H4C8, H4C9, H4-16, H4C15, H4C14, H4C13, H2AC20, H4C12, H4C11, WDR5, H4C2, H4C1, RBBP7, H4C4, H4C3, H4C6, H4C5	259	79	10882	9.0413	3.7609e-08	3.72366e-10	2.80419e-10
REACTOME_PATHWAY	R-HSA-195258~RHO GTPase Effectors	32	10.3226	3.67602e-11	IQGAP2, TUBB8, TUBA1B, H2BC21, FLNA, H4C2, SFN, H4C1, H4C4, H4C3, H3-3A, H4C6, H3-3B, YWHAH, H4C5, H4C8, DYNC1H1, H4C9, RHOG, H4-16, KTN1, H4C15, CTTN, ARPC3, H4C14, H2AC20, H4C13, H4C12, H4C11, MYH9, CTNNB1, PAFAH1B1	259	327	10882	4.1116	3.88556e-08	3.80937e-10	2.86874e-10
REACTOME_PATHWAY	R-HSA-1912408~Pre-NOTCH Transcription and Translation	18	5.80645	4.81343e-11	H4C8, H4C9, H4-16, H4C15, H4C14, H4C13, H2AC20, H2BC21, H4C12, H4C11, H4C2, H4C1, H4C4, H4C3, H4C6, H3-3A, H3-3B, H4C5	259	93	10882	8.13202	5.08779e-08	4.93961e-10	3.71989e-10
REACTOME_PATHWAY	R-HSA-5617472~Activation of anterior HOX genes in hindbrain development during early embryogenesis	20	6.45161	5.47241e-11	H4C8, H4C9, H4-16, H4C15, H4C14, H4C13, H2AC20, H2BC21, H4C12, H4C11, WDR5, H4C2, H4C1, RBBP7, H4C4, H4C3, H4C6, H3-3A, H3-3B, H4C5	259	121	10882	6.9447	5.78434e-08	5.50889e-10	4.14861e-10
REACTOME_PATHWAY	R-HSA-5619507~Activation of HOX genes during differentiation	20	6.45161	5.47241e-11	H4C8, H4C9, H4-16, H4C15, H4C14, H4C13, H2AC20, H2BC21, H4C12, H4C11, WDR5, H4C2, H4C1, RBBP7, H4C4, H4C3, H4C6, H3-3A, H3-3B, H4C5	259	121	10882	6.9447	5.78434e-08	5.50889e-10	4.14861e-10
REACTOME_PATHWAY	R-HSA-3214815~HDACs deacetylate histones	18	5.80645	5.7529e-11	H4C8, H4C9, H4-16, H2BC18, H4C15, H4C14, H4C13, H2AC20, H2BC21, H4C12, H4C11, H4C2, H4C1, RBBP7, H4C4, H4C3, H4C6, H4C5	259	94	10882	8.04551	6.08081e-08	5.73661e-10	4.3201e-10
REACTOME_PATHWAY	R-HSA-5693532~DNA Double-Strand Break Repair	23	7.41935	6.34733e-11	H4C8, H4C9, PARP1, XRCC5, PRKDC, H4-16, RPA1, LIG3, RAD50, H3-4, H4C15, H4C14, H4C13, H2BC21, H4C12, H4C11, H4C2, H4C1, H4C4, RPS27A, H4C3, H4C6, H4C5	259	168	10882	5.75211	6.70912e-08	6.21215e-10	4.67821e-10
REACTOME_PATHWAY	R-HSA-1912422~Pre-NOTCH Expression and Processing	19	6.12903	7.52208e-11	H4C8, H4C9, H4-16, ATP2A2, H4C15, H4C14, H4C13, H2AC20, H2BC21, H4C12, H4C11, H4C2, H4C1, H4C4, H4C3, H4C6, H3-3A, H3-3B, H4C5	259	109	10882	7.32379	7.95084e-08	7.18697e-10	5.41232e-10
REACTOME_PATHWAY	R-HSA-211000~Gene Silencing by RNA	21	6.77419	7.54734e-11	H4C8, NUP214, H4C9, H4-16, H4C15, H4C14, NUP50, H4C13, H2AC20, H2BC21, TPR, H4C12, H4C11, H4C2, H4C1, H4C4, H4C3, H4C6, H3-3A, H3-3B, H4C5	259	138	10882	6.39365	7.97754e-08	7.18697e-10	5.41232e-10
REACTOME_PATHWAY	R-HSA-5693538~Homology Directed Repair	21	6.77419	7.54734e-11	H4C8, H4C9, PARP1, H4-16, RPA1, LIG3, RAD50, H3-4, H4C15, H4C14, H4C13, H2BC21, H4C12, H4C11, H4C2, H4C1, H4C4, RPS27A, H4C3, H4C6, H4C5	259	138	10882	6.39365	7.97754e-08	7.18697e-10	5.41232e-10
REACTOME_PATHWAY	R-HSA-3214841~PKMTs methylate histone lysines	16	5.16129	7.8298e-11	H4C8, H4C9, H4-16, H4C15, H4C14, H4C13, H4C12, H4C11, WDR5, H4C2, H4C1, RBBP7, H4C4, H4C3, H4C6, H4C5	259	71	10882	9.46827	8.2761e-08	7.38938e-10	5.56475e-10
REACTOME_PATHWAY	R-HSA-3214842~HDMs demethylate histones	14	4.51613	8.99093e-11	H4C8, H4C9, H4-16, H4C15, H4C14, H4C13, H4C12, H4C11, H4C2, H4C1, H4C4, H4C3, H4C6, H4C5	259	50	10882	11.7643	9.50341e-08	8.4101e-10	6.33343e-10
REACTOME_PATHWAY	R-HSA-2559580~Oxidative Stress Induced Senescence	20	6.45161	9.80865e-11	H4C8, H4C9, H4-16, H4C15, H4C14, H4C13, H2AC20, H2BC21, H4C12, H4C11, H4C2, H4C1, RBBP7, H4C4, RPS27A, H4C3, H4C6, H3-3A, H3-3B, H4C5	259	125	10882	6.72247	1.03677e-07	9.09451e-10	6.84884e-10
KEGG_PATHWAY	hsa05322:Systemic lupus erythematosus	21	6.77419	1.05449e-10	H4C8, H4C9, H4-16, MACROH2A1, H2BC18, H3-4, H4C15, H4C14, H4C13, H2AC20, H2BC21, H4C12, H4C11, H4C2, H4C1, H4C4, H4C3, H4C6, H3-3A, H3-3B, H4C5	203	136	8156	6.20385	2.53078e-08	1.26539e-08	1.20212e-08
REACTOME_PATHWAY	R-HSA-73886~Chromosome Maintenance	21	6.77419	1.12475e-10	H4C8, H4C9, H4-16, RPA1, H3-4, H4C15, H4C14, H4C13, H2AC20, H2BC21, H4C12, H4C11, H4C2, H4C1, RBBP7, H4C4, H4C3, H4C6, H3-3A, H3-3B, H4C5	259	141	10882	6.25762	1.18886e-07	1.03379e-09	7.78525e-10
REACTOME_PATHWAY	R-HSA-212165~Epigenetic regulation of gene expression	21	6.77419	3.10019e-10	H4C8, H4C9, CBX3, H4-16, DEK, H4C15, H4C14, H4C13, H2AC20, H2BC21, H4C12, H4C11, H4C2, H4C1, RBBP7, H4C4, H4C3, H4C6, H3-3A, H3-3B, H4C5	259	149	10882	5.92164	3.2769e-07	2.7537e-09	2.07374e-09
GOTERM_BP_ALL	GO:0033365~protein localization to organelle	44	14.1935	3.76296e-10	PRKAA1, MACROH2A1, LMNB2, TIMM50, IPO5, LMNB1, LMAN1, TPR, FLNA, H4C2, H4C1, TNPO1, H4C4, PRKACA, H4C3, H3-3A, H4C6, RAB8A, H3-3B, H4C5, NUP214, BCAP31, H4C8, BTF3, H4C9, PARP1, XRCC5, RDX, STAT3, TOMM34, H4-16, RPA1, TIMM44, SRP68, DNAJA1, H4C15, VAPA, H4C14, NUP50, H4C13, H4C12, H4C11, SRPRB, SAE1	303	950	19256	2.94342	1.81036e-06	4.89287e-08	4.66099e-08
REACTOME_PATHWAY	R-HSA-427413~NoRC negatively regulates rRNA expression	18	5.80645	4.81387e-10	H4C8, H4C9, H4-16, H4C15, H4C14, H4C13, H2AC20, H2BC21, H4C12, H4C11, H4C2, H4C1, H4C4, H4C3, H4C6, H3-3A, H3-3B, H4C5	259	107	10882	7.06802	5.08826e-07	4.24022e-09	3.1932e-09
GOTERM_BP_ALL	GO:0045637~regulation of myeloid cell differentiation	21	6.77419	4.93454e-10	H4C8, H4C9, PRKDC, STAT3, H4-16, HMGB1, NME1, H4C15, H4C14, CA2, H4C13, H4C12, H4C11, CTNNB1, H4C2, H4C1, H4C4, H4C3, H4C6, H4C5, LTF	303	226	19256	5.9052	2.37401e-06	6.24739e-08	5.95132e-08
REACTOME_PATHWAY	R-HSA-5250941~Negative epigenetic regulation of rRNA expression	18	5.80645	7.51289e-10	H4C8, H4C9, H4-16, H4C15, H4C14, H4C13, H2AC20, H2BC21, H4C12, H4C11, H4C2, H4C1, H4C4, H4C3, H4C6, H3-3A, H3-3B, H4C5	259	110	10882	6.87525	7.94112e-07	6.4562e-09	4.862e-09
REACTOME_PATHWAY	R-HSA-3214847~HATs acetylate histones	20	6.45161	9.24405e-10	H4C8, H4C9, H4-16, ELP1, H2BC18, H4C15, H4C14, H4C13, H2AC20, H2BC21, H4C12, H4C11, WDR5, H4C2, H4C1, RBBP7, H4C4, H4C3, H4C6, H4C5	259	142	10882	5.91767	9.77096e-07	7.87981e-09	5.93408e-09
KEGG_PATHWAY	hsa05203:Viral carcinogenesis	24	7.74194	9.31744e-10	H4C8, H4C9, STAT3, H4-16, HLA-B, UBR4, HLA-C, HLA-A, H2BC18, PKM, H4C15, H4C14, H4C13, H2BC21, H4C12, H4C11, H4C2, H4C1, H4C4, PRKACA, H4C3, H4C6, YWHAH, H4C5	203	204	8156	4.72675	2.23619e-07	5.88405e-08	5.58984e-08
KEGG_PATHWAY	hsa05034:Alcoholism	23	7.41935	9.80674e-10	H4C8, H4C9, H4-16, MACROH2A1, H2BC18, H3-4, H4C15, H4C14, H4C13, H2AC20, H2BC21, GNB2, H4C12, H4C11, H4C2, H4C1, H4C4, PRKACA, H4C3, H4C6, H3-3A, H3-3B, H4C5	203	187	8156	4.9416	2.35362e-07	5.88405e-08	5.58984e-08
KEGG_PATHWAY	hsa04613:Neutrophil extracellular trap formation	23	7.41935	1.33251e-09	H4C8, H4C9, H4-16, HMGB1, MACROH2A1, H2BC18, H3-4, H4C15, H4C14, H4C13, H2AC20, H2BC21, H4C12, H4C11, PPIF, H4C2, H4C1, H4C4, H4C3, H4C6, H3-3A, H3-3B, H4C5	203	190	8156	4.86357	3.19802e-07	6.39603e-08	6.07623e-08
GOTERM_CC_ALL	GO:0000228~nuclear chromosome	22	7.09677	1.4078e-09	H4C8, H4C9, XRCC5, H4-16, RPA1, MACROH2A1, RAD50, H4C15, H4C14, H4C13, H4C12, H4C11, MCM3, H4C2, H4C1, RBBP7, H4C4, H4C3, H4C6, H3-3A, H3-3B, H4C5	307	278	20472	5.27715	9.96721e-07	1.99344e-08	1.60771e-08
GOTERM_BP_ALL	GO:1903707~negative regulation of hemopoiesis	18	5.80645	1.72188e-09	H4C8, H4C9, H4-16, HMGB1, NME1, H4C15, H4C14, H4C13, H4C12, H4C11, CTNNB1, H4C2, H4C1, H4C4, H4C3, H4C6, H4C5, LTF	303	171	19256	6.6896	8.28393e-06	2.07099e-07	1.97284e-07
GOTERM_MF_ALL	GO:0046982~protein heterodimerization activity	26	8.3871	1.8239e-09	MACROH2A1, SNX2, H2BC21, H4C2, H4C1, H4C4, H4C3, H3-3A, H4C6, H3-3B, YWHAH, H4C5, H4C8, H4C9, H4-16, H2BC18, H3-4, H4C15, VAPA, H4C14, H2AC20, H4C13, H4C12, H4C11, SAE1, PAFAH1B1	304	371	18811	4.33648	1.52296e-06	1.38451e-07	1.30989e-07
REACTOME_PATHWAY	R-HSA-5693567~HDR through Homologous Recombination (HRR) or Single Strand Annealing (SSA)	19	6.12903	1.90181e-09	H4C8, H4C9, H4-16, RPA1, RAD50, H3-4, H4C15, H4C14, H4C13, H2BC21, H4C12, H4C11, H4C2, H4C1, H4C4, RPS27A, H4C3, H4C6, H4C5	259	132	10882	6.04768	2.01021e-06	1.60817e-08	1.21107e-08
REACTOME_PATHWAY	R-HSA-194315~Signaling by Rho GTPases	45	14.5161	2.72426e-09	CUL3, GPS1, TWF1, IQGAP2, LMNB1, TUBB8, LMAN1, TUBA1B, H2BC21, FLNA, H4C2, SFN, CKB, H4C1, H4C4, EMD, H4C3, H3-3A, H4C6, TMPO, H3-3B, YWHAH, H4C5, BCAP31, H4C8, DYNC1H1, H4C9, MCAM, RHOG, H4-16, KTN1, LETM1, H4C15, CTTN, ARPC3, H4C14, H2AC20, H4C13, H4C12, H4C11, MYH9, CTNNB1, VIM, RBMX, PAFAH1B1	259	707	10882	2.67425	2.87954e-06	2.23221e-08	1.68102e-08
REACTOME_PATHWAY	R-HSA-9716542~Signaling by Rho GTPases, Miro GTPases and RHOBTB3	45	14.5161	5.41028e-09	CUL3, GPS1, TWF1, IQGAP2, LMNB1, TUBB8, LMAN1, TUBA1B, H2BC21, FLNA, H4C2, SFN, CKB, H4C1, H4C4, EMD, H4C3, H3-3A, H4C6, TMPO, H3-3B, YWHAH, H4C5, BCAP31, H4C8, DYNC1H1, H4C9, MCAM, RHOG, H4-16, KTN1, LETM1, H4C15, CTTN, ARPC3, H4C14, H2AC20, H4C13, H4C12, H4C11, MYH9, CTNNB1, VIM, RBMX, PAFAH1B1	259	723	10882	2.61507	5.71865e-06	4.3654e-08	3.28747e-08
WIKIPATHWAYS	WP2369~Histone modifications	15	4.83871	5.41681e-09	H4C8, H4C9, SET, H4-16, H4C13, H4C12, H4C11, H4C2, H4C1, H4C4, H4C3, H4C6, H3-3A, H3-3B, H4C5	222	70	7938	7.66216	1.91755e-06	4.79387e-07	4.7397e-07
GOTERM_BP_ALL	GO:0051276~chromosome organization	51	16.4516	8.9782e-09	HMGB1, LMNB2, LMNB1, H2BC21, WDR5, H4C2, H4C1, H4C4, PELO, H4C3, H4C6, H3-3A, H4C5, H3-3B, PARP1, H4-16, H2BC18, EML4, H4C15, H4C14, H4C13, H4C12, H4C11, MCM3, OTUB1, PLEC, PRKAA1, SET, PRKDC, CUL3, MACROH2A1, ZMPSTE24, TPR, RBBP7, HNRNPA1, H4C8, NAA50, H4C9, CBX3, XRCC5, PTGES3, RPA1, DEK, H1-2, H1-4, RAD50, H3-4, H2AC20, HNRNPA2B1, CTNNB1, TRIP13	303	1342	19256	2.41513	4.31932e-05	9.39002e-07	8.94502e-07
GOTERM_CC_ALL	GO:0000775~chromosome, centromeric region	20	6.45161	1.08726e-08	H4C8, H4C9, CBX3, H4-16, MACROH2A1, H4C15, H4C14, H4C13, TPR, H4C12, H4C11, H4C2, H4C1, H4C4, H4C3, H4C6, H3-3A, H3-3B, H4C5, PAFAH1B1	307	255	20472	5.23012	7.6978e-06	1.48035e-07	1.1939e-07
REACTOME_PATHWAY	R-HSA-9018519~Estrogen-dependent gene expression	19	6.12903	1.50902e-08	H4C8, H4C9, PTGES3, H4-16, H4C15, H4C14, H4C13, H2AC20, H2BC21, H4C12, H4C11, H4C2, H4C1, H4C4, H4C3, H4C6, H3-3A, H3-3B, H4C5	259	150	10882	5.32196	1.59502e-05	1.15582e-07	8.7042e-08
UP_KW_CELLULAR_COMPONENT	KW-0158~Chromosome	31	10	1.6271e-08	HMGB1, MACROH2A1, H2BC21, TPR, H4C2, H4C1, H4C4, H4C3, H3-3A, H4C6, TMPO, H3-3B, H4C5, H4C8, H4C9, PARP1, XRCC5, NONO, H4-16, H2BC18, H1-2, H1-4, RAD50, H3-4, H4C15, H4C14, H2AC20, H4C13, H4C12, MCM3, H4C11	282	579	17543	3.33072	7.48464e-07	1.87116e-07	1.54574e-07
GOTERM_BP_ALL	GO:0006352~DNA-templated transcription, initiation	16	5.16129	5.7429e-08	H4C8, H4C9, H4-16, HMGB1, PSMC6, H4C15, H4C14, H4C13, H4C12, H4C11, H4C2, H4C1, H4C4, H4C3, H4C6, H4C5	303	166	19256	6.12541	0.000276253	5.75606e-06	5.48327e-06
GOTERM_BP_ALL	GO:0006325~chromatin organization	38	12.2581	9.11404e-08	PRKAA1, SET, HMGB1, MACROH2A1, LMNB2, ZMPSTE24, LMNB1, H2BC21, TPR, WDR5, H4C2, H4C1, RBBP7, H4C4, H4C3, H3-3A, H4C6, H3-3B, H4C5, NAA50, H4C8, H4C9, CBX3, H4-16, DEK, H2BC18, H1-2, H1-4, H3-4, H4C15, H4C14, H2AC20, H4C13, H4C12, H4C11, CTNNB1, PLEC, OTUB1	303	902	19256	2.67732	0.00043838	8.9485e-06	8.52442e-06
REACTOME_PATHWAY	R-HSA-2990846~SUMOylation	20	6.45161	9.92115e-08	H4C8, NUP214, H4C9, PARP1, H4-16, RPA1, H4C15, H4C14, NUP50, H4C13, TPR, H4C12, H4C11, H4C2, H4C1, SAE1, H4C4, H4C3, H4C6, H4C5	259	188	10882	4.46973	0.000104861	6.35555e-07	4.78621e-07
REACTOME_PATHWAY	R-HSA-9006931~Signaling by Nuclear Receptors	25	8.06452	1.69022e-07	RDH11, H2BC21, H4C2, H4C1, H4C4, H4C3, H3-3A, H4C6, H3-3B, H4C5, H4C8, PDHX, H4C9, PTGES3, H4-16, H4C15, H4C14, H2AC20, ALDH1A2, GNB2, H4C13, H4C12, H4C11, DLD, PPID	259	299	10882	3.513	0.00017864	1.04477e-06	7.86793e-07
REACTOME_PATHWAY	R-HSA-3108232~SUMO E3 ligases SUMOylate target proteins	19	6.12903	3.01845e-07	H4C8, NUP214, H4C9, PARP1, H4-16, RPA1, H4C15, H4C14, NUP50, H4C13, TPR, H4C12, H4C11, H4C2, H4C1, H4C4, H4C3, H4C6, H4C5	259	182	10882	4.38623	0.000318999	1.80254e-06	1.35745e-06
REACTOME_PATHWAY	R-HSA-8939211~ESR-mediated signaling	21	6.77419	3.2436e-07	H4C8, H4C9, PTGES3, H4-16, H4C15, H4C14, H4C13, H2AC20, H2BC21, GNB2, H4C12, H4C11, H4C2, H4C1, H4C4, H4C3, H4C6, PPID, H3-3A, H3-3B, H4C5	259	223	10882	3.95661	0.000342789	1.91535e-06	1.4424e-06
GOTERM_MF_ALL	GO:0019904~protein domain specific binding	33	10.6452	3.51715e-07	DDX6, PRKDC, CUL3, INPPL1, H4C2, H4C1, H4C4, HNRNPA1, PRKACA, H4C3, H4C6, YWHAH, H4C5, H4C8, H4C9, DBNL, CBX3, H4-16, CACYBP, SRP68, DNAJA1, H4C15, VAPA, H4C14, H4C13, H4C12, FKBP8, H4C11, MYH9, CTNNB1, STUB1, VIM, RBMX	304	735	18811	2.77821	0.000293639	2.25909e-05	2.13735e-05
REACTOME_PATHWAY	R-HSA-73894~DNA Repair	26	8.3871	3.92799e-07	PRKDC, GPS1, H2BC21, H4C2, H4C1, RPS27A, H4C4, H4C3, H4C6, H4C5, H4C8, H4C9, PARP1, XRCC5, H4-16, RPA1, LIG3, COPS3, RAD50, H3-4, H4C15, H4C14, H2AC20, H4C13, H4C12, H4C11	259	336	10882	3.2512	0.000415102	2.26879e-06	1.70857e-06
GOTERM_MF_ALL	GO:0046983~protein dimerization activity	42	13.5484	5.16898e-07	PDCD6, MACROH2A1, TYMP, SNX2, NARS1, H2BC21, TPR, FLNA, H4C2, H4C1, H4C4, H4C3, H3-3A, PSPH, H4C6, H3-3B, SNX6, YWHAH, H4C5, H4C8, G6PD, CDSN, RRM2, H4C9, STAT3, H4-16, CACYBP, H2BC18, AIMP1, SARS1, H3-4, H4C15, VAPA, H4C14, H2AC20, H4C13, H4C12, H4C11, MYH9, STUB1, SAE1, PAFAH1B1	304	1104	18811	2.35407	0.000431517	3.08293e-05	2.91678e-05
REACTOME_PATHWAY	R-HSA-597592~Post-translational protein modification	64	20.6452	5.91804e-07	TUBB8, PSMD6, TUBA1B, LGALS1, PSMD4, H2BC21, PSMD2, WDR5, H4C2, H4C1, H4C4, H4C3, H4C6, RAB8A, H4C5, NUP214, TMED9, PARP1, H4-16, FN3KRP, HLA-A, UCHL3, PDIA6, COPZ1, H2BC18, PSMA4, H4C15, H4C14, PSMA2, NUP50, H4C13, H4C12, H4C11, PSME1, FKBP8, PSME2, OTUB1, TMED10, PRKDC, CUL3, COPB1, GPS1, RAB1B, LMAN1, GANAB, PSMB5, PSMB2, TPR, PSMB1, RBBP7, RPS27A, SEC31A, H4C8, DYNC1H1, H4C9, RPA1, KTN1, COPS…	259	1437	10882	1.87125	0.000625342	3.30972e-06	2.49247e-06
GOTERM_BP_ALL	GO:0002683~negative regulation of immune system process	26	8.3871	2.833e-06	PRKDC, HMGB1, LGALS3, TKFC, RPS19, H4C2, H4C1, H4C4, H4C3, H4C6, H4C5, H4C8, H4C9, ARG1, H4-16, HLA-B, HLA-A, NME1, H4C15, H4C14, H4C13, H4C12, H4C11, CTNNB1, PHPT1, LTF	303	559	19256	2.95587	0.0135371	0.000243385	0.000231851
GOTERM_BP_ALL	GO:0048534~hematopoietic or lymphoid organ development	35	11.2903	9.59231e-06	PRKDC, GLO1, HMGB1, ZMPSTE24, LGALS1, RPS19, CA2, FLNA, H4C2, H4C1, H4C4, H4C3, H4C6, H4C5, H4C8, G6PD, H4C9, PARP1, XRCC5, PABPC4, RPS6, STAT3, H4-16, HLA-B, NME1, H4C15, H4C14, H4C13, H4C12, H4C11, MYH9, CTNNB1, CIAPIN1, LTF, PAFAH1B1	303	968	19256	2.29782	0.0451002	0.000721072	0.000686899
GOTERM_BP_ALL	GO:0030097~hemopoiesis	34	10.9677	9.93249e-06	PRKDC, GLO1, HMGB1, LGALS1, RPS19, CA2, FLNA, H4C2, H4C1, H4C4, H4C3, H4C6, H4C5, H4C8, G6PD, H4C9, PARP1, XRCC5, PABPC4, RPS6, STAT3, H4-16, HLA-B, NME1, H4C15, H4C14, H4C13, H4C12, H4C11, MYH9, CTNNB1, CIAPIN1, LTF, PAFAH1B1	303	926	19256	2.33341	0.0466617	0.000735157	0.000700317
GOTERM_BP_ALL	GO:1903706~regulation of hemopoiesis	22	7.09677	1.20149e-05	H4C8, H4C9, PRKDC, STAT3, H4-16, HLA-B, HMGB1, NME1, H4C15, H4C14, CA2, H4C13, H4C12, H4C11, CTNNB1, H4C2, H4C1, H4C4, H4C3, H4C6, H4C5, LTF	303	457	19256	3.05936	0.0561652	0.000862743	0.000821857
REACTOME_PATHWAY	R-HSA-3247509~Chromatin modifying enzymes	20	6.45161	2.77508e-05	H4C8, H4C9, H4-16, ELP1, H2BC18, H4C15, H4C14, H4C13, H2AC20, H2BC21, H4C12, H4C11, WDR5, H4C2, H4C1, RBBP7, H4C4, H4C3, H4C6, H4C5	259	274	10882	3.06682	0.0289069	0.000126433	9.52139e-05
REACTOME_PATHWAY	R-HSA-4839726~Chromatin organization	20	6.45161	2.77508e-05	H4C8, H4C9, H4-16, ELP1, H2BC18, H4C15, H4C14, H4C13, H2AC20, H2BC21, H4C12, H4C11, WDR5, H4C2, H4C1, RBBP7, H4C4, H4C3, H4C6, H4C5	259	274	10882	3.06682	0.0289069	0.000126433	9.52139e-05
GOTERM_BP_ALL	GO:0002520~immune system development	35	11.2903	3.26833e-05	PRKDC, GLO1, HMGB1, ZMPSTE24, LGALS1, RPS19, CA2, FLNA, H4C2, H4C1, H4C4, H4C3, H4C6, H4C5, H4C8, G6PD, H4C9, PARP1, XRCC5, PABPC4, RPS6, STAT3, H4-16, HLA-B, NME1, H4C15, H4C14, H4C13, H4C12, H4C11, MYH9, CTNNB1, CIAPIN1, LTF, PAFAH1B1	303	1027	19256	2.16581	0.145503	0.00209652	0.00199716
GOTERM_BP_ALL	GO:0030154~cell differentiation	98	31.6129	0.000114029	ERO1A, PDCD6, TUBB8, LGALS3, LGALS1, RPS19, BSG, H4C2, PTGFRN, H4C1, H4C4, PRKACA, PELO, H4C3, H4C6, H4C5, G6PD, RPS6, HLA-B, AFG3L2, H4C15, H4C14, H4C13, H4C12, H4C11, FKBP8, DDX6, CTBP2, CNP, PRKDC, CUL3, GLO1, TWF2, TWF1, MACROH2A1, ZMPSTE24, SFN, H4C8, CDSN, H4C9, XRCC5, ALYREF, RDX, TBCB, PARVA, TGFBI, GSDME, EIF4G1, CLIC4, ATP2A2, HMGB1, SYNCRIP, CSRP2, CA2, WDR5, EMD, RAB8A, H3-3A, SCYL1, …	303	4390	19256	1.41868	0.422256	0.00620101	0.00590713
GOTERM_BP_ALL	GO:0045596~negative regulation of cell differentiation	28	9.03226	0.000261774	DDX6, HMGB1, LGALS1, FLNA, H4C2, H4C1, H4C4, H4C3, H4C6, YWHAH, H4C5, SPAG9, H4C8, G6PD, CDSN, H4C9, STAT3, H4-16, NME1, H4C15, H4C14, H4C13, H4C12, H4C11, CTNNB1, VIM, LTF, PAFAH1B1	303	824	19256	2.15951	0.716221	0.0111451	0.0106169
GOTERM_BP_ALL	GO:0048869~cellular developmental process	99	31.9355	0.000340646	ERO1A, PDCD6, TUBB8, LGALS3, LGALS1, RPS19, BSG, H4C2, PTGFRN, H4C1, H4C4, PRKACA, PELO, H4C3, H4C6, H4C5, G6PD, RPS6, HLA-B, AFG3L2, H4C15, H4C14, H4C13, H4C12, H4C11, FKBP8, DDX6, CTBP2, CNP, PRKDC, CUL3, GLO1, TWF2, TWF1, MACROH2A1, ZMPSTE24, SNX2, SFN, H4C8, CDSN, H4C9, XRCC5, ALYREF, RDX, TBCB, PARVA, TGFBI, GSDME, EIF4G1, CLIC4, ATP2A2, HMGB1, SYNCRIP, CSRP2, CA2, WDR5, EMD, RAB8A, H3-3A, S…	303	4576	19256	1.3749	0.805851	0.0134616	0.0128237
GOTERM_BP_ALL	GO:0044767~single-organism developmental process	132	42.5806	0.000499587	ERO1A, PDCD6, CTNND1, INPPL1, ACTG2, TUBB8, LGALS3, LGALS1, NARS1, RPS19, PPAT, BSG, H4C2, PTGFRN, H4C1, H4C4, PRKACA, PELO, H4C3, PSPH, H4C6, H4C5, G6PD, RPS6, HLA-B, SDHA, AFG3L2, H4C15, H4C14, H4C13, H4C12, H4C11, FKBP8, DDX6, CD151, TMED10, CTBP2, CNP, PRKDC, CUL3, GLO1, TWF2, TWF1, MACROH2A1, ZMPSTE24, ACAT1, SNX2, CALD1, SFN, H4C8, BTF3, CDSN, H4C9, XRCC5, MCAM, ALYREF, RDX, ASNS, TBCB, PAR…	303	6578	19256	1.27527	0.909655	0.0182084	0.0173455
GOTERM_CC_ALL	GO:0044427~chromosomal part	44	14.1935	0.000699486	DDX6, SET, PRKDC, MACROH2A1, H2BC21, TPR, FLNA, H4C2, H4C1, RBBP7, H4C4, H4C3, H3-3A, H4C6, TMPO, H3-3B, H4C5, H4C8, H4C9, PARP1, CBX3, XRCC5, ALYREF, PTGES3, STAT3, H4-16, RPA1, H2BC18, H1-2, H1-4, RAD50, H3-4, H4C15, ARPC3, H4C14, H2AC20, H4C13, H4C12, HNRNPA2B1, MCM3, H4C11, CTNNB1, RBMX, PAFAH1B1	307	1735	20472	1.69112	0.390678	0.005383	0.00434137
GOTERM_CC_ALL	GO:0005694~chromosome	47	15.1613	0.000926128	DDX6, SET, PRKDC, HMGB1, MACROH2A1, H2BC21, TPR, FLNA, H4C2, H4C1, RBBP7, H4C4, H4C3, H3-3A, H4C6, TMPO, H3-3B, H4C5, H4C8, H4C9, PARP1, CBX3, XRCC5, ALYREF, PTGES3, NONO, STAT3, H4-16, RPA1, H2BC18, H1-2, H1-4, RAD50, H3-4, H4C15, ARPC3, H4C14, H2AC20, H4C13, H4C12, HNRNPA2B1, MCM3, H4C11, CTNNB1, TRIP13, RBMX, PAFAH1B1	307	1920	20472	1.63237	0.481079	0.0068302	0.00550853
GOTERM_BP_ALL	GO:0032502~developmental process	132	42.5806	0.00102762	ERO1A, PDCD6, CTNND1, INPPL1, ACTG2, TUBB8, LGALS3, LGALS1, NARS1, RPS19, PPAT, BSG, H4C2, PTGFRN, H4C1, H4C4, PRKACA, PELO, H4C3, PSPH, H4C6, H4C5, G6PD, RPS6, HLA-B, SDHA, AFG3L2, H4C15, H4C14, H4C13, H4C12, H4C11, FKBP8, DDX6, CD151, TMED10, CTBP2, CNP, PRKDC, CUL3, GLO1, TWF2, TWF1, MACROH2A1, ZMPSTE24, ACAT1, SNX2, CALD1, SFN, H4C8, BTF3, CDSN, H4C9, XRCC5, MCAM, ALYREF, RDX, ASNS, TBCB, PAR…	303	6685	19256	1.25486	0.992891	0.0323129	0.0307816
GOTERM_BP_ALL	GO:0048856~anatomical structure development	122	39.3548	0.00148671	ERO1A, PDCD6, CTNND1, INPPL1, ACTG2, TUBB8, LGALS3, LGALS1, NARS1, RPS19, PPAT, BSG, H4C2, PTGFRN, H4C1, H4C4, PRKACA, PELO, H4C3, PSPH, H4C6, H4C5, G6PD, RPS6, HLA-B, SDHA, AFG3L2, H4C15, H4C14, H4C13, H4C12, H4C11, FKBP8, DDX6, CD151, TMED10, CNP, PRKDC, CUL3, GLO1, TWF2, TWF1, MACROH2A1, ZMPSTE24, ACAT1, SNX2, CALD1, SFN, H4C8, BTF3, CDSN, H4C9, XRCC5, MCAM, RDX, ASNS, TBCB, PARVA, IGF2R, AIMP…	303	6136	19256	1.26357	0.999221	0.0418278	0.0398455
REACTOME_PATHWAY	R-HSA-212436~Generic Transcription Pathway	46	14.8387	0.00220553	PRKAA1, LGALS3, PSMD6, PSMB5, PSMD4, PSMB2, PSMD2, H2BC21, PSMB1, WDR5, H4C2, SFN, H4C1, RBBP7, RPS27A, H4C4, PRKACA, H4C3, H3-3A, H4C6, H3-3B, YWHAH, H4C5, H4C8, G6PD, RRM2, H4C9, PARP1, CBX3, H4-16, RPA1, DEK, RAD50, PSMC6, PSMA4, H4C15, H4C14, PSMA2, H2AC20, H4C13, H4C12, PSME1, H4C11, PSME2, CTNNB1, STUB1	259	1238	10882	1.56116	0.903075	0.00914214	0.00688472
GOTERM_BP_ALL	GO:0051093~negative regulation of developmental process	32	10.3226	0.00277227	DDX6, PRKDC, HMGB1, LGALS1, FLNA, H4C2, H4C1, RBBP7, H4C4, PRKACA, H4C3, H4C6, YWHAH, H4C5, SPAG9, H4C8, G6PD, CDSN, H4C9, STAT3, H4-16, NME1, SARS1, H4C15, H4C14, H4C13, H4C12, H4C11, CTNNB1, VIM, LTF, PAFAH1B1	303	1163	19256	1.74861	0.999998	0.0691056	0.0658306
GOTERM_BP_ALL	GO:0048513~animal organ development	79	25.4839	0.0028772	ERO1A, CLIC4, PDCD6, CTNND1, INPPL1, HMGB1, ACTG2, LGALS1, NARS1, RPS19, QARS1, CA2, PPAT, BSG, H4C2, H4C1, H4C4, H4C3, EMD, H4C6, H3-3A, H4C5, SCYL1, H3-3B, YWHAH, UNC45A, G6PD, PARP1, ARG1, PABPC4, RPS6, H4-16, HLA-B, CACYBP, NME1, H4C15, H4C14, ALDH1A2, H4C13, H4C12, H4C11, FKBP8, MYH9, UMPS, PAFAH1B1, LTF, PLEC, PRKAA1, TMED10, CNP, RPL10, PRKDC, CUL3, GLO1, MACROH2A1, ZMPSTE24, ACAT1, FLNA, …	303	3706	19256	1.35471	0.999999	0.0709112	0.0675506
GOTERM_BP_ALL	GO:0007275~multicellular organism development	110	35.4839	0.00306058	ERO1A, PDCD6, CTNND1, INPPL1, ACTG2, LGALS1, NARS1, RPS19, PPAT, BSG, H4C2, H4C1, H4C4, PRKACA, PELO, H4C3, PSPH, H4C6, H4C5, G6PD, RPS6, HLA-B, SDHA, AFG3L2, H4C15, H4C14, H4C13, H4C12, H4C11, FKBP8, DDX6, TMED10, CNP, PRKDC, CUL3, GLO1, TWF2, TWF1, MACROH2A1, ZMPSTE24, ACAT1, CALD1, SFN, H4C8, BTF3, CDSN, H4C9, XRCC5, MCAM, ASNS, TBCB, PARVA, IGF2R, AIMP1, COPS3, TGFBI, GSDME, EIF4G1, CLIC4, HM…	303	5529	19256	1.26436	1	0.0735326	0.0700478
GOTERM_BP_ALL	GO:0048731~system development	103	33.2258	0.00340272	ERO1A, PDCD6, CTNND1, INPPL1, ACTG2, LGALS1, NARS1, RPS19, PPAT, BSG, H4C2, H4C1, H4C4, PRKACA, H4C3, H4C6, H4C5, G6PD, RPS6, HLA-B, SDHA, AFG3L2, H4C15, H4C14, H4C13, H4C12, H4C11, FKBP8, DDX6, TMED10, CNP, PRKDC, CUL3, GLO1, TWF2, TWF1, MACROH2A1, ZMPSTE24, ACAT1, CALD1, SFN, H4C8, CDSN, H4C9, XRCC5, MCAM, ASNS, TBCB, PARVA, IGF2R, AIMP1, TGFBI, GSDME, EIF4G1, CLIC4, HMGB1, QARS1, CA2, WDR5, EM…	303	5129	19256	1.27623	1	0.0802474	0.0764444
REACTOME_PATHWAY	R-HSA-162582~Signal Transduction	81	26.129	0.00400535	CTNND1, ATP2A2, LMNB1, TUBB8, PSMD6, TUBA1B, PSMD4, H2BC21, PSMD2, H4C2, H4C1, H4C4, PRKACA, H4C3, EMD, TNS3, H4C6, H3-3A, H4C5, TMPO, H3-3B, YWHAH, PDHX, PARP1, RPS6, RHOG, H4-16, PSMA4, H4C15, CTTN, H4C14, PSMA2, ALDH1A2, H4C13, H4C12, H4C11, PSME1, MYH9, STRAP, PSME2, DLD, PPID, PAFAH1B1, PRKAA1, CTBP2, CUL3, GPS1, TWF1, IQGAP2, LMAN1, PSMB5, PSMB2, RDH11, PSMB1, FLNA, SFN, CKB, RBBP7, RPS27A,…	259	2579	10882	1.3196	0.985624	0.0162833	0.0122625
REACTOME_PATHWAY	R-HSA-73857~RNA Polymerase II Transcription	48	15.4839	0.00484782	PRKAA1, LGALS3, PSMD6, PSMB5, PSMD4, PSMB2, PSMD2, H2BC21, PSMB1, WDR5, H4C2, SFN, H4C1, RBBP7, RPS27A, H4C4, PRKACA, H4C3, H3-3A, H4C6, H3-3B, YWHAH, H4C5, H4C8, G6PD, RRM2, H4C9, PARP1, CBX3, ALYREF, H4-16, RPA1, DEK, RAD50, PSMC6, PSMA4, H4C15, H4C14, PSMA2, H2AC20, SARNP, H4C13, H4C12, PSME1, H4C11, PSME2, CTNNB1, STUB1	259	1362	10882	1.48072	0.994122	0.0194097	0.0146169
GOTERM_BP_ALL	GO:0045595~regulation of cell differentiation	46	14.8387	0.00732576	DDX6, PRKDC, TWF2, TWF1, HMGB1, MACROH2A1, LGALS1, RPS19, CA2, FLNA, H4C2, SFN, H4C1, RBBP7, H4C4, PDLIM5, PRKACA, H4C3, H4C6, YWHAH, H4C5, SPAG9, H4C8, YTHDF1, G6PD, CDSN, H4C9, DBNL, PARP1, XRCC5, STAT3, H4-16, HLA-B, NME1, H4C15, CTTN, H4C14, H4C13, H4C12, OCIAD1, H4C11, CTNNB1, VIM, LTF, PAFAH1B1, EIF4G1	303	1984	19256	1.47346	1	0.131508	0.125276
REACTOME_PATHWAY	R-HSA-74160~Gene expression (Transcription)	51	16.4516	0.00732639	LGALS3, PSMD6, PSMD4, H2BC21, PSMD2, WDR5, H4C2, H4C1, H4C4, PRKACA, H4C3, H4C6, H3-3A, H4C5, H3-3B, YWHAH, NUP214, G6PD, PARP1, H4-16, PSMA4, H4C15, H4C14, PSMA2, NUP50, H4C13, SARNP, H4C12, H4C11, PSME1, PSME2, PRKAA1, PSMB5, PSMB2, TPR, PSMB1, SFN, RBBP7, RPS27A, H4C8, RRM2, H4C9, CBX3, ALYREF, RPA1, DEK, RAD50, PSMC6, H2AC20, CTNNB1, STUB1	259	1502	10882	1.42662	0.999579	0.0288955	0.0217605
GOTERM_BP_ALL	GO:0051241~negative regulation of multicellular organismal process	35	11.2903	0.00804553	DDX6, ATP2A2, HMGB1, LGALS1, RPS19, FLNA, H4C2, H4C1, RBBP7, H4C4, PRKACA, H4C3, H4C6, YWHAH, H4C5, SPAG9, H4C8, G6PD, CDSN, H4C9, ARG1, STAT3, H4-16, NME1, SARS1, H4C15, H4C14, H4C13, H4C12, H4C11, CTNNB1, EPPK1, VIM, LTF, PAFAH1B1	303	1408	19256	1.57975	1	0.141784	0.135065
GOTERM_CC_ALL	GO:0000785~chromatin	31	10	0.0142092	DDX6, SET, MACROH2A1, H2BC21, H4C2, H4C1, RBBP7, H4C4, H4C3, H3-3A, H4C6, TMPO, H3-3B, H4C5, H4C8, H4C9, CBX3, STAT3, H4-16, H2BC18, H1-2, H1-4, H3-4, H4C15, H4C14, H2AC20, H4C13, H4C12, H4C11, CTNNB1, RBMX	307	1316	20472	1.57082	0.99996	0.0675176	0.0544528
GOTERM_BP_ALL	GO:0002376~immune system process	63	20.3226	0.0143848	CLPB, INPPL1, HMGB1, IFIT1, LGALS3, SYNCRIP, LGALS1, RPS19, CA2, H2BC21, BSG, DHX15, H4C2, H4C1, H4C4, H4C3, H4C6, H4C5, G6PD, DBNL, PARP1, ARG1, PABPC4, RPS6, RHOG, H4-16, HLA-B, HLA-C, CTPS1, HLA-A, NME1, ILF3, H4C15, PDE12, H4C14, H4C13, H4C12, H4C11, PSME1, MYH9, PHPT1, PAFAH1B1, OTUB1, LTF, PLEC, CD151, PRKDC, GLO1, ZMPSTE24, TKFC, FLNA, H4C8, YTHDF1, H4C9, XRCC5, NONO, STAT3, AIMP1, CTNNB1,…	303	3022	19256	1.32486	1	0.215593	0.205376
GOTERM_BP_ALL	GO:0002682~regulation of immune system process	38	12.2581	0.0147743	CLPB, PRKDC, INPPL1, HMGB1, IFIT1, ZMPSTE24, LGALS3, TKFC, LGALS1, RPS19, CA2, H4C2, H4C1, H4C4, H4C3, H4C6, H4C5, H4C8, YTHDF1, H4C9, XRCC5, ARG1, NONO, STAT3, RHOG, H4-16, HLA-B, HLA-A, NME1, H4C15, H4C14, H4C13, H4C12, H4C11, CTNNB1, PHPT1, GSDME, LTF	303	1631	19256	1.48065	1	0.218056	0.207722
GOTERM_BP_ALL	GO:2000026~regulation of multicellular organismal development	49	15.8065	0.0181936	PDCD6, HMGB1, LGALS1, CA2, WDR5, H4C2, H4C1, H4C4, PRKACA, H4C3, H4C6, H4C5, YWHAH, G6PD, DBNL, H4-16, HLA-B, NME1, SARS1, PKM, H4C15, CTTN, H4C14, H4C13, H4C12, H4C11, PAFAH1B1, LTF, DDX6, PRKAA1, PRKDC, TWF2, TWF1, MACROH2A1, ZMPSTE24, TYMP, FLNA, SFN, PDLIM5, H4C8, SPAG9, YTHDF1, CDSN, H4C9, XRCC5, STAT3, CTNNB1, VIM, EIF4G1	303	2263	19256	1.37605	1	0.252975	0.240986
GOTERM_BP_ALL	GO:0050793~regulation of developmental process	59	19.0323	0.0272786	PDCD6, HMGB1, LGALS1, RPS19, CA2, WDR5, H4C2, H4C1, H4C4, PRKACA, H4C3, H4C6, H4C5, YWHAH, G6PD, DBNL, PARP1, RHOG, H4-16, HLA-B, NME1, AFG3L2, SARS1, PKM, H4C15, CTTN, H4C14, H4C13, H4C12, H4C11, MYH9, PAFAH1B1, LTF, DDX6, PRKAA1, PRKDC, TWF2, TWF1, MACROH2A1, ZMPSTE24, TYMP, FLNA, SFN, RBBP7, PDLIM5, H4C8, SPAG9, YTHDF1, CDSN, H4C9, XRCC5, RDX, STAT3, PARVA, OCIAD1, CTNNB1, EPPK1, VIM, EIF4G1	303	2893	19256	1.29607	1	0.326777	0.311291
GOTERM_BP_ALL	GO:0044707~single-multicellular organism process	121	39.0323	0.0360107	ERO1A, CLPB, PDCD6, CTNND1, INPPL1, ACTG2, LGALS1, NARS1, RPS19, PPAT, BSG, H4C2, H4C1, H4C4, PRKACA, PELO, H4C3, PSPH, H4C6, H4C5, G6PD, RPS6, HLA-B, HLA-A, SDHA, AFG3L2, H4C15, H4C14, H4C13, H4C12, H4C11, FKBP8, DDX6, TMED10, CNP, PRKDC, CUL3, GLO1, TWF2, TWF1, MACROH2A1, ACACA, ZMPSTE24, ACAT1, TKFC, CALD1, SFN, H4C8, BTF3, CDSN, H4C9, XRCC5, MCAM, ALYREF, ASNS, TBCB, PARVA, IGF2R, AIMP1, COPS…	303	6672	19256	1.15253	1	0.38329	0.365126
REACTOME_PATHWAY	R-HSA-9012999~RHO GTPase cycle	17	5.48387	0.0701538	BCAP31, MCAM, CUL3, GPS1, RHOG, TWF1, IQGAP2, LMNB1, KTN1, LETM1, LMAN1, TUBA1B, CKB, VIM, RBMX, EMD, TMPO	259	449	10882	1.59079	1	0.232453	0.175055
GOTERM_MF_ALL	GO:0003677~DNA binding	50	16.129	0.131115	HMGB1, LMNB1, H2BC21, H4C2, H4C1, H4C4, H4C3, H4C6, H3-3A, H4C5, SCYL1, TMPO, H3-3B, PARP1, H4-16, LIG3, H2BC18, NME1, ILF3, SARS1, H4C15, H4C14, H4C13, SARNP, H4C12, H4C11, MCM3, LTF, SET, PRKDC, MACROH2A1, ZMPSTE24, HNRNPA1, H4C8, H4C9, FUS, XRCC5, CNBP, NONO, STAT3, RPA1, DEK, H1-2, H1-4, RAD50, H3-4, IMPDH1, H2AC20, HNRNPA2B1, RBMX	304	2595	18811	1.19226	1	0.79334	0.750585
GOTERM_BP_ALL	GO:0051239~regulation of multicellular organismal process	61	19.6774	0.18978	CLPB, PDCD6, ATP2A2, HMGB1, LGALS1, RPS19, CA2, BSG, WDR5, H4C2, H4C1, H4C4, PRKACA, H4C3, H4C6, H4C5, YWHAH, G6PD, DBNL, PARP1, ARG1, H4-16, HLA-B, HLA-A, NME1, AFG3L2, SARS1, PKM, H4C15, CTTN, H4C14, H4C13, H4C12, H4C11, PAFAH1B1, LTF, DDX6, PRKAA1, TMED10, PRKDC, TWF2, TWF1, MACROH2A1, ZMPSTE24, TYMP, TKFC, FLNA, SFN, RBBP7, PDLIM5, H4C8, SPAG9, YTHDF1, CDSN, H4C9, XRCC5, STAT3, CTNNB1, EPPK1,…	303	3426	19256	1.13153	1	1	0.952807
GOTERM_BP_ALL	GO:0032501~multicellular organismal process	131	42.2581	0.307511	ERO1A, CLPB, PDCD6, CTNND1, INPPL1, ENO2, ACTG2, TUBB8, LGALS1, NARS1, RPS19, PPAT, BSG, H4C2, H4C1, H4C4, PRKACA, PELO, H4C3, PSPH, H4C6, H4C5, G6PD, RPS6, HLA-B, HLA-A, SDHA, AFG3L2, H4C15, H4C14, H4C13, H4C12, H4C11, FKBP8, DDX6, TMED10, CNP, PRKDC, CUL3, GLO1, TWF2, TWF1, MACROH2A1, ACACA, ZMPSTE24, ACAT1, TKFC, CALD1, RDH11, SFN, H4C8, BTF3, CRTAP, CDSN, H4C9, XRCC5, MCAM, ALYREF, ASNS, TBCB…	303	7986	19256	1.04247	1	1	0.952807
UP_KW_MOLECULAR_FUNCTION	KW-0238~DNA-binding	42	13.5484	0.43183	SET, PRKDC, HMGB1, MACROH2A1, H2BC21, H4C2, H4C1, H4C4, H4C3, H3-3A, H4C6, SCYL1, TMPO, H3-3B, H4C5, H4C8, H4C9, PARP1, FUS, XRCC5, CNBP, NONO, STAT3, H4-16, RPA1, DEK, H2BC18, H1-2, H1-4, ILF3, SARS1, H3-4, H4C15, IMPDH1, H4C14, H2AC20, SARNP, H4C13, H4C12, MCM3, H4C11, LTF	222	2090	11655	1.05502	1	1	0.90625
Annotation Cluster 9	Enrichment Score: 10.20378356918189
Category	Term	Count	%	PValue	Genes	List Total	Pop Hits	Pop Total	Fold Enrichment	Bonferroni	Benjamini	FDR
GOTERM_CC_ALL	GO:0030055~cell-substrate junction	33	10.6452	1.08878e-13	RPL5, CD151, TWF1, RPL8, RPL9, RPS4X, CSRP2, RPS19, BSG, FLNA, FLNC, RPL18, TNS3, RPS10, RPS13, RPS9, MCAM, RDX, RHOG, RPS3A, PARVA, SRP68, IGF2R, CTTN, ARPC3, GNB2, MYH9, CTNNB1, RPL27, EPPK1, HYOU1, VIM, PLEC	307	434	20472	5.07045	7.71103e-11	2.40892e-12	1.94278e-12
GOTERM_CC_ALL	GO:0005925~focal adhesion	32	10.3226	3.40264e-13	RPL5, CD151, TWF1, RPL8, RPL9, RPS4X, CSRP2, RPS19, BSG, FLNA, FLNC, RPL18, TNS3, RPS10, RPS13, RPS9, MCAM, RDX, RHOG, RPS3A, PARVA, SRP68, IGF2R, CTTN, ARPC3, GNB2, MYH9, CTNNB1, RPL27, HYOU1, VIM, PLEC	307	424	20472	5.03276	2.40921e-10	7.08551e-12	5.71444e-12
GOTERM_CC_ALL	GO:0005924~cell-substrate adherens junction	32	10.3226	4.33672e-13	RPL5, CD151, TWF1, RPL8, RPL9, RPS4X, CSRP2, RPS19, BSG, FLNA, FLNC, RPL18, TNS3, RPS10, RPS13, RPS9, MCAM, RDX, RHOG, RPS3A, PARVA, SRP68, IGF2R, CTTN, ARPC3, GNB2, MYH9, CTNNB1, RPL27, HYOU1, VIM, PLEC	307	428	20472	4.98572	3.07026e-10	8.77256e-12	7.07504e-12
GOTERM_CC_ALL	GO:0005912~adherens junction	36	11.6129	1.43184e-12	RPL5, DDX6, CD151, CTNND1, ATP2A2, TWF1, RPL8, RPL9, RPS4X, CSRP2, RPS19, BSG, FLNA, FLNC, PDLIM5, RPL18, TNS3, RPS10, RPS13, RPS9, MCAM, RDX, RHOG, RPS3A, PARVA, SRP68, IGF2R, CTTN, ARPC3, GNB2, MYH9, CTNNB1, RPL27, HYOU1, VIM, PLEC	307	569	20472	4.21903	1.01375e-09	2.59934e-11	2.09636e-11
GOTERM_CC_ALL	GO:0070161~anchoring junction	40	12.9032	2.29811e-07	RPL5, DDX6, CD151, CTBP2, CTNND1, ATP2A2, TWF1, RPL8, RPL9, RPS4X, CSRP2, RPS19, BSG, FLNA, FLNC, PDLIM5, RPL18, TNS3, RPS10, RPS13, RPS9, CDSN, DBNL, MCAM, RDX, RHOG, RPS3A, PARVA, SRP68, IGF2R, CTTN, ARPC3, GNB2, MYH9, CTNNB1, RPL27, HYOU1, VIM, DSC1, PLEC	307	1066	20472	2.50222	0.000162693	2.90547e-06	2.34325e-06
GOTERM_CC_ALL	GO:0030054~cell junction	44	14.1935	1.1327e-05	RPL5, DDX6, CLIC4, CD151, CTBP2, CTNND1, ATP2A2, TWF1, RPL8, RPL9, RPS4X, CSRP2, RPS19, BSG, FLNA, FLNC, PDLIM5, RPL18, TNS3, RPS10, RPS13, YWHAH, RPS9, CDSN, DBNL, MCAM, RDX, RHOG, RPS3A, PARVA, SRP68, IGF2R, VAPA, CTTN, ARPC3, GNB2, MYH9, CTNNB1, RPL27, EPPK1, HYOU1, VIM, DSC1, PLEC	307	1442	20472	2.03474	0.00798752	0.000117934	9.51138e-05
Annotation Cluster 10	Enrichment Score: 6.367368556165668
Category	Term	Count	%	PValue	Genes	List Total	Pop Hits	Pop Total	Fold Enrichment	Bonferroni	Benjamini	FDR
GOTERM_BP_ALL	GO:0071826~ribonucleoprotein complex subunit organization	21	6.77419	2.07755e-07	RPL5, DYNC1H1, DDX6, YTHDF1, SF3B2, SF3A1, RPL10, XRCC5, PRKDC, PTGES3, RPL23A, RPS19, MRTO4, STRAP, UBAP2L, RBMX, EIF3D, PELO, EIF4B, RPS23, EIF3B	303	323	19256	4.13181	0.00099901	1.99902e-05	1.90428e-05
GOTERM_BP_ALL	GO:0022618~ribonucleoprotein complex assembly	20	6.45161	2.82946e-07	RPL5, DYNC1H1, DDX6, YTHDF1, SF3B2, SF3A1, RPL10, XRCC5, PRKDC, PTGES3, RPL23A, RPS19, MRTO4, STRAP, UBAP2L, RBMX, EIF3D, EIF4B, RPS23, EIF3B	303	299	19256	4.25091	0.00136033	2.6178e-05	2.49374e-05
GOTERM_BP_ALL	GO:0022613~ribonucleoprotein complex biogenesis	26	8.3871	1.34474e-06	RPL5, DDX6, SF3B2, RPL10, PRKDC, RPS19, UBAP2L, EXOSC2, EIF4B, DYNC1H1, YTHDF1, SF3A1, XRCC5, DIS3, PTGES3, RPS6, RPL23A, MRTO4, STRAP, RPL27, RPL26, EIF3D, RBMX, RPS24, RPS23, EIF3B	303	536	19256	3.08271	0.00644867	0.000117628	0.000112054
Annotation Cluster 11	Enrichment Score: 5.483413799894282
Category	Term	Count	%	PValue	Genes	List Total	Pop Hits	Pop Total	Fold Enrichment	Bonferroni	Benjamini	FDR
REACTOME_PATHWAY	R-HSA-8939236~RUNX1 regulates transcription of genes involved in differentiation of HSCs	30	9.67742	1.34452e-20	PSMD6, PSMB5, PSMD4, PSMB2, PSMD2, H2BC21, PSMB1, H4C2, H4C1, RPS27A, H4C4, H4C3, H3-3A, H4C6, H3-3B, H4C5, H4C8, H4C9, H4-16, PSMC6, PSMA4, H4C15, H4C14, PSMA2, H2AC20, H4C13, H4C12, PSME1, H4C11, PSME2	259	130	10882	9.69587	1.42116e-17	2.80575e-18	2.11294e-18
REACTOME_PATHWAY	R-HSA-68867~Assembly of the pre-replicative complex	31	10	1.85811e-20	PSMD6, PSMB5, PSMD4, PSMB2, PSMD2, H2BC21, PSMB1, H4C2, H4C1, RPS27A, H4C4, H4C3, H3-3A, H4C6, H3-3B, H4C5, H4C8, H4C9, H4-16, PSMC6, PSMA4, H4C15, H4C14, PSMA2, H2AC20, H4C13, H4C12, MCM3, PSME1, H4C11, PSME2	259	143	10882	9.10824	1.96402e-17	2.80575e-18	2.11294e-18
REACTOME_PATHWAY	R-HSA-69002~DNA Replication Pre-Initiation	32	10.3226	4.95903e-20	PSMD6, PSMB5, PSMD4, PSMB2, PSMD2, H2BC21, PSMB1, H4C2, H4C1, RPS27A, H4C4, H4C3, H3-3A, H4C6, H3-3B, H4C5, H4C8, H4C9, H4-16, RPA1, PSMC6, PSMA4, H4C15, H4C14, PSMA2, H2AC20, H4C13, H4C12, MCM3, PSME1, H4C11, PSME2	259	160	10882	8.40309	5.24169e-17	5.8241e-18	4.38598e-18
REACTOME_PATHWAY	R-HSA-69306~DNA Replication	32	10.3226	6.59989e-18	PSMD6, PSMB5, PSMD4, PSMB2, PSMD2, H2BC21, PSMB1, H4C2, H4C1, RPS27A, H4C4, H4C3, H3-3A, H4C6, H3-3B, H4C5, H4C8, H4C9, H4-16, RPA1, PSMC6, PSMA4, H4C15, H4C14, PSMA2, H2AC20, H4C13, H4C12, MCM3, PSME1, H4C11, PSME2	259	188	10882	7.15156	6.97608e-15	3.8756e-16	2.91862e-16
REACTOME_PATHWAY	R-HSA-201681~TCF dependent signaling in response to WNT	33	10.6452	5.64963e-16	CUL3, PSMD6, PSMB5, PSMD4, PSMB2, PSMD2, H2BC21, PSMB1, H4C2, H4C1, RPS27A, H4C4, H4C3, H3-3A, H4C6, H3-3B, H4C5, H4C8, H4C9, H4-16, PSMC6, H3-4, PSMA4, H4C15, H4C14, PSMA2, H2AC20, H4C13, H4C12, PSME1, H4C11, PSME2, CTNNB1	259	233	10882	5.95069	5.86753e-13	2.13273e-14	1.60611e-14
REACTOME_PATHWAY	R-HSA-8878171~Transcriptional regulation by RUNX1	32	10.3226	7.8515e-15	LGALS3, PSMD6, PSMB5, PSMD4, PSMB2, PSMD2, H2BC21, PSMB1, WDR5, H4C2, H4C1, RPS27A, H4C4, H4C3, H3-3A, H4C6, H3-3B, H4C5, H4C8, H4C9, H4-16, PSMC6, PSMA4, H4C15, H4C14, PSMA2, H2AC20, H4C13, H4C12, PSME1, H4C11, PSME2	259	239	10882	5.6255	8.33189e-12	1.98645e-13	1.49595e-13
REACTOME_PATHWAY	R-HSA-157118~Signaling by NOTCH	31	10	3.7978e-14	ATP2A2, PSMD6, PSMB5, PSMD4, PSMB2, PSMD2, H2BC21, PSMB1, H4C2, H4C1, RPS27A, H4C4, H4C3, H3-3A, H4C6, H3-3B, H4C5, H4C8, H4C9, H4-16, PSMC6, PSMA4, H4C15, H4C14, PSMA2, H2AC20, H4C13, H4C12, PSME1, H4C11, PSME2	259	236	10882	5.51898	4.01339e-11	8.02855e-13	6.0461e-13
REACTOME_PATHWAY	R-HSA-109581~Apoptosis	25	8.06452	5.55026e-12	HMGB1, LMNB1, PSMD6, PSMB5, PSMD4, PSMB2, PSMD2, PSMB1, SFN, RPS27A, YWHAH, BCAP31, DBNL, STAT3, H1-2, H1-4, PSMC6, PSMA4, PSMA2, PSME1, PSME2, CTNNB1, VIM, GSDME, PLEC	259	180	10882	5.83548	5.86659e-09	6.90192e-11	5.19766e-11
REACTOME_PATHWAY	R-HSA-450531~Regulation of mRNA stability by proteins that bind AU-rich elements	18	5.80645	1.90237e-11	NUP214, SET, DIS3, PSMD6, PSMC6, PSMA4, PSMB5, PSMD4, PSMB2, PSMA2, PSMD2, PSMB1, PSME1, PSME2, TNPO1, RPS27A, EXOSC2, EIF4G1	259	88	10882	8.59407	2.0108e-08	2.0709e-10	1.55954e-10
REACTOME_PATHWAY	R-HSA-5357801~Programmed Cell Death	26	8.3871	2.50059e-11	HMGB1, LMNB1, PSMD6, PSMB5, PSMD4, PSMB2, PSMD2, PSMB1, SFN, RPS27A, YWHAH, BCAP31, DBNL, STAT3, H1-2, H1-4, PSMC6, PSMA4, PSMA2, PSME1, PSME2, CTNNB1, STUB1, VIM, GSDME, PLEC	259	210	10882	5.20191	2.64312e-08	2.66982e-10	2.01057e-10
WIKIPATHWAYS	WP183~Proteasome degradation	15	4.83871	1.55546e-09	HLA-B, HLA-C, HLA-A, UCHL3, PSMD6, PSMC6, PSMA4, PSMB5, PSMD4, PSMB2, PSMA2, PSMD2, PSMB1, PSME1, PSME2	222	64	7938	8.38049	5.50632e-07	1.83544e-07	1.8147e-07
REACTOME_PATHWAY	R-HSA-1236974~ER-Phagosome pathway	16	5.16129	2.62128e-09	HLA-B, HLA-C, HLA-A, HMGB1, PSMD6, PSMC6, PSMA4, PSMB5, PSMD4, PSMB2, PSMA2, PSMD2, PSMB1, PSME1, PSME2, RPS27A	259	90	10882	7.46941	2.77069e-06	2.1646e-08	1.63011e-08
REACTOME_PATHWAY	R-HSA-450408~AUF1 (hnRNP D0) binds and destabilizes mRNA	13	4.19355	5.40389e-09	PSMD6, PSMC6, PSMA4, PSMB5, PSMD4, PSMB2, PSMA2, PSMD2, PSMB1, PSME1, PSME2, RPS27A, EIF4G1	259	56	10882	9.75359	5.7119e-06	4.3654e-08	3.28747e-08
REACTOME_PATHWAY	R-HSA-4641258~Degradation of DVL	13	4.19355	6.70225e-09	CUL3, PSMD6, PSMC6, PSMA4, PSMB5, PSMD4, PSMB2, PSMA2, PSMD2, PSMB1, PSME1, PSME2, RPS27A	259	57	10882	9.58247	7.08426e-06	5.36688e-08	4.04166e-08
REACTOME_PATHWAY	R-HSA-5676590~NIK-->noncanonical NF-kB signaling	13	4.19355	1.01707e-08	PSMD6, PSMC6, PSMA4, PSMB5, PSMD4, PSMB2, PSMA2, PSMD2, PSMB1, PSME1, PSME2, RPS27A, UBE2M	259	59	10882	9.25764	1.07504e-05	8.08303e-08	6.08712e-08
UP_KW_CELLULAR_COMPONENT	KW-0647~Proteasome	11	3.54839	1.21828e-08	PSMD6, PSMA4, PSMC6, PSMB5, PSMB2, PSMD4, PSMA2, PSMD2, PSMB1, PSME1, PSME2	282	54	17543	12.6722	5.60409e-07	1.86803e-07	1.54316e-07
REACTOME_PATHWAY	R-HSA-5607761~Dectin-1 mediated noncanonical NF-kB signaling	13	4.19355	1.24484e-08	PSMD6, PSMC6, PSMA4, PSMB5, PSMD4, PSMB2, PSMA2, PSMD2, PSMB1, PSME1, PSME2, RPS27A, UBE2M	259	60	10882	9.10335	1.31579e-05	9.60436e-08	7.2328e-08
REACTOME_PATHWAY	R-HSA-5610780~Degradation of GLI1 by the proteasome	13	4.19355	1.24484e-08	PSMD6, PSMC6, PSMA4, PSMB5, PSMD4, PSMB2, PSMA2, PSMD2, PSMB1, PSME1, PSME2, RPS27A, PRKACA	259	60	10882	9.10335	1.31579e-05	9.60436e-08	7.2328e-08
REACTOME_PATHWAY	R-HSA-5610783~Degradation of GLI2 by the proteasome	13	4.19355	1.24484e-08	PSMD6, PSMC6, PSMA4, PSMB5, PSMD4, PSMB2, PSMA2, PSMD2, PSMB1, PSME1, PSME2, RPS27A, PRKACA	259	60	10882	9.10335	1.31579e-05	9.60436e-08	7.2328e-08
REACTOME_PATHWAY	R-HSA-5610785~GLI3 is processed to GLI3R by the proteasome	13	4.19355	1.24484e-08	PSMD6, PSMC6, PSMA4, PSMB5, PSMD4, PSMB2, PSMA2, PSMD2, PSMB1, PSME1, PSME2, RPS27A, PRKACA	259	60	10882	9.10335	1.31579e-05	9.60436e-08	7.2328e-08
REACTOME_PATHWAY	R-HSA-211733~Regulation of activated PAK-2p34 by proteasome mediated degradation	12	3.87097	1.77285e-08	PSMD6, PSMA4, PSMC6, PSMB5, PSMB2, PSMD4, PSMA2, PSMD2, PSMB1, PSME1, PSME2, RPS27A	259	50	10882	10.0837	1.87389e-05	1.3385e-07	1.00799e-07
REACTOME_PATHWAY	R-HSA-1236975~Antigen processing-Cross presentation	16	5.16129	2.319e-08	HLA-B, HLA-C, HLA-A, HMGB1, PSMD6, PSMC6, PSMA4, PSMB5, PSMD4, PSMB2, PSMA2, PSMD2, PSMB1, PSME1, PSME2, RPS27A	259	105	10882	6.40235	2.45115e-05	1.73843e-07	1.30917e-07
REACTOME_PATHWAY	R-HSA-8852276~The role of GTSE1 in G2/M progression after G2 checkpoint	14	4.51613	2.63225e-08	TUBB8, PSMD6, TUBA1B, PSMC6, PSMA4, PSMB5, PSMD4, PSMB2, PSMA2, PSMD2, PSMB1, PSME1, PSME2, RPS27A	259	77	10882	7.63917	2.78225e-05	1.95013e-07	1.46859e-07
REACTOME_PATHWAY	R-HSA-75815~Ubiquitin-dependent degradation of Cyclin D	12	3.87097	2.749e-08	PSMD6, PSMA4, PSMC6, PSMB5, PSMB2, PSMD4, PSMA2, PSMD2, PSMB1, PSME1, PSME2, RPS27A	259	52	10882	9.69587	2.90565e-05	1.95013e-07	1.46859e-07
REACTOME_PATHWAY	R-HSA-349425~Autodegradation of the E3 ubiquitin ligase COP1	12	3.87097	2.749e-08	PSMD6, PSMA4, PSMC6, PSMB5, PSMB2, PSMD4, PSMA2, PSMD2, PSMB1, PSME1, PSME2, RPS27A	259	52	10882	9.69587	2.90565e-05	1.95013e-07	1.46859e-07
REACTOME_PATHWAY	R-HSA-9762114~GSK3B and BTRC:CUL1-mediated-degradation of NFE2L2	12	3.87097	2.749e-08	PSMD6, PSMA4, PSMC6, PSMB5, PSMB2, PSMD4, PSMA2, PSMD2, PSMB1, PSME1, PSME2, RPS27A	259	52	10882	9.69587	2.90565e-05	1.95013e-07	1.46859e-07
REACTOME_PATHWAY	R-HSA-69601~Ubiquitin Mediated Degradation of Phosphorylated Cdc25A	12	3.87097	2.749e-08	PSMD6, PSMA4, PSMC6, PSMB5, PSMB2, PSMD4, PSMA2, PSMD2, PSMB1, PSME1, PSME2, RPS27A	259	52	10882	9.69587	2.90565e-05	1.95013e-07	1.46859e-07
REACTOME_PATHWAY	R-HSA-69610~p53-Independent DNA Damage Response	12	3.87097	2.749e-08	PSMD6, PSMA4, PSMC6, PSMB5, PSMB2, PSMD4, PSMA2, PSMD2, PSMB1, PSME1, PSME2, RPS27A	259	52	10882	9.69587	2.90565e-05	1.95013e-07	1.46859e-07
REACTOME_PATHWAY	R-HSA-69613~p53-Independent G1/S DNA damage checkpoint	12	3.87097	2.749e-08	PSMD6, PSMA4, PSMC6, PSMB5, PSMB2, PSMD4, PSMA2, PSMD2, PSMB1, PSME1, PSME2, RPS27A	259	52	10882	9.69587	2.90565e-05	1.95013e-07	1.46859e-07
REACTOME_PATHWAY	R-HSA-180534~Vpu mediated degradation of CD4	12	3.87097	2.749e-08	PSMD6, PSMA4, PSMC6, PSMB5, PSMB2, PSMD4, PSMA2, PSMD2, PSMB1, PSME1, PSME2, RPS27A	259	52	10882	9.69587	2.90565e-05	1.95013e-07	1.46859e-07
REACTOME_PATHWAY	R-HSA-169911~Regulation of Apoptosis	12	3.87097	3.39694e-08	PSMD6, PSMA4, PSMC6, PSMB5, PSMB2, PSMD4, PSMA2, PSMD2, PSMB1, PSME1, PSME2, RPS27A	259	53	10882	9.51293	3.5905e-05	2.37786e-07	1.79071e-07
REACTOME_PATHWAY	R-HSA-9759194~Nuclear events mediated by NFE2L2	14	4.51613	3.62459e-08	G6PD, PSMD6, PSMC6, PSMA4, PSMB5, PSMD4, PSMB2, PSMA2, PSMD2, PSMB1, PSME1, PSME2, GCLM, RPS27A	259	79	10882	7.44577	3.83112e-05	2.52052e-07	1.89814e-07
REACTOME_PATHWAY	R-HSA-8854050~FBXL7 down-regulates AURKA during mitotic entry and in early mitosis	12	3.87097	4.17735e-08	PSMD6, PSMA4, PSMC6, PSMB5, PSMB2, PSMD4, PSMA2, PSMD2, PSMB1, PSME1, PSME2, RPS27A	259	54	10882	9.33677	4.41537e-05	2.84869e-07	2.14527e-07
REACTOME_PATHWAY	R-HSA-9604323~Negative regulation of NOTCH4 signaling	12	3.87097	4.17735e-08	PSMD6, PSMA4, PSMC6, PSMB5, PSMB2, PSMD4, PSMA2, PSMD2, PSMB1, PSME1, PSME2, RPS27A	259	54	10882	9.33677	4.41537e-05	2.84869e-07	2.14527e-07
REACTOME_PATHWAY	R-HSA-180585~Vif-mediated degradation of APOBEC3G	12	3.87097	4.17735e-08	PSMD6, PSMA4, PSMC6, PSMB5, PSMB2, PSMD4, PSMA2, PSMD2, PSMB1, PSME1, PSME2, RPS27A	259	54	10882	9.33677	4.41537e-05	2.84869e-07	2.14527e-07
GOTERM_CC_ALL	GO:0000502~proteasome complex	11	3.54839	4.84111e-08	PSMD6, PSMA4, PSMC6, PSMB5, PSMB2, PSMD4, PSMA2, PSMD2, PSMB1, PSME1, PSME2	307	66	20472	11.114	3.42745e-05	6.23183e-07	5.02595e-07
REACTOME_PATHWAY	R-HSA-8941858~Regulation of RUNX3 expression and activity	12	3.87097	5.11329e-08	PSMD6, PSMA4, PSMC6, PSMB5, PSMB2, PSMD4, PSMA2, PSMD2, PSMB1, PSME1, PSME2, RPS27A	259	55	10882	9.16701	5.4046e-05	3.42072e-07	2.57606e-07
REACTOME_PATHWAY	R-HSA-4641257~Degradation of AXIN	12	3.87097	5.11329e-08	PSMD6, PSMA4, PSMC6, PSMB5, PSMB2, PSMD4, PSMA2, PSMD2, PSMB1, PSME1, PSME2, RPS27A	259	55	10882	9.16701	5.4046e-05	3.42072e-07	2.57606e-07
REACTOME_PATHWAY	R-HSA-174113~SCF-beta-TrCP mediated degradation of Emi1	12	3.87097	5.11329e-08	PSMD6, PSMA4, PSMC6, PSMB5, PSMB2, PSMD4, PSMA2, PSMD2, PSMB1, PSME1, PSME2, RPS27A	259	55	10882	9.16701	5.4046e-05	3.42072e-07	2.57606e-07
REACTOME_PATHWAY	R-HSA-5658442~Regulation of RAS by GAPs	13	4.19355	5.47377e-08	CUL3, PSMD6, PSMC6, PSMA4, PSMB5, PSMD4, PSMB2, PSMA2, PSMD2, PSMB1, PSME1, PSME2, RPS27A	259	68	10882	8.03236	5.78561e-05	3.63885e-07	2.74033e-07
REACTOME_PATHWAY	R-HSA-5362768~Hh mutants are degraded by ERAD	12	3.87097	6.2311e-08	PSMD6, PSMA4, PSMC6, PSMB5, PSMB2, PSMD4, PSMA2, PSMD2, PSMB1, PSME1, PSME2, RPS27A	259	56	10882	9.00331	6.58606e-05	4.11642e-07	3.09997e-07
REACTOME_PATHWAY	R-HSA-8948751~Regulation of PTEN stability and activity	13	4.19355	6.48813e-08	PSMD6, PSMC6, PSMA4, PSMB5, PSMD4, PSMB2, PSMA2, PSMD2, PSMB1, PSME1, PSME2, STUB1, RPS27A	259	69	10882	7.91595	6.85772e-05	4.2596e-07	3.2078e-07
REACTOME_PATHWAY	R-HSA-195253~Degradation of beta-catenin by the destruction complex	14	4.51613	6.6763e-08	CTBP2, PSMD6, PSMC6, PSMA4, PSMB5, PSMD4, PSMB2, PSMA2, PSMD2, PSMB1, PSME1, PSME2, CTNNB1, RPS27A	259	83	10882	7.08694	7.0566e-05	4.35608e-07	3.28045e-07
REACTOME_PATHWAY	R-HSA-69541~Stabilization of p53	12	3.87097	7.56088e-08	PSMD6, PSMA4, PSMC6, PSMB5, PSMB2, PSMD4, PSMA2, PSMD2, PSMB1, PSME1, PSME2, RPS27A	259	57	10882	8.84536	7.99153e-05	4.90298e-07	3.69231e-07
REACTOME_PATHWAY	R-HSA-68949~Orc1 removal from chromatin	13	4.19355	9.03473e-08	PSMD6, PSMC6, PSMA4, PSMB5, PSMD4, PSMB2, PSMA2, PSMD2, PSMB1, MCM3, PSME1, PSME2, RPS27A	259	71	10882	7.69297	9.54926e-05	5.82299e-07	4.38515e-07
REACTOME_PATHWAY	R-HSA-5387390~Hh mutants abrogate ligand secretion	12	3.87097	1.09976e-07	PSMD6, PSMA4, PSMC6, PSMB5, PSMB2, PSMD4, PSMA2, PSMD2, PSMB1, PSME1, PSME2, RPS27A	259	59	10882	8.54551	0.000116237	7.00266e-07	5.27353e-07
REACTOME_PATHWAY	R-HSA-9755511~KEAP1-NFE2L2 pathway	15	4.83871	1.15331e-07	G6PD, CUL3, PSMD6, PSMC6, PSMA4, PSMB5, PSMD4, PSMB2, PSMA2, PSMD2, PSMB1, PSME1, PSME2, GCLM, RPS27A	259	102	10882	6.17874	0.000121897	7.29968e-07	5.4972e-07
REACTOME_PATHWAY	R-HSA-8939902~Regulation of RUNX2 expression and activity	13	4.19355	1.24397e-07	PSMD6, PSMC6, PSMA4, PSMB5, PSMD4, PSMB2, PSMA2, PSMD2, PSMB1, PSME1, PSME2, STUB1, RPS27A	259	73	10882	7.4822	0.000131479	7.82667e-07	5.89407e-07
KEGG_PATHWAY	hsa03050:Proteasome	11	3.54839	1.30295e-07	PSMD6, PSMA4, PSMC6, PSMB5, PSMB2, PSMD4, PSMA2, PSMD2, PSMB1, PSME1, PSME2	203	46	8156	9.60762	3.12703e-05	4.46726e-06	4.24389e-06
REACTOME_PATHWAY	R-HSA-187577~SCF(Skp2)-mediated degradation of p27/p21	12	3.87097	1.31869e-07	PSMD6, PSMA4, PSMC6, PSMB5, PSMB2, PSMD4, PSMA2, PSMD2, PSMB1, PSME1, PSME2, RPS27A	259	60	10882	8.40309	0.000139376	8.24769e-07	6.21113e-07
REACTOME_PATHWAY	R-HSA-5678895~Defective CFTR causes cystic fibrosis	12	3.87097	1.57542e-07	PSMD6, PSMA4, PSMC6, PSMB5, PSMB2, PSMD4, PSMA2, PSMD2, PSMB1, PSME1, PSME2, RPS27A	259	61	10882	8.26533	0.000166508	9.79543e-07	7.37669e-07
REACTOME_PATHWAY	R-HSA-1236978~Cross-presentation of soluble exogenous antigens (endosomes)	11	3.54839	1.7168e-07	PSMD6, PSMA4, PSMC6, PSMB5, PSMB2, PSMD4, PSMA2, PSMD2, PSMB1, PSME1, PSME2	259	49	10882	9.43204	0.000181449	1.05503e-06	7.94517e-07
REACTOME_PATHWAY	R-HSA-350562~Regulation of ornithine decarboxylase (ODC)	11	3.54839	2.56029e-07	PSMD6, PSMA4, PSMC6, PSMB5, PSMB2, PSMD4, PSMA2, PSMD2, PSMB1, PSME1, PSME2	259	51	10882	9.06215	0.000270586	1.56429e-06	1.17803e-06
REACTOME_PATHWAY	R-HSA-4608870~Asymmetric localization of PCP proteins	12	3.87097	2.63115e-07	PSMD6, PSMA4, PSMC6, PSMB5, PSMB2, PSMD4, PSMA2, PSMD2, PSMB1, PSME1, PSME2, RPS27A	259	64	10882	7.8779	0.000278074	1.58922e-06	1.1968e-06
REACTOME_PATHWAY	R-HSA-174084~Autodegradation of Cdh1 by Cdh1:APC/C	12	3.87097	2.63115e-07	PSMD6, PSMA4, PSMC6, PSMB5, PSMB2, PSMD4, PSMA2, PSMD2, PSMB1, PSME1, PSME2, RPS27A	259	64	10882	7.8779	0.000278074	1.58922e-06	1.1968e-06
REACTOME_PATHWAY	R-HSA-5358346~Hedgehog ligand biogenesis	12	3.87097	3.10143e-07	PSMD6, PSMA4, PSMC6, PSMB5, PSMB2, PSMD4, PSMA2, PSMD2, PSMB1, PSME1, PSME2, RPS27A	259	65	10882	7.7567	0.000327768	1.84169e-06	1.38693e-06
GOTERM_CC_ALL	GO:1905369~endopeptidase complex	11	3.54839	3.53716e-07	PSMD6, PSMA4, PSMC6, PSMB5, PSMB2, PSMD4, PSMA2, PSMD2, PSMB1, PSME1, PSME2	307	81	20472	9.05586	0.000250399	4.24459e-06	3.42325e-06
REACTOME_PATHWAY	R-HSA-1234176~Oxygen-dependent proline hydroxylation of Hypoxia-inducible Factor Alpha	12	3.87097	3.64453e-07	PSMD6, PSMA4, PSMC6, PSMB5, PSMB2, PSMD4, PSMA2, PSMD2, PSMB1, PSME1, PSME2, RPS27A	259	66	10882	7.63917	0.000385152	2.11663e-06	1.59398e-06
REACTOME_PATHWAY	R-HSA-69563~p53-Dependent G1 DNA Damage Response	12	3.87097	3.64453e-07	PSMD6, PSMA4, PSMC6, PSMB5, PSMB2, PSMD4, PSMA2, PSMD2, PSMB1, PSME1, PSME2, RPS27A	259	66	10882	7.63917	0.000385152	2.11663e-06	1.59398e-06
REACTOME_PATHWAY	R-HSA-69580~p53-Dependent G1/S DNA damage checkpoint	12	3.87097	3.64453e-07	PSMD6, PSMA4, PSMC6, PSMB5, PSMB2, PSMD4, PSMA2, PSMD2, PSMB1, PSME1, PSME2, RPS27A	259	66	10882	7.63917	0.000385152	2.11663e-06	1.59398e-06
REACTOME_PATHWAY	R-HSA-162909~Host Interactions of HIV factors	16	5.16129	4.14957e-07	NUP214, HLA-A, PSMD6, PSMC6, PSMA4, PSMB5, PSMD4, PSMB2, PSMA2, NUP50, PSMD2, TPR, PSMB1, PSME1, PSME2, RPS27A	259	130	10882	5.17113	0.000438514	2.38375e-06	1.79514e-06
REACTOME_PATHWAY	R-HSA-1169091~Activation of NF-kappaB in B cells	12	3.87097	4.26999e-07	PSMD6, PSMA4, PSMC6, PSMB5, PSMB2, PSMD4, PSMA2, PSMD2, PSMB1, PSME1, PSME2, RPS27A	259	67	10882	7.52515	0.000451236	2.43966e-06	1.83725e-06
REACTOME_PATHWAY	R-HSA-69206~G1/S Transition	16	5.16129	4.58805e-07	RRM2, RPA1, PSMD6, PSMC6, PSMA4, PSMB5, PSMD4, PSMB2, PSMA2, PSMD2, PSMB1, MCM3, PSME1, PSME2, TK1, RPS27A	259	131	10882	5.13166	0.000484839	2.60729e-06	1.96349e-06
REACTOME_PATHWAY	R-HSA-69615~G1/S DNA Damage Checkpoints	12	3.87097	4.98839e-07	PSMD6, PSMA4, PSMC6, PSMB5, PSMB2, PSMD4, PSMA2, PSMD2, PSMB1, PSME1, PSME2, RPS27A	259	68	10882	7.41449	0.000527133	2.80464e-06	2.1121e-06
REACTOME_PATHWAY	R-HSA-174154~APC/C:Cdc20 mediated degradation of Securin	12	3.87097	4.98839e-07	PSMD6, PSMA4, PSMC6, PSMB5, PSMB2, PSMD4, PSMA2, PSMD2, PSMB1, PSME1, PSME2, RPS27A	259	68	10882	7.41449	0.000527133	2.80464e-06	2.1121e-06
REACTOME_PATHWAY	R-HSA-5632684~Hedgehog 'on' state	13	4.19355	6.91617e-07	CUL3, PSMD6, PSMC6, PSMA4, PSMB5, PSMD4, PSMB2, PSMA2, PSMD2, PSMB1, PSME1, PSME2, RPS27A	259	85	10882	6.42589	0.000730773	3.84758e-06	2.89751e-06
REACTOME_PATHWAY	R-HSA-5689603~UCH proteinases	14	4.51613	7.90749e-07	UCHL3, PSMD6, PSMC6, PSMA4, PSMB5, PSMD4, PSMB2, PSMA2, PSMD2, H2AC20, PSMB1, PSME1, PSME2, RPS27A	259	102	10882	5.76683	0.000835473	4.37603e-06	3.29548e-06
REACTOME_PATHWAY	R-HSA-69275~G2/M Transition	19	6.12903	9.07434e-07	DYNC1H1, TUBB8, PSMD6, TUBA1B, PSMC6, PSMA4, PSMB5, PSMD4, PSMB2, PPME1, PSMA2, PSMD2, PSMB1, PSME1, PSME2, RPS27A, PRKACA, RAB8A, PAFAH1B1	259	196	10882	4.07293	0.000958699	4.99561e-06	3.76207e-06
REACTOME_PATHWAY	R-HSA-69017~CDK-mediated phosphorylation and removal of Cdc6	12	3.87097	1.04274e-06	PSMD6, PSMA4, PSMC6, PSMB5, PSMB2, PSMD4, PSMA2, PSMD2, PSMB1, PSME1, PSME2, RPS27A	259	73	10882	6.90665	0.00110157	5.68135e-06	4.27848e-06
REACTOME_PATHWAY	R-HSA-174184~Cdc20:Phospho-APC/C mediated degradation of Cyclin A	12	3.87097	1.04274e-06	PSMD6, PSMA4, PSMC6, PSMB5, PSMB2, PSMD4, PSMA2, PSMD2, PSMB1, PSME1, PSME2, RPS27A	259	73	10882	6.90665	0.00110157	5.68135e-06	4.27848e-06
REACTOME_PATHWAY	R-HSA-453274~Mitotic G2-G2/M phases	19	6.12903	1.05294e-06	DYNC1H1, TUBB8, PSMD6, TUBA1B, PSMC6, PSMA4, PSMB5, PSMD4, PSMB2, PPME1, PSMA2, PSMD2, PSMB1, PSME1, PSME2, RPS27A, PRKACA, RAB8A, PAFAH1B1	259	198	10882	4.03179	0.00111234	5.70749e-06	4.29817e-06
REACTOME_PATHWAY	R-HSA-351202~Metabolism of polyamines	11	3.54839	1.06545e-06	PSMD6, PSMA4, PSMC6, PSMB5, PSMB2, PSMD4, PSMA2, PSMD2, PSMB1, PSME1, PSME2	259	59	10882	7.83339	0.00112555	5.74581e-06	4.32702e-06
REACTOME_PATHWAY	R-HSA-5687128~MAPK6/MAPK4 signaling	13	4.19355	1.14721e-06	PSMD6, PSMC6, PSMA4, PSMB5, PSMD4, PSMB2, PSMA2, PSMD2, PSMB1, PSME1, PSME2, RPS27A, PRKACA	259	89	10882	6.13709	0.00121186	6.15532e-06	4.63541e-06
REACTOME_PATHWAY	R-HSA-174178~APC/C:Cdh1 mediated degradation of Cdc20 and other APC/C:Cdh1 targeted proteins in late mitosis/early G1	12	3.87097	1.19943e-06	PSMD6, PSMA4, PSMC6, PSMB5, PSMB2, PSMD4, PSMA2, PSMD2, PSMB1, PSME1, PSME2, RPS27A	259	74	10882	6.81332	0.00126699	6.37083e-06	4.79771e-06
REACTOME_PATHWAY	R-HSA-179419~APC:Cdc20 mediated degradation of cell cycle proteins prior to satisfation of the cell cycle checkpoint	12	3.87097	1.19943e-06	PSMD6, PSMA4, PSMC6, PSMB5, PSMB2, PSMD4, PSMA2, PSMD2, PSMB1, PSME1, PSME2, RPS27A	259	74	10882	6.81332	0.00126699	6.37083e-06	4.79771e-06
REACTOME_PATHWAY	R-HSA-1234174~Cellular response to hypoxia	12	3.87097	1.37645e-06	PSMD6, PSMA4, PSMC6, PSMB5, PSMB2, PSMD4, PSMA2, PSMD2, PSMB1, PSME1, PSME2, RPS27A	259	75	10882	6.72247	0.00145385	7.27454e-06	5.47827e-06
GOTERM_CC_ALL	GO:1905368~peptidase complex	12	3.87097	1.47922e-06	AFG3L2, PSMD6, PSMA4, PSMC6, PSMB5, PSMB2, PSMD4, PSMA2, PSMD2, PSMB1, PSME1, PSME2	307	117	20472	6.83939	0.00104674	1.61121e-05	1.29944e-05
REACTOME_PATHWAY	R-HSA-176409~APC/C:Cdc20 mediated degradation of mitotic proteins	12	3.87097	1.57604e-06	PSMD6, PSMA4, PSMC6, PSMB5, PSMB2, PSMD4, PSMA2, PSMD2, PSMB1, PSME1, PSME2, RPS27A	259	76	10882	6.63402	0.00166449	8.28793e-06	6.24143e-06
REACTOME_PATHWAY	R-HSA-69052~Switching of origins to a post-replicative state	13	4.19355	1.64635e-06	PSMD6, PSMC6, PSMA4, PSMB5, PSMD4, PSMB2, PSMA2, PSMD2, PSMB1, MCM3, PSME1, PSME2, RPS27A	259	92	10882	5.93696	0.00173868	8.61479e-06	6.48758e-06
REACTOME_PATHWAY	R-HSA-176814~Activation of APC/C and APC/C:Cdc20 mediated degradation of mitotic proteins	12	3.87097	1.80062e-06	PSMD6, PSMA4, PSMC6, PSMB5, PSMB2, PSMD4, PSMA2, PSMD2, PSMB1, PSME1, PSME2, RPS27A	259	77	10882	6.54786	0.00190144	9.37563e-06	7.06055e-06
REACTOME_PATHWAY	R-HSA-5619084~ABC transporter disorders	12	3.87097	2.05281e-06	PSMD6, PSMA4, PSMC6, PSMB5, PSMB2, PSMD4, PSMA2, PSMD2, PSMB1, PSME1, PSME2, RPS27A	259	78	10882	6.46391	0.00216747	1.06364e-05	8.01e-06
REACTOME_PATHWAY	R-HSA-453279~Mitotic G1 phase and G1/S transition	16	5.16129	2.4e-06	RRM2, RPA1, PSMD6, PSMC6, PSMA4, PSMB5, PSMD4, PSMB2, PSMA2, PSMD2, PSMB1, MCM3, PSME1, PSME2, TK1, RPS27A	259	149	10882	4.51173	0.00253359	1.23747e-05	9.31904e-06
REACTOME_PATHWAY	R-HSA-5610787~Hedgehog 'off' state	14	4.51613	2.57436e-06	PSMD6, TUBA1B, PSMC6, PSMA4, PSMB5, PSMD4, PSMB2, PSMA2, PSMD2, PSMB1, PSME1, PSME2, RPS27A, PRKACA	259	113	10882	5.20545	0.00271741	1.32092e-05	9.94755e-06
REACTOME_PATHWAY	R-HSA-8878159~Transcriptional regulation by RUNX3	13	4.19355	2.60599e-06	PSMD6, PSMC6, PSMA4, PSMB5, PSMD4, PSMB2, PSMA2, PSMD2, PSMB1, PSME1, PSME2, CTNNB1, RPS27A	259	96	10882	5.68959	0.00275075	1.33069e-05	1.00211e-05
REACTOME_PATHWAY	R-HSA-176408~Regulation of APC/C activators between G1/S and early anaphase	12	3.87097	3.00487e-06	PSMD6, PSMA4, PSMC6, PSMB5, PSMB2, PSMD4, PSMA2, PSMD2, PSMB1, PSME1, PSME2, RPS27A	259	81	10882	6.22451	0.00317111	1.52699e-05	1.14994e-05
REACTOME_PATHWAY	R-HSA-68882~Mitotic Anaphase	20	6.45161	3.2811e-06	DYNC1H1, LMNB1, TUBB8, PSMD6, TUBA1B, PSMC6, PSMA4, PSMB5, PSMD4, PSMB2, PSMA2, PSMD2, PSMB1, PSME1, PSME2, TNPO1, RPS27A, EMD, TMPO, PAFAH1B1	259	236	10882	3.56063	0.00346212	1.65939e-05	1.24964e-05
REACTOME_PATHWAY	R-HSA-2871837~FCERI mediated NF-kB activation	12	3.87097	3.39855e-06	PSMD6, PSMA4, PSMC6, PSMB5, PSMB2, PSMD4, PSMA2, PSMD2, PSMB1, PSME1, PSME2, RPS27A	259	82	10882	6.1486	0.00358582	1.70249e-05	1.28211e-05
REACTOME_PATHWAY	R-HSA-9013694~Signaling by NOTCH4	12	3.87097	3.39855e-06	PSMD6, PSMA4, PSMC6, PSMB5, PSMB2, PSMD4, PSMA2, PSMD2, PSMB1, PSME1, PSME2, RPS27A	259	82	10882	6.1486	0.00358582	1.70249e-05	1.28211e-05
REACTOME_PATHWAY	R-HSA-2555396~Mitotic Metaphase and Anaphase	20	6.45161	3.49314e-06	DYNC1H1, LMNB1, TUBB8, PSMD6, TUBA1B, PSMC6, PSMA4, PSMB5, PSMD4, PSMB2, PSMA2, PSMD2, PSMB1, PSME1, PSME2, TNPO1, RPS27A, EMD, TMPO, PAFAH1B1	259	237	10882	3.54561	0.00368544	1.74163e-05	1.31157e-05
REACTOME_PATHWAY	R-HSA-1168372~Downstream signaling events of B Cell Receptor (BCR)	12	3.87097	3.83664e-06	PSMD6, PSMA4, PSMC6, PSMB5, PSMB2, PSMD4, PSMA2, PSMD2, PSMB1, PSME1, PSME2, RPS27A	259	83	10882	6.07452	0.00404713	1.89502e-05	1.42709e-05
REACTOME_PATHWAY	R-HSA-69202~Cyclin E associated events during G1/S transition	12	3.87097	3.83664e-06	PSMD6, PSMA4, PSMC6, PSMB5, PSMB2, PSMD4, PSMA2, PSMD2, PSMB1, PSME1, PSME2, RPS27A	259	83	10882	6.07452	0.00404713	1.89502e-05	1.42709e-05
REACTOME_PATHWAY	R-HSA-5607764~CLEC7A (Dectin-1) signaling	13	4.19355	4.47726e-06	PSMD6, PSMC6, PSMA4, PSMB5, PSMD4, PSMB2, PSMA2, PSMD2, PSMB1, PSME1, PSME2, RPS27A, UBE2M	259	101	10882	5.40793	0.00472129	2.20114e-05	1.65763e-05
REACTOME_PATHWAY	R-HSA-69656~Cyclin A:Cdk2-associated events at S phase entry	12	3.87097	4.86322e-06	PSMD6, PSMA4, PSMC6, PSMB5, PSMB2, PSMD4, PSMA2, PSMD2, PSMB1, PSME1, PSME2, RPS27A	259	85	10882	5.93159	0.00512724	2.37982e-05	1.79219e-05
REACTOME_PATHWAY	R-HSA-5668541~TNFR2 non-canonical NF-kB pathway	13	4.19355	4.96879e-06	PSMD6, PSMC6, PSMA4, PSMB5, PSMD4, PSMB2, PSMA2, PSMD2, PSMB1, PSME1, PSME2, RPS27A, UBE2M	259	102	10882	5.35491	0.00523826	2.42028e-05	1.82265e-05
REACTOME_PATHWAY	R-HSA-9020702~Interleukin-1 signaling	13	4.19355	5.50717e-06	HMGB1, PSMD6, PSMC6, PSMA4, PSMB5, PSMD4, PSMB2, PSMA2, PSMD2, PSMB1, PSME1, PSME2, RPS27A	259	103	10882	5.30292	0.00580419	2.67022e-05	2.01088e-05
REACTOME_PATHWAY	R-HSA-8878166~Transcriptional regulation by RUNX2	14	4.51613	5.55962e-06	LGALS3, PSMD6, PSMC6, PSMA4, PSMB5, PSMD4, PSMB2, PSMA2, PSMD2, PSMB1, PSME1, PSME2, STUB1, RPS27A	259	121	10882	4.86129	0.00585931	2.67115e-05	2.01157e-05
REACTOME_PATHWAY	R-HSA-69239~Synthesis of DNA	14	4.51613	5.55962e-06	RPA1, PSMD6, PSMC6, PSMA4, PSMB5, PSMD4, PSMB2, PSMA2, PSMD2, PSMB1, MCM3, PSME1, PSME2, RPS27A	259	121	10882	4.86129	0.00585931	2.67115e-05	2.01157e-05
REACTOME_PATHWAY	R-HSA-453276~Regulation of mitotic cell cycle	12	3.87097	6.85186e-06	PSMD6, PSMA4, PSMC6, PSMB5, PSMB2, PSMD4, PSMA2, PSMD2, PSMB1, PSME1, PSME2, RPS27A	259	88	10882	5.72938	0.00721628	3.26235e-05	2.45679e-05
REACTOME_PATHWAY	R-HSA-174143~APC/C-mediated degradation of cell cycle proteins	12	3.87097	6.85186e-06	PSMD6, PSMA4, PSMC6, PSMB5, PSMB2, PSMD4, PSMA2, PSMD2, PSMB1, PSME1, PSME2, RPS27A	259	88	10882	5.72938	0.00721628	3.26235e-05	2.45679e-05
REACTOME_PATHWAY	R-HSA-4086400~PCP/CE pathway	12	3.87097	1.05841e-05	PSMD6, PSMA4, PSMC6, PSMB5, PSMB2, PSMD4, PSMA2, PSMD2, PSMB1, PSME1, PSME2, RPS27A	259	92	10882	5.48028	0.0111251	5.01677e-05	3.778e-05
REACTOME_PATHWAY	R-HSA-5358351~Signaling by Hedgehog	15	4.83871	1.16756e-05	CUL3, PSMD6, TUBA1B, PSMC6, PSMA4, PSMB5, PSMD4, PSMB2, PSMA2, PSMD2, PSMB1, PSME1, PSME2, RPS27A, PRKACA	259	149	10882	4.22974	0.0122654	5.50945e-05	4.14903e-05
REACTOME_PATHWAY	R-HSA-9711123~Cellular response to chemical stress	17	5.48387	1.47491e-05	ERO1A, G6PD, CUL3, STAT3, PSMD6, PSMC6, PSMA4, PSMB5, PSMD4, PSMB2, PSMA2, PSMD2, PSMB1, PSME1, PSME2, GCLM, RPS27A	259	194	10882	3.68177	0.015469	6.9288e-05	5.21791e-05
REACTOME_PATHWAY	R-HSA-8951664~Neddylation	19	6.12903	1.58911e-05	CUL3, GPS1, UCHL3, COPS3, PSMD6, PSMC6, PSMA4, PSMB5, PSMD4, PSMB2, PSMA2, PSMD2, PSMB1, WDR5, PSME1, PSME2, RBBP7, RPS27A, UBE2M	259	240	10882	3.32622	0.0166567	7.43223e-05	5.59703e-05
REACTOME_PATHWAY	R-HSA-5619115~Disorders of transmembrane transporters	16	5.16129	1.8505e-05	NUP214, PSMD6, PSMC6, PSMA4, PSMB5, PSMD4, PSMB2, PSMA2, NUP50, PSMD2, TPR, BSG, PSMB1, PSME1, PSME2, RPS27A	259	176	10882	3.81959	0.01937	8.61667e-05	6.48899e-05
REACTOME_PATHWAY	R-HSA-202424~Downstream TCR signaling	12	3.87097	1.94626e-05	PSMD6, PSMA4, PSMC6, PSMB5, PSMB2, PSMD4, PSMA2, PSMD2, PSMB1, PSME1, PSME2, RPS27A	259	98	10882	5.14475	0.020362	9.02277e-05	6.79482e-05
GOTERM_CC_ALL	GO:0022624~proteasome accessory complex	6	1.93548	2.43067e-05	PSMD6, PSMC6, PSMD4, PSMD2, PSME1, PSME2	307	24	20472	16.671	0.0170621	0.000232556	0.000187556
REACTOME_PATHWAY	R-HSA-6807070~PTEN Regulation	14	4.51613	2.72582e-05	PSMD6, PSMC6, PSMA4, PSMB5, PSMD4, PSMB2, PSMA2, PSMD2, PSMB1, PSME1, PSME2, STUB1, RBBP7, RPS27A	259	140	10882	4.20154	0.0284012	0.000125538	9.45396e-05
REACTOME_PATHWAY	R-HSA-446652~Interleukin-1 family signaling	14	4.51613	2.94019e-05	STAT3, HMGB1, PSMD6, PSMC6, PSMA4, PSMB5, PSMD4, PSMB2, PSMA2, PSMD2, PSMB1, PSME1, PSME2, RPS27A	259	141	10882	4.17175	0.0306003	0.000133381	0.000100446
REACTOME_PATHWAY	R-HSA-382556~ABC-family proteins mediated transport	12	3.87097	3.12106e-05	PSMD6, PSMA4, PSMC6, PSMB5, PSMB2, PSMD4, PSMA2, PSMD2, PSMB1, PSME1, PSME2, RPS27A	259	103	10882	4.895	0.0324519	0.000140981	0.00010617
REACTOME_PATHWAY	R-HSA-5621481~C-type lectin receptors (CLRs)	14	4.51613	3.16915e-05	PSMD6, PSMC6, PSMA4, PSMB5, PSMD4, PSMB2, PSMA2, PSMD2, PSMB1, PSME1, PSME2, RPS27A, PRKACA, UBE2M	259	142	10882	4.14237	0.0329436	0.000142544	0.000107347
REACTOME_PATHWAY	R-HSA-3858494~Beta-catenin independent WNT signaling	14	4.51613	4.2482e-05	PSMD6, PSMC6, PSMA4, PSMB5, PSMD4, PSMB2, PSMA2, PSMD2, GNB2, PSMB1, PSME1, PSME2, CTNNB1, RPS27A	259	146	10882	4.02888	0.0439111	0.000190269	0.000143287
REACTOME_PATHWAY	R-HSA-2467813~Separation of Sister Chromatids	16	5.16129	4.8445e-05	DYNC1H1, TUBB8, PSMD6, TUBA1B, PSMC6, PSMA4, PSMB5, PSMD4, PSMB2, PSMA2, PSMD2, PSMB1, PSME1, PSME2, RPS27A, PAFAH1B1	259	191	10882	3.51962	0.0499186	0.000216061	0.00016271
REACTOME_PATHWAY	R-HSA-983705~Signaling by the B Cell Receptor (BCR)	12	3.87097	6.80585e-05	PSMD6, PSMA4, PSMC6, PSMB5, PSMB2, PSMD4, PSMA2, PSMD2, PSMB1, PSME1, PSME2, RPS27A	259	112	10882	4.50165	0.0694136	0.00030226	0.000227624
REACTOME_PATHWAY	R-HSA-5689880~Ub-specific processing proteases	17	5.48387	6.8596e-05	H2BC18, PSMD6, PSMC6, PSMA4, PSMB5, PSMD4, PSMB2, PSMA2, PSMD2, H2AC20, H2BC21, PSMB1, PSME1, FKBP8, PSME2, RPS27A, OTUB1	259	220	10882	3.24665	0.0699421	0.000303372	0.000228462
REACTOME_PATHWAY	R-HSA-162906~HIV Infection	17	5.48387	0.000121959	NUP214, XRCC5, HLA-A, PSMD6, PSMC6, PSMA4, PSMB5, PSMD4, PSMB2, PSMA2, NUP50, PSMD2, TPR, PSMB1, PSME1, PSME2, RPS27A	259	231	10882	3.09205	0.120954	0.000534898	0.000402818
REACTOME_PATHWAY	R-HSA-202403~TCR signaling	12	3.87097	0.000127409	PSMD6, PSMA4, PSMC6, PSMB5, PSMB2, PSMD4, PSMA2, PSMD2, PSMB1, PSME1, PSME2, RPS27A	259	120	10882	4.20154	0.126004	0.000556491	0.00041908
REACTOME_PATHWAY	R-HSA-69242~S Phase	14	4.51613	0.000132002	RPA1, PSMD6, PSMC6, PSMA4, PSMB5, PSMD4, PSMB2, PSMA2, PSMD2, PSMB1, MCM3, PSME1, PSME2, RPS27A	259	163	10882	3.60869	0.130238	0.000574182	0.000432402
GOTERM_BP_ALL	GO:0044248~cellular catabolic process	57	18.3871	0.000184657	RPL5, ECI2, ATP2A2, HMGB1, SYNCRIP, PSMD6, SPTLC1, CAPNS1, PSMD4, PSMD2, PPAT, PRKACA, PELO, HIBCH, RAB8A, DIS3, ARG1, PABPC4, UCHL3, PSMA4, CTTN, PDE12, PSMA2, MRTO4, PSME1, PSME2, DLD, PCYOX1, PRKAA1, CNP, CUL3, RAB1B, UBR4, ZMPSTE24, ACAT1, TYMP, PCNP, TKFC, PSMB5, LARP1, PSMB2, ESD, PSMB1, RPS27A, EXOSC2, SNX6, BCAP31, DUT, LRBA, EPHX1, RDX, STAT3, COPS3, PSMC6, CTNNB1, STUB1, EIF4G1	303	2207	19256	1.64133	0.588714	0.00879589	0.00837904
KEGG_PATHWAY	hsa05014:Amyotrophic lateral sclerosis	22	7.09677	0.000253242	NUP214, ATP5PD, ATP5PB, FUS, ALYREF, SDHA, TUBB8, PSMD6, TUBA1B, PSMC6, PSMA4, PSMB5, PSMD4, PSMB2, PSMA2, NUP50, PSMD2, TPR, HNRNPA2B1, PSMB1, HNRNPA1, RAB8A	203	364	8156	2.4283	0.0589752	0.00675312	0.00641547
REACTOME_PATHWAY	R-HSA-983169~Class I MHC mediated antigen processing & presentation	22	7.09677	0.000282097	BCAP31, CUL3, HLA-B, UBR4, HLA-C, HLA-A, HMGB1, PSMD6, PSMC6, PSMA4, PSMB5, PSMD4, PSMB2, PSMA2, PSMD2, PSMB1, PSME1, PSME2, STUB1, RPS27A, UBE2M, SEC31A	259	381	10882	2.42609	0.257861	0.00121705	0.000916529
REACTOME_PATHWAY	R-HSA-2454202~Fc epsilon receptor (FCERI) signaling	12	3.87097	0.000337155	PSMD6, PSMA4, PSMC6, PSMB5, PSMB2, PSMD4, PSMA2, PSMD2, PSMB1, PSME1, PSME2, RPS27A	259	134	10882	3.76258	0.29983	0.00144867	0.00109096
GOTERM_CC_ALL	GO:0005839~proteasome core complex	5	1.6129	0.000410692	PSMA4, PSMB5, PSMB2, PSMA2, PSMB1	307	24	20472	13.8925	0.252357	0.00323077	0.00260561
GOTERM_BP_ALL	GO:0010499~proteasomal ubiquitin-independent protein catabolic process	5	1.6129	0.000415013	PSMA4, PSMB5, PSMB2, PSMA2, PSMB1	303	23	19256	13.8155	0.864264	0.0158462	0.0150953
INTERPRO	IPR001353:Proteasome, subunit alpha/beta	5	1.6129	0.000437339	PSMA4, PSMB5, PSMB2, PSMA2, PSMB1	305	23	19116	13.6251	0.264729	0.0512416	0.0507313
GOTERM_BP_ALL	GO:0009056~catabolic process	62	20	0.000642266	RPL5, ECI2, ATP2A2, HMGB1, ENO2, SYNCRIP, PSMD6, SPTLC1, CAPNS1, PSMD4, PSMD2, PPAT, PRKACA, PELO, HIBCH, RAB8A, YWHAH, DIS3, ARG1, PABPC4, UCHL3, PSMA4, PKM, CTTN, PDE12, PSMA2, MRTO4, PSME1, PSME2, DLD, PAFAH1B1, PCYOX1, PRKAA1, CNP, CUL3, RAB1B, UBR4, ZMPSTE24, ACAT1, TYMP, PCNP, TKFC, PSMB5, LARP1, PSMB2, ESD, PSMB1, FLNA, RPS27A, EXOSC2, SNX6, BCAP31, DUT, LRBA, EPHX1, RDX, STAT3, COPS3, PSM…	303	2586	19256	1.52365	0.95454	0.0222298	0.0211763
REACTOME_PATHWAY	R-HSA-5688426~Deubiquitination	18	5.80645	0.000742726	UCHL3, H2BC18, PSMD6, PSMC6, PSMA4, PSMB5, PSMD4, PSMB2, PSMA2, PSMD2, H2AC20, H2BC21, PSMB1, PSME1, FKBP8, PSME2, RPS27A, OTUB1	259	298	10882	2.53785	0.544041	0.00316557	0.00238391
INTERPRO	IPR016050:Proteasome, beta-type subunit, conserved site	4	1.29032	0.000787633	PSMA4, PSMB5, PSMB2, PSMB1	305	12	19116	20.8918	0.42531	0.0781539	0.0773757
KEGG_PATHWAY	hsa05017:Spinocerebellar ataxia	12	3.87097	0.000815006	AFG3L2, PSMD6, PSMA4, PSMC6, PSMB5, PSMB2, PSMD4, PSMA2, PSMD2, PSMB1, PPIF, ATP2A2	203	143	8156	3.37153	0.177726	0.017782	0.0168929
KEGG_PATHWAY	hsa05012:Parkinson disease	17	5.48387	0.000901429	ATP5PD, ATP5PB, SDHA, TUBB8, PSMD6, TUBA1B, PSMC6, PSMA4, PSMB5, PSMD4, PSMB2, PSMA2, PSMD2, PSMB1, PPIF, RPS27A, PRKACA	203	266	8156	2.56772	0.19462	0.0180286	0.0171272
GOTERM_BP_ALL	GO:0044265~cellular macromolecule catabolic process	32	10.3226	0.00101775	RPL5, CUL3, UBR4, ZMPSTE24, PCNP, SYNCRIP, PSMD6, PSMB5, PSMD4, PSMB2, PSMD2, PSMB1, RPS27A, PRKACA, PELO, EXOSC2, BCAP31, DIS3, PABPC4, RDX, UCHL3, COPS3, PSMC6, PSMA4, PDE12, PSMA2, MRTO4, PSME1, PSME2, CTNNB1, STUB1, PCYOX1	303	1090	19256	1.86572	0.992545	0.0322131	0.0306865
GOTERM_BP_ALL	GO:1901575~organic substance catabolic process	52	16.7742	0.00110991	RPL5, ECI2, HMGB1, ENO2, SYNCRIP, PSMD6, SPTLC1, PSMD4, PSMD2, PPAT, PRKACA, PELO, HIBCH, YWHAH, DIS3, ARG1, PABPC4, UCHL3, PSMA4, PKM, PDE12, PSMA2, MRTO4, PSME1, PSME2, DLD, PAFAH1B1, PCYOX1, PRKAA1, CNP, CUL3, UBR4, ZMPSTE24, ACAT1, TYMP, PCNP, TKFC, PSMB5, PSMB2, ESD, PSMB1, FLNA, RPS27A, EXOSC2, BCAP31, DUT, RDX, STAT3, COPS3, PSMC6, CTNNB1, STUB1	303	2108	19256	1.56768	0.995217	0.0344501	0.0328175
GOTERM_MF_ALL	GO:0004298~threonine-type endopeptidase activity	4	1.29032	0.00132032	PSMA4, PSMB5, PSMB2, PSMB1	304	14	18811	17.6795	0.668191	0.0268895	0.0254403
GOTERM_MF_ALL	GO:0070003~threonine-type peptidase activity	4	1.29032	0.00132032	PSMA4, PSMB5, PSMB2, PSMB1	304	14	18811	17.6795	0.668191	0.0268895	0.0254403
REACTOME_PATHWAY	R-HSA-5663202~Diseases of signal transduction by growth factor receptors and second messengers	22	7.09677	0.0015012	CTBP2, RPS6, STAT3, RHOG, RRBP1, EML4, PSMD6, PSMC6, PSMA4, PSMB5, PSMD4, PSMB2, PSMA2, PSMD2, TPR, PSMB1, PSME1, MYH9, PSME2, CTNNB1, RPS27A, SEC31A	259	433	10882	2.13473	0.795658	0.00634708	0.00477983
GOTERM_CC_ALL	GO:0005838~proteasome regulatory particle	4	1.29032	0.00312201	PSMD6, PSMC6, PSMD4, PSMD2	307	20	20472	13.3368	0.89072	0.0188921	0.0152365
KEGG_PATHWAY	hsa05020:Prion disease	16	5.16129	0.00314658	ATP5PD, ATP5PB, SDHA, TUBB8, PSMD6, TUBA1B, PSMC6, PSMA4, PSMB5, PSMD4, PSMB2, PSMA2, PSMD2, PSMB1, PPIF, PRKACA	203	273	8156	2.35472	0.530632	0.0503452	0.0478279
REACTOME_PATHWAY	R-HSA-1280215~Cytokine Signaling in Immune system	30	9.67742	0.00315289	INPPL1, HMGB1, IFIT1, LMNB1, PSMD6, PSMB5, PSMD4, PSMB2, PSMD2, TPR, PSMB1, FLNA, RPS27A, PRKACA, NUP214, STAT3, HLA-B, HLA-C, HLA-A, PSMC6, PSMA4, PDE12, PSMA2, NUP50, HNRNPA2B1, PSME1, PSME2, VIM, UBE2M, EIF4G1	259	715	10882	1.76289	0.964488	0.0128672	0.00968998
GOTERM_BP_ALL	GO:0051603~proteolysis involved in cellular protein catabolic process	24	7.74194	0.00344794	BCAP31, RPL5, CUL3, UBR4, UCHL3, ZMPSTE24, PCNP, COPS3, PSMD6, PSMC6, PSMA4, PSMB5, PSMD4, PSMB2, PSMA2, PSMD2, PSMB1, PSME1, PSME2, CTNNB1, STUB1, RPS27A, PRKACA, PCYOX1	303	791	19256	1.92823	1	0.0809172	0.0770825
GOTERM_BP_ALL	GO:0044257~cellular protein catabolic process	25	8.06452	0.00394464	RPL5, CUL3, UBR4, ZMPSTE24, PCNP, PSMD6, PSMB5, PSMD4, PSMB2, PSMD2, PSMB1, RPS27A, PRKACA, BCAP31, RDX, UCHL3, COPS3, PSMC6, PSMA4, PSMA2, PSME1, PSME2, CTNNB1, STUB1, PCYOX1	303	847	19256	1.87577	1	0.0882681	0.084085
GOTERM_BP_ALL	GO:0043632~modification-dependent macromolecule catabolic process	22	7.09677	0.00413945	BCAP31, RPL5, CUL3, UBR4, UCHL3, ZMPSTE24, PCNP, COPS3, PSMD6, PSMC6, PSMA4, PSMB5, PSMD4, PSMB2, PSMA2, PSMD2, PSMB1, CTNNB1, STUB1, RPS27A, EXOSC2, PCYOX1	303	709	19256	1.97197	1	0.0916283	0.0872859
REACTOME_PATHWAY	R-HSA-1257604~PIP3 activates AKT signaling	15	4.83871	0.00457658	RHOG, PSMD6, PSMC6, PSMA4, PSMB5, PSMD4, PSMB2, PSMA2, PSMD2, PSMB1, PSME1, PSME2, STUB1, RBBP7, RPS27A	259	267	10882	2.36042	0.99216	0.0184635	0.0139044
GOTERM_BP_ALL	GO:0009057~macromolecule catabolic process	34	10.9677	0.00539268	RPL5, CUL3, UBR4, HMGB1, ZMPSTE24, PCNP, SYNCRIP, PSMD6, PSMB5, PSMD4, PSMB2, PSMD2, PSMB1, FLNA, RPS27A, PRKACA, PELO, EXOSC2, BCAP31, DIS3, PABPC4, RDX, UCHL3, COPS3, PSMC6, PSMA4, PDE12, PSMA2, MRTO4, PSME1, PSME2, CTNNB1, STUB1, PCYOX1	303	1319	19256	1.63816	1	0.106766	0.101706
REACTOME_PATHWAY	R-HSA-9006925~Intracellular signaling by second messengers	16	5.16129	0.00680348	RHOG, PSMD6, PSMC6, PSMA4, PSMB5, PSMD4, PSMB2, PSMA2, PSMD2, PSMB1, PSME1, PSME2, STUB1, RBBP7, RPS27A, PRKACA	259	309	10882	2.17556	0.999265	0.0269336	0.020283
REACTOME_PATHWAY	R-HSA-983168~Antigen processing: Ubiquitination & Proteasome degradation	16	5.16129	0.00680348	CUL3, UBR4, PSMD6, PSMC6, PSMA4, PSMB5, PSMD4, PSMB2, PSMA2, PSMD2, PSMB1, PSME1, PSME2, STUB1, RPS27A, UBE2M	259	309	10882	2.17556	0.999265	0.0269336	0.020283
GOTERM_BP_ALL	GO:0019941~modification-dependent protein catabolic process	21	6.77419	0.0070939	BCAP31, RPL5, CUL3, UBR4, UCHL3, ZMPSTE24, PCNP, COPS3, PSMD6, PSMC6, PSMA4, PSMB5, PSMD4, PSMB2, PSMA2, PSMD2, PSMB1, CTNNB1, STUB1, RPS27A, PCYOX1	303	697	19256	1.91474	1	0.128304	0.122223
GOTERM_CC_ALL	GO:0008540~proteasome regulatory particle, base subcomplex	3	0.967742	0.00747975	PSMC6, PSMD4, PSMD2	307	9	20472	22.228	0.995085	0.0400933	0.0323352
GOTERM_CC_ALL	GO:0019774~proteasome core complex, beta-subunit complex	3	0.967742	0.0112043	PSMB5, PSMB2, PSMB1	307	11	20472	18.1866	0.999657	0.0547078	0.0441217
INTERPRO	IPR023333:Proteasome B-type subunit	3	0.967742	0.0126106	PSMB5, PSMB2, PSMB1	305	11	19116	17.0933	0.999867	0.474808	0.47008
WIKIPATHWAYS	WP2359~Parkin-ubiquitin proteasomal system pathway	7	2.25806	0.0129603	TUBB8, PSMD6, TUBA1B, PSMC6, PSMD4, PSMD2, STUB1	222	70	7938	3.57568	0.990127	0.403696	0.399134
KEGG_PATHWAY	hsa05022:Pathways of neurodegeneration - multiple diseases	21	6.77419	0.0140226	ATP5PD, ATP5PB, FUS, ATP2A2, SDHA, TUBB8, PSMD6, TUBA1B, PSMC6, PSMA4, PSMB5, PSMD4, PSMB2, PSMA2, PSMD2, PSMB1, PPIF, CTNNB1, RPS27A, PPID, RAB8A	203	476	8156	1.77253	0.966266	0.181344	0.172277
KEGG_PATHWAY	hsa05010:Alzheimer disease	18	5.80645	0.0143564	ATP5PD, ATP5PB, ATP2A2, SDHA, TUBB8, PSMD6, TUBA1B, PSMC6, PSMA4, PSMB5, PSMD4, PSMB2, PSMA2, PSMD2, PSMB1, PPIF, CTNNB1, PPID	203	384	8156	1.88331	0.968899	0.181344	0.172277
WIKIPATHWAYS	WP5124~Alzheimer's disease	15	4.83871	0.0169321	ATP2A2, TUBB8, PSMD6, TUBA1B, PSMC6, PSMA4, PSMB5, PSMD4, PSMB2, PSMA2, PSMD2, PSMB1, PPIF, CTNNB1, PPID	222	267	7938	2.00881	0.997631	0.403696	0.399134
KEGG_PATHWAY	hsa05016:Huntington disease	15	4.83871	0.0195471	ATP5PD, ATP5PB, SDHA, TUBB8, PSMD6, TUBA1B, PSMC6, PSMA4, PSMB5, PSMD4, PSMB2, PSMA2, PSMD2, PSMB1, PPIF	203	306	8156	1.96948	0.991242	0.234565	0.222837
GOTERM_BP_ALL	GO:0030163~protein catabolic process	26	8.3871	0.0211037	RPL5, CUL3, UBR4, ZMPSTE24, PCNP, PSMD6, PSMB5, PSMD4, PSMB2, PSMD2, PSMB1, FLNA, RPS27A, PRKACA, BCAP31, RDX, UCHL3, COPS3, PSMC6, PSMA4, PSMA2, PSME1, PSME2, CTNNB1, STUB1, PCYOX1	303	1033	19256	1.59955	1	0.272198	0.259298
GOTERM_BP_ALL	GO:0043161~proteasome-mediated ubiquitin-dependent protein catabolic process	14	4.51613	0.0259009	BCAP31, CUL3, PCNP, PSMD6, PSMC6, PSMA4, PSMB5, PSMD4, PSMB2, PSMA2, PSMD2, PSMB1, CTNNB1, STUB1	303	450	19256	1.97715	1	0.31467	0.299758
REACTOME_PATHWAY	R-HSA-449147~Signaling by Interleukins	19	6.12903	0.0265043	STAT3, INPPL1, HMGB1, LMNB1, PSMD6, PSMC6, PSMA4, PSMB5, PSMD4, PSMB2, PSMA2, PSMD2, HNRNPA2B1, PSMB1, PSME1, PSME2, VIM, RPS27A, PRKACA	259	462	10882	1.72791	1	0.0989931	0.0745492
GOTERM_BP_ALL	GO:0006508~proteolysis	40	12.9032	0.0339745	ERO1A, RPL5, TMED10, CUL3, PDCD6, GPS1, UBR4, HMGB1, ZMPSTE24, PCNP, PSMD6, ERMP1, PSMB5, PSMD4, PSMB2, CAPNS1, PSMD2, PSMB1, SFN, RPS27A, PRKACA, BCAP31, PARP1, STAT3, UCHL3, COPS3, AFG3L2, PSMC6, PSMA4, PSMA2, PSME1, MYH9, PSME2, CTNNB1, STUB1, DLD, RBMX, LTF, PCYOX1, OTUB1	303	1846	19256	1.37706	1	0.370638	0.353073
REACTOME_PATHWAY	R-HSA-5673001~RAF/MAP kinase cascade	13	4.19355	0.0347957	CUL3, PSMD6, PSMC6, PSMA4, PSMB5, PSMD4, PSMB2, PSMA2, PSMD2, PSMB1, PSME1, PSME2, RPS27A	259	280	10882	1.95072	1	0.124254	0.0935723
REACTOME_PATHWAY	R-HSA-5684996~MAPK1/MAPK3 signaling	13	4.19355	0.040039	CUL3, PSMD6, PSMC6, PSMA4, PSMB5, PSMD4, PSMB2, PSMA2, PSMD2, PSMB1, PSME1, PSME2, RPS27A	259	286	10882	1.90979	1	0.140136	0.105533
GOTERM_BP_ALL	GO:0006511~ubiquitin-dependent protein catabolic process	18	5.80645	0.043182	BCAP31, RPL5, CUL3, UBR4, UCHL3, PCNP, COPS3, PSMD6, PSMC6, PSMA4, PSMB5, PSMD4, PSMB2, PSMA2, PSMD2, PSMB1, CTNNB1, STUB1	303	686	19256	1.66752	1	0.431909	0.41144
REACTOME_PATHWAY	R-HSA-5683057~MAPK family signaling cascades	14	4.51613	0.045444	CUL3, PSMD6, PSMC6, PSMA4, PSMB5, PSMD4, PSMB2, PSMA2, PSMD2, PSMB1, PSME1, PSME2, RPS27A, PRKACA	259	325	10882	1.8099	1	0.155956	0.117446
GOTERM_BP_ALL	GO:0010498~proteasomal protein catabolic process	14	4.51613	0.0469418	BCAP31, CUL3, PCNP, PSMD6, PSMC6, PSMA4, PSMB5, PSMD4, PSMB2, PSMA2, PSMD2, PSMB1, CTNNB1, STUB1	303	491	19256	1.81205	1	0.452329	0.430892
GOTERM_BP_ALL	GO:0044712~single-organism catabolic process	24	7.74194	0.049732	BCAP31, PRKAA1, DUT, CNP, ARG1, LRBA, STAT3, ECI2, HMGB1, ENO2, TYMP, ACAT1, PKM, PSMC6, TKFC, SPTLC1, PPAT, ESD, STUB1, DLD, HIBCH, YWHAH, PAFAH1B1, PCYOX1	303	1016	19256	1.50121	1	0.46822	0.446031
REACTOME_PATHWAY	R-HSA-1280218~Adaptive Immune System	26	8.3871	0.0664214	CUL3, UBR4, HMGB1, TUBB8, PSMD6, TUBA1B, PSMB5, PSMD4, PSMB2, PSMD2, PSMB1, RPS27A, PRKACA, SEC31A, BCAP31, DYNC1H1, HLA-B, HLA-C, HLA-A, PSMC6, PSMA4, PSMA2, PSME1, PSME2, STUB1, UBE2M	259	769	10882	1.42055	1	0.221475	0.166787
WIKIPATHWAYS	WP2059~Alzheimer's disease and miRNA effects	15	4.83871	0.0870487	ATP2A2, TUBB8, PSMD6, TUBA1B, PSMC6, PSMA4, PSMB5, PSMD4, PSMB2, PSMA2, PSMD2, PSMB1, PPIF, CTNNB1, PPID	222	337	7938	1.59155	1	1	0.991501
COG_ONTOLOGY	Posttranslational modification, protein turnover, chaperones	5	1.6129	0.0903892	PSMD6, PSMC6, PSMD2, AHSA1, GSTM5	34	106	2025	2.80938	0.708175	0.461896	0.461896
KEGG_PATHWAY	hsa05169:Epstein-Barr virus infection	9	2.90323	0.128388	PSMD6, PSMC6, PSMD4, PSMD2, STAT3, HLA-B, HLA-C, HLA-A, VIM	203	202	8156	1.79008	1	1	0.953975
REACTOME_PATHWAY	R-HSA-382551~Transport of small molecules	22	7.09677	0.205871	HDLBP, ATP2A2, ATP1B3, LETM1, AFG3L2, PSMD6, PSMC6, PSMA4, PSMB5, PSMD4, PSMB2, PSMA2, CA2, PSMD2, GNB2, BSG, PSMB1, PSME1, PSME2, RPS27A, PRKACA, SLC38A5	259	729	10882	1.26796	1	0.577204	0.434678
GOTERM_MF_ALL	GO:0070011~peptidase activity, acting on L-amino acid peptides	12	3.87097	0.488472	AFG3L2, PSMA4, ERMP1, PSMB5, PSMB2, CAPNS1, PSMA2, PSMB1, UCHL3, LTF, OTUB1, ZMPSTE24	304	657	18811	1.1302	1	1	0.947242
GOTERM_MF_ALL	GO:0004175~endopeptidase activity	9	2.90323	0.510135	AFG3L2, PSMA4, PSMB5, PSMB2, CAPNS1, PSMA2, PSMB1, LTF, ZMPSTE24	304	480	18811	1.16022	1	1	0.947242
GOTERM_MF_ALL	GO:0008233~peptidase activity	12	3.87097	0.543459	AFG3L2, PSMA4, ERMP1, PSMB5, PSMB2, CAPNS1, PSMA2, PSMB1, UCHL3, LTF, OTUB1, ZMPSTE24	304	683	18811	1.08717	1	1	0.947242
Annotation Cluster 12	Enrichment Score: 4.852966727956572
Category	Term	Count	%	PValue	Genes	List Total	Pop Hits	Pop Total	Fold Enrichment	Bonferroni	Benjamini	FDR
GOTERM_BP_ALL	GO:0070727~cellular macromolecule localization	74	23.871	2.29148e-12	PDCD6, IFIT1, LMNB2, IPO5, LMNB1, LGALS3, BSG, H4C2, H4C1, TNPO1, H4C4, PRKACA, H4C3, EMD, H4C6, H3-3A, RAB8A, H4C5, SCYL1, H3-3B, YWHAH, NUP214, TMED9, PARP1, RHOG, H4-16, TOMM34, ATP1B3, COPZ1, H4C15, CTTN, H4C14, NUP50, H4C13, SARNP, H4C12, H4C11, PLEC, PRKAA1, RABGAP1, TMED10, COPB1, RAB1B, TWF2, TWF1, MACROH2A1, TIMM50, LMAN1, SNX2, TPR, FLNA, SFN, EXOSC2, SNX6, SEC31A, BCAP31, H4C8, BTF3, H…	303	1983	19256	2.37155	1.10244e-08	4.24011e-10	4.03917e-10
GOTERM_BP_ALL	GO:0034613~cellular protein localization	73	23.5484	4.79374e-12	PDCD6, IFIT1, LMNB2, IPO5, LMNB1, LGALS3, BSG, H4C2, H4C1, TNPO1, H4C4, PRKACA, H4C3, EMD, H4C6, H3-3A, RAB8A, H4C5, SCYL1, H3-3B, YWHAH, NUP214, TMED9, PARP1, RHOG, H4-16, TOMM34, ATP1B3, COPZ1, H4C15, CTTN, H4C14, NUP50, H4C13, SARNP, H4C12, H4C11, PLEC, PRKAA1, RABGAP1, TMED10, COPB1, RAB1B, TWF2, TWF1, MACROH2A1, TIMM50, LMAN1, SNX2, TPR, FLNA, SFN, SNX6, SEC31A, BCAP31, H4C8, BTF3, H4C9, XRC…	303	1970	19256	2.35494	2.30626e-08	7.95265e-10	7.57576e-10
GOTERM_BP_ALL	GO:0051641~cellular localization	95	30.6452	1.62627e-11	ERO1A, PDCD6, ATP2A2, IFIT1, LMNB2, IPO5, LMNB1, LGALS3, TUBA1B, BSG, H4C2, H4C1, TNPO1, H4C4, PRKACA, H4C3, EMD, H4C6, H3-3A, RAB8A, H4C5, SCYL1, H3-3B, YWHAH, NUP214, TMED9, CLUH, PARP1, RHOG, H4-16, TOMM34, ATP1B3, SDHA, COPZ1, EML4, H4C15, CTTN, H4C14, NUP50, H4C13, SARNP, H4C12, H4C11, MYH9, PHPT1, PAFAH1B1, PLEC, PRKAA1, RABGAP1, TMED10, CTBP2, CUL3, COPB1, RAB1B, TWF2, TWF1, MACROH2A1, ZMP…	303	3043	19256	1.98402	7.82396e-08	2.52386e-09	2.40425e-09
GOTERM_BP_ALL	GO:0008104~protein localization	79	25.4839	1.89703e-08	PDCD6, IFIT1, LMNB2, IPO5, LMNB1, LGALS3, BSG, H4C2, H4C1, TNPO1, H4C4, PRKACA, H4C3, EMD, H4C6, H3-3A, RAB8A, H4C5, SCYL1, H3-3B, YWHAH, NUP214, TMED9, PARP1, RHOG, H4-16, TOMM34, ATP1B3, COPZ1, H4C15, CTTN, H4C14, NUP50, H4C13, SARNP, H4C12, H4C11, MYH9, PHPT1, PPID, PAFAH1B1, PLEC, PRKAA1, RABGAP1, TMED10, COPB1, RAB1B, TWF2, TWF1, RRBP1, MACROH2A1, TIMM50, LMAN1, SNX2, TPR, FLNA, SFN, SNX6, S…	303	2663	19256	1.8853	9.1262e-05	1.94183e-06	1.84981e-06
GOTERM_BP_ALL	GO:0033036~macromolecule localization	84	27.0968	2.50271e-07	PDCD6, PITPNB, HDLBP, IFIT1, LMNB2, IPO5, LMNB1, LGALS3, BSG, H4C2, H4C1, TNPO1, H4C4, PRKACA, H4C3, EMD, H4C6, H3-3A, RAB8A, H4C5, SCYL1, H3-3B, YWHAH, NUP214, TMED9, PARP1, RHOG, H4-16, TOMM34, ATP1B3, COPZ1, H4C15, CTTN, H4C14, NUP50, H4C13, SARNP, H4C12, H4C11, MYH9, PHPT1, PPID, PAFAH1B1, PLEC, PRKAA1, RABGAP1, TMED10, COPB1, RAB1B, TWF2, TWF1, RRBP1, MACROH2A1, TIMM50, LMAN1, SNX2, TPR, FLN…	303	3084	19256	1.73097	0.00120333	2.36089e-05	2.24901e-05
GOTERM_BP_ALL	GO:0046907~intracellular transport	53	17.0968	8.94841e-06	PDCD6, ATP2A2, IFIT1, IPO5, TUBA1B, TNPO1, PRKACA, EMD, YWHAH, NUP214, TMED9, PARP1, TOMM34, SDHA, COPZ1, CTTN, NUP50, SARNP, PAFAH1B1, PRKAA1, RABGAP1, TMED10, CTBP2, CUL3, COPB1, RAB1B, ZMPSTE24, TIMM50, LMAN1, SNX2, TPR, FLNA, SFN, HNRNPA1, SNX6, SEC31A, BCAP31, SPAG9, DYNC1H1, ATP5PD, ATP5PB, ALYREF, RDX, STAT3, TIMM44, SRP68, VAPA, HNRNPA2B1, RAB18, CTNNB1, SRPRB, HYOU1, SAE1	303	1785	19256	1.88695	0.0421375	0.000683346	0.000650961
GOTERM_BP_ALL	GO:0006886~intracellular protein transport	37	11.9355	1.90857e-05	PRKAA1, RABGAP1, TMED10, RAB1B, PDCD6, COPB1, IFIT1, TIMM50, IPO5, LMAN1, SNX2, TPR, FLNA, SFN, TNPO1, PRKACA, EMD, SEC31A, SNX6, YWHAH, NUP214, BCAP31, TMED9, PARP1, ALYREF, STAT3, TOMM34, TIMM44, SRP68, COPZ1, CTTN, NUP50, SARNP, HNRNPA2B1, RAB18, SRPRB, SAE1	303	1088	19256	2.16121	0.0877325	0.00129325	0.00123197
GOTERM_BP_ALL	GO:0051649~establishment of localization in cell	60	19.3548	4.41022e-05	ERO1A, PDCD6, ATP2A2, IFIT1, LMNB2, IPO5, LMNB1, TUBA1B, TNPO1, PRKACA, EMD, YWHAH, NUP214, TMED9, PARP1, TOMM34, SDHA, COPZ1, EML4, CTTN, NUP50, SARNP, MYH9, PHPT1, PAFAH1B1, PRKAA1, RABGAP1, TMED10, CTBP2, CUL3, COPB1, RAB1B, ZMPSTE24, TIMM50, LMAN1, SNX2, TPR, FLNA, SFN, HNRNPA1, SNX6, SEC31A, BCAP31, SPAG9, DYNC1H1, ATP5PD, ATP5PB, ALYREF, RDX, STAT3, TIMM44, SRP68, LETM1, VAPA, HNRNPA2B1, RA…	303	2244	19256	1.69923	0.191181	0.00279179	0.00265948
GOTERM_BP_ALL	GO:0042886~amide transport	51	16.4516	0.00017895	PDCD6, IFIT1, IPO5, CA2, BSG, TNPO1, PRKACA, EMD, RAB8A, YWHAH, NUP214, TMED9, PARP1, TOMM34, COPZ1, CTTN, NUP50, SARNP, MYH9, PHPT1, PPID, PAFAH1B1, PRKAA1, RABGAP1, TMED10, COPB1, RAB1B, RRBP1, TIMM50, LMAN1, SNX2, TPR, FLNA, SFN, SLC38A5, SNX6, SEC31A, BCAP31, BTF3, ALYREF, STAT3, TIMM44, SRP68, KTN1, AIMP1, DNAJA1, VAPA, HNRNPA2B1, RAB18, SRPRB, SAE1	303	1898	19256	1.70764	0.577263	0.00871158	0.00829873
GOTERM_BP_ALL	GO:0015833~peptide transport	49	15.8065	0.000387828	PDCD6, IFIT1, IPO5, CA2, BSG, TNPO1, PRKACA, EMD, RAB8A, YWHAH, NUP214, TMED9, PARP1, TOMM34, COPZ1, CTTN, NUP50, SARNP, MYH9, PHPT1, PPID, PAFAH1B1, PRKAA1, RABGAP1, TMED10, COPB1, RAB1B, RRBP1, TIMM50, LMAN1, SNX2, TPR, FLNA, SFN, SNX6, SEC31A, BCAP31, BTF3, ALYREF, STAT3, TIMM44, SRP68, KTN1, AIMP1, DNAJA1, HNRNPA2B1, RAB18, SRPRB, SAE1	303	1859	19256	1.6751	0.84529	0.0151694	0.0144505
GOTERM_BP_ALL	GO:0045184~establishment of protein localization	49	15.8065	0.000772837	PDCD6, IFIT1, IPO5, BSG, TNPO1, PRKACA, EMD, RAB8A, YWHAH, NUP214, TMED9, PARP1, TOMM34, COPZ1, CTTN, NUP50, SARNP, MYH9, PHPT1, PPID, PAFAH1B1, PRKAA1, RABGAP1, TMED10, COPB1, RAB1B, RRBP1, MACROH2A1, TIMM50, LMAN1, SNX2, TPR, FLNA, SFN, SNX6, SEC31A, BCAP31, BTF3, ALYREF, RDX, STAT3, TIMM44, SRP68, KTN1, DNAJA1, HNRNPA2B1, RAB18, SRPRB, SAE1	303	1918	19256	1.62357	0.975755	0.0256422	0.024427
GOTERM_BP_ALL	GO:0051179~localization	132	42.5806	0.000804852	ERO1A, PDCD6, PITPNB, INPPL1, HDLBP, IFIT1, IPO5, LGALS3, NARS1, RPS19, PPAT, BSG, H4C2, H4C1, H4C4, PRKACA, H4C3, H4C6, H4C5, NUP214, G6PD, TOMM34, ATP1B3, SDHA, EML4, AFG3L2, H4C15, H4C14, SARNP, H4C13, H4C12, PPIF, H4C11, PHPT1, PPID, CD151, TMED10, CTBP2, CNP, CUL3, COPB1, TWF2, TWF1, MACROH2A1, ZMPSTE24, TIMM50, SNX2, TPR, SFN, SLC38A5, SEC31A, SNX6, H4C8, BTF3, H4C9, XRCC5, MCAM, ALYREF, LR…	303	6648	19256	1.26185	0.979219	0.0263411	0.0250928
UP_KW_BIOLOGICAL_PROCESS	KW-0653~Protein transport	22	7.09677	0.00095668	BTF3, NUP214, BCAP31, TMED9, TMED10, COPB1, RAB1B, TIMM44, RRBP1, COPZ1, TIMM50, IPO5, LMAN1, SNX2, NUP50, TPR, RAB18, TNPO1, PPID, RAB8A, SNX6, SEC31A	176	637	11187	2.19525	0.0869167	0.0227212	0.0215253
GOTERM_BP_ALL	GO:0015031~protein transport	46	14.8387	0.00119662	PRKAA1, RABGAP1, TMED10, RAB1B, PDCD6, COPB1, RRBP1, IFIT1, TIMM50, IPO5, LMAN1, SNX2, TPR, BSG, FLNA, SFN, TNPO1, PRKACA, EMD, RAB8A, SEC31A, SNX6, YWHAH, NUP214, BCAP31, BTF3, TMED9, PARP1, ALYREF, STAT3, TOMM34, TIMM44, SRP68, COPZ1, KTN1, CTTN, NUP50, SARNP, HNRNPA2B1, RAB18, MYH9, SRPRB, SAE1, PHPT1, PPID, PAFAH1B1	303	1802	19256	1.62228	0.99685	0.0355367	0.0338526
GOTERM_BP_ALL	GO:0071705~nitrogen compound transport	53	17.0968	0.00228804	PDCD6, IFIT1, IPO5, CA2, BSG, TNPO1, PRKACA, EMD, RAB8A, YWHAH, NUP214, TMED9, PARP1, ARG1, TOMM34, COPZ1, CTTN, NUP50, SARNP, MYH9, PHPT1, PPID, PAFAH1B1, PRKAA1, RABGAP1, TMED10, COPB1, RAB1B, RRBP1, TIMM50, LMAN1, SNX2, TPR, FLNA, SFN, HNRNPA1, SLC38A5, SNX6, SEC31A, BCAP31, BTF3, ALYREF, STAT3, TIMM44, SRP68, KTN1, AIMP1, DNAJA1, VAPA, HNRNPA2B1, RAB18, SRPRB, SAE1	303	2234	19256	1.5077	0.999984	0.060482	0.0576157
GOTERM_BP_ALL	GO:0051234~establishment of localization	99	31.9355	0.00557694	ERO1A, PDCD6, PITPNB, INPPL1, HDLBP, IFIT1, IPO5, LGALS3, PPAT, BSG, PRKACA, NUP214, G6PD, TOMM34, ATP1B3, SDHA, EML4, AFG3L2, SARNP, PPIF, PHPT1, PPID, CD151, TMED10, CTBP2, CNP, CUL3, COPB1, MACROH2A1, ZMPSTE24, TIMM50, SNX2, TPR, SFN, SLC38A5, SEC31A, SNX6, BTF3, ALYREF, RDX, TIMM44, IGF2R, AIMP1, REEP5, GNB2, SRPRB, HYOU1, SAE1, SLC25A1, CLIC4, ATP2A2, HMGB1, LMNB2, LMNB1, TUBA1B, CA2, TNPO1,…	303	4971	19256	1.26565	1	0.107754	0.102647
GOTERM_BP_ALL	GO:0006810~transport	95	30.6452	0.00791824	SLC25A1, ERO1A, CLIC4, PDCD6, PITPNB, INPPL1, HDLBP, ATP2A2, HMGB1, IFIT1, IPO5, LGALS3, TUBA1B, CA2, PPAT, BSG, TNPO1, PRKACA, EMD, RAB8A, SCYL1, YWHAH, NUP214, TMED9, G6PD, DBNL, PARP1, ARG1, RHOG, TOMM34, ATP1B3, SDHA, COPZ1, NME1, AFG3L2, CTTN, NUP50, SARNP, PPIF, MYH9, PHPT1, UMPS, PPID, PAFAH1B1, LTF, PCYOX1, PRKAA1, CD151, RABGAP1, TMED10, CTBP2, CNP, CUL3, COPB1, RAB1B, RRBP1, ZMPSTE24, T…	303	4792	19256	1.25988	1	0.140571	0.133909
GOTERM_BP_ALL	GO:0071702~organic substance transport	57	18.3871	0.013371	SLC25A1, PDCD6, PITPNB, HDLBP, IFIT1, IPO5, CA2, BSG, TNPO1, PRKACA, EMD, RAB8A, YWHAH, NUP214, TMED9, PARP1, ARG1, TOMM34, COPZ1, CTTN, NUP50, SARNP, MYH9, PHPT1, PPID, PAFAH1B1, PRKAA1, RABGAP1, TMED10, COPB1, RAB1B, RRBP1, TIMM50, LMAN1, SNX2, TPR, FLNA, SFN, HNRNPA1, SLC38A5, SNX6, SEC31A, BCAP31, BTF3, ALYREF, STAT3, TIMM44, SRP68, KTN1, AIMP1, DNAJA1, VAPA, HNRNPA2B1, RAB18, SRPRB, ESYT2, S…	303	2670	19256	1.35671	1	0.20799	0.198133
UP_KW_BIOLOGICAL_PROCESS	KW-0813~Transport	46	14.8387	0.0145781	SLC25A1, ERO1A, CLIC4, TMED10, CUL3, PITPNB, RAB1B, COPB1, HDLBP, ATP2A2, RRBP1, TIMM50, IPO5, LMAN1, SNX2, TPR, ATP5MF-PTCD1, TNPO1, HNRNPA1, RAB8A, SCYL1, SEC31A, SNX6, NUP214, BCAP31, BTF3, DYNC1H1, TMED9, ATP5PD, DBNL, ATP5PB, ALYREF, ATP1B3, TIMM44, SDHA, IGF2R, COPZ1, LETM1, NUP50, SARNP, HNRNPA2B1, RAB18, ESYT2, PPID, LTF, PAFAH1B1	176	2107	11187	1.3877	0.752194	0.137688	0.130441
Annotation Cluster 13	Enrichment Score: 4.658031525827209
Category	Term	Count	%	PValue	Genes	List Total	Pop Hits	Pop Total	Fold Enrichment	Bonferroni	Benjamini	FDR
GOTERM_CC_ALL	GO:0005783~endoplasmic reticulum	64	20.6452	3.44163e-08	ERO1A, RPL5, PDCD6, PITPNB, ATP2A2, SYNCRIP, SPTLC1, LGALS1, BSG, PTGFRN, EMD, TMED9, RPL21, SSR4, SACM1L, RPS6, RHOG, HLA-B, HLA-C, AHSA1, RPS3A, HLA-A, PDIA6, COPZ1, PKM, GORASP2, FKBP8, RPL27, LRRC59, SET, TMED10, RPL10, COPB1, RAB1B, RRBP1, ZMPSTE24, LMAN1, GANAB, ERMP1, RDH11, ESD, RPS27A, RPL18, SEC31A, BCAP31, CRTAP, CNBP, LRBA, EPHX1, SRP68, KTN1, AIMP1, DNAJA1, ERP44, VAPA, REEP5, RAB18,…	307	2076	20472	2.05577	2.43664e-05	4.51235e-07	3.6392e-07
GOTERM_CC_ALL	GO:0042175~nuclear outer membrane-endoplasmic reticulum membrane network	43	13.871	3.24738e-07	ERO1A, LRRC59, TMED10, PITPNB, RAB1B, PDCD6, COPB1, ATP2A2, RRBP1, ZMPSTE24, LMAN1, ERMP1, SPTLC1, RDH11, BSG, PTGFRN, RPS27A, EMD, SEC31A, BCAP31, TMED9, SSR4, LRBA, SACM1L, EPHX1, RHOG, HLA-B, HLA-C, HLA-A, PDIA6, COPZ1, KTN1, DNAJA1, ERP44, VAPA, REEP5, GORASP2, RAB18, FKBP8, CALU, SRPRB, RPL27, ESYT2	307	1212	20472	2.36585	0.000229888	3.96405e-06	3.19699e-06
GOTERM_CC_ALL	GO:0005789~endoplasmic reticulum membrane	42	13.5484	5.06141e-07	ERO1A, LRRC59, TMED10, PITPNB, RAB1B, PDCD6, COPB1, ATP2A2, RRBP1, ZMPSTE24, LMAN1, ERMP1, SPTLC1, RDH11, BSG, PTGFRN, RPS27A, SEC31A, BCAP31, TMED9, SSR4, LRBA, SACM1L, EPHX1, RHOG, HLA-B, HLA-C, HLA-A, PDIA6, COPZ1, KTN1, DNAJA1, ERP44, VAPA, REEP5, GORASP2, RAB18, FKBP8, CALU, SRPRB, RPL27, ESYT2	307	1188	20472	2.35752	0.000358284	5.97246e-06	4.81677e-06
GOTERM_CC_ALL	GO:0044432~endoplasmic reticulum part	48	15.4839	6.12281e-07	ERO1A, LRRC59, TMED10, PITPNB, RAB1B, PDCD6, COPB1, ATP2A2, RRBP1, ZMPSTE24, LMAN1, GANAB, ERMP1, LGALS1, SPTLC1, RDH11, BSG, ESD, PTGFRN, RPS27A, EMD, SEC31A, BCAP31, TMED9, CRTAP, SSR4, LRBA, SACM1L, EPHX1, RHOG, HLA-B, HLA-C, HLA-A, PDIA6, COPZ1, KTN1, DNAJA1, ERP44, VAPA, REEP5, GORASP2, RAB18, FKBP8, CALU, SRPRB, RPL27, ESYT2, HYOU1	307	1470	20472	2.17744	0.000433401	7.10647e-06	5.73135e-06
UP_KW_CELLULAR_COMPONENT	KW-0256~Endoplasmic reticulum	46	14.8387	7.22858e-07	ERO1A, LRRC59, SET, TMED10, PITPNB, PDCD6, ATP2A2, RRBP1, ZMPSTE24, LMAN1, SYNCRIP, GANAB, ERMP1, SPTLC1, RDH11, BSG, PTGFRN, RPL18, SEC31A, BCAP31, TMED9, RPL21, SSR4, CNBP, LRBA, SACM1L, EPHX1, HLA-B, HLA-C, AHSA1, SRP68, HLA-A, PDIA6, KTN1, DNAJA1, AIMP1, ERP44, VAPA, REEP5, GORASP2, CALU, SRPRB, RPL27, ESYT2, HYOU1, RPS23	282	1300	17543	2.20125	3.32509e-05	5.54191e-06	4.5781e-06
GOTERM_CC_ALL	GO:0044425~membrane part	97	31.2903	0.989027	ERO1A, PDCD6, PITPNB, CTNND1, GHITM, ENO2, RPL9, LGALS3, PPAT, BSG, PTGFRN, PRKACA, TMPO, G6PD, SACM1L, HLA-B, TOMM34, HLA-C, ATP1B3, HLA-A, SDHA, PDIA6, AFG3L2, PPIF, FKBP8, RPL27, DSC1, LRRC59, CD151, TMED10, COPB1, UBR4, TWF1, ZMPSTE24, TIMM50, SNX2, RDH11, TPR, SLC38A5, SEC31A, SNX6, MCAM, LRBA, EPHX1, RDX, TIMM44, IGF2R, REEP5, GNB2, CALU, SRPRB, GSDME, SLC25A1, CLIC4, ATP2A2, HMGB1, TUBA1B,…	307	7664	20472	0.843992	1	1	0.989027
UP_SEQ_FEATURE	TOPO_DOM:Cytoplasmic	29	9.35484	0.999998	LRRC59, CD151, TMED10, ATP2A2, RRBP1, LMAN1, ERMP1, SPTLC1, RDH11, BSG, PTGFRN, SLC38A5, BCAP31, TMED9, SSR4, MCAM, SACM1L, EPHX1, MYOF, HLA-B, HLA-C, ATP1B3, HLA-A, IGF2R, KTN1, VAPA, REEP5, ESYT2, DSC1	304	3805	20495	0.513828	1	1	0.999998
Annotation Cluster 14	Enrichment Score: 3.6783537645721323
Category	Term	Count	%	PValue	Genes	List Total	Pop Hits	Pop Total	Fold Enrichment	Bonferroni	Benjamini	FDR
GOTERM_BP_ALL	GO:2001251~negative regulation of chromosome organization	14	4.51613	4.32663e-06	SET, PARP1, XRCC5, MACROH2A1, H1-2, H1-4, RAD50, TPR, WDR5, TRIP13, HNRNPA1, H3-3A, H3-3B, OTUB1	303	176	19256	5.05521	0.0206003	0.000352803	0.000336083
GOTERM_BP_ALL	GO:0010639~negative regulation of organelle organization	21	6.77419	5.93868e-05	SET, PARP1, XRCC5, RDX, TWF2, TWF1, LIG3, GHITM, MACROH2A1, H1-2, H1-4, LMAN1, RAD50, TPR, WDR5, PPIF, TRIP13, HNRNPA1, H3-3A, H3-3B, OTUB1	303	471	19256	2.83349	0.248526	0.00366295	0.00348935
GOTERM_BP_ALL	GO:0051129~negative regulation of cellular component organization	30	9.67742	0.000125906	SET, TWF2, TWF1, HMGB1, GHITM, MACROH2A1, LMAN1, LGALS3, LGALS1, TPR, WDR5, FLNA, HNRNPA1, H3-3A, H3-3B, YWHAH, SPAG9, PARP1, XRCC5, VBP1, RDX, LIG3, H1-2, H1-4, RAD50, PPIF, VIM, TRIP13, PAFAH1B1, OTUB1	303	875	19256	2.1789	0.454347	0.00653325	0.00622363
GOTERM_BP_ALL	GO:0033043~regulation of organelle organization	42	13.5484	0.000288396	CLIC4, PRKAA1, SET, CUL3, RAB1B, TWF2, TWF1, GHITM, IQGAP2, ENO2, MACROH2A1, ZMPSTE24, LMAN1, TPR, CHORDC1, WDR5, FLNA, HNRNPA1, H3-3A, H3-3B, DYNC1H1, TMED9, DBNL, PARP1, XRCC5, RDX, RHOG, LIG3, DEK, H1-2, H1-4, RAD50, CTTN, ARPC3, HNRNPA2B1, PPIF, CTNNB1, TRIP13, SAE1, PHPT1, PAFAH1B1, OTUB1	303	1486	19256	1.7962	0.750344	0.0118791	0.0113162
GOTERM_BP_ALL	GO:0033044~regulation of chromosome organization	19	6.12903	0.000467549	SET, PARP1, XRCC5, CUL3, DEK, MACROH2A1, ZMPSTE24, H1-2, H1-4, RAD50, TPR, HNRNPA2B1, WDR5, CTNNB1, TRIP13, HNRNPA1, H3-3A, H3-3B, OTUB1	303	469	19256	2.57457	0.894591	0.0173029	0.0164829
GOTERM_BP_ALL	GO:0051053~negative regulation of DNA metabolic process	8	2.58065	0.0195063	H1-4, RAD50, PARP1, XRCC5, LIG3, HNRNPA1, OTUB1, H1-2	303	173	19256	2.93878	1	0.263128	0.250658
Annotation Cluster 15	Enrichment Score: 3.6734842621015416
Category	Term	Count	%	PValue	Genes	List Total	Pop Hits	Pop Total	Fold Enrichment	Bonferroni	Benjamini	FDR
GOTERM_BP_ALL	GO:0044281~small molecule metabolic process	63	20.3226	6.55868e-07	SLC25A1, ERO1A, ACY1, ECI2, INPPL1, HDLBP, GHITM, HMGB1, ENO2, SPTLC1, NARS1, QARS1, CA2, PPAT, WDR5, TK1, HIBCH, PSPH, PDHX, G6PD, PARP1, ARG1, MARS1, ACAD9, CTPS1, PTGR1, SDHA, COASY, NME1, SARS1, PKM, PDE12, ALDH1A2, PPIF, ACOT1, UMPS, DLD, PCYOX1, DTYMK, PRKAA1, CNP, GLO1, ACACA, ACAT1, TYMP, NME1-NME2, TKFC, RDH11, ESD, ATP5MF-PTCD1, DUT, CRTAP, RRM2, ATP5PD, ATP5PB, PTGES3, EPHX1, STAT3, AS…	303	2102	19256	1.90472	0.00315041	5.8433e-05	5.56638e-05
GOTERM_BP_ALL	GO:0006520~cellular amino acid metabolic process	18	5.80645	1.61397e-05	ERO1A, CRTAP, ACY1, ARG1, MARS1, ASNS, PYCR2, CTPS1, ACAT1, SARS1, QARS1, NARS1, PPAT, GCLM, DLD, HIBCH, PSPH, PCYOX1	303	325	19256	3.51976	0.0747106	0.00112534	0.001072
GOTERM_BP_ALL	GO:0019752~carboxylic acid metabolic process	32	10.3226	0.000223962	ERO1A, PRKAA1, ACY1, ECI2, ENO2, ACACA, ACAT1, NARS1, QARS1, PPAT, PSPH, HIBCH, PDHX, CRTAP, ARG1, PTGES3, EPHX1, MARS1, ACAD9, STAT3, ASNS, CTPS1, PYCR2, PTGR1, SDHA, SARS1, PKM, ALDH1A2, ACOT1, GCLM, DLD, PCYOX1	303	996	19256	2.0418	0.65959	0.0100699	0.00959271
GOTERM_BP_ALL	GO:0043436~oxoacid metabolic process	33	10.6452	0.000582129	ERO1A, PRKAA1, ACY1, ECI2, ENO2, ACACA, ACAT1, NARS1, QARS1, PPAT, PSPH, HIBCH, PDHX, CRTAP, ARG1, PTGES3, EPHX1, MARS1, ACAD9, STAT3, ASNS, CTPS1, PYCR2, PTGR1, SDHA, SARS1, PKM, ALDH1A2, ACOT1, CTNNB1, GCLM, DLD, PCYOX1	303	1100	19256	1.90653	0.939277	0.0204425	0.0194737
GOTERM_BP_ALL	GO:0006082~organic acid metabolic process	33	10.6452	0.000709859	ERO1A, PRKAA1, ACY1, ECI2, ENO2, ACACA, ACAT1, NARS1, QARS1, PPAT, PSPH, HIBCH, PDHX, CRTAP, ARG1, PTGES3, EPHX1, MARS1, ACAD9, STAT3, ASNS, CTPS1, PYCR2, PTGR1, SDHA, SARS1, PKM, ALDH1A2, ACOT1, CTNNB1, GCLM, DLD, PCYOX1	303	1115	19256	1.88089	0.967168	0.0237162	0.0225922
GOTERM_BP_ALL	GO:0032787~monocarboxylic acid metabolic process	16	5.16129	0.0928999	PDHX, PRKAA1, PTGES3, EPHX1, ACAD9, STAT3, ECI2, ASNS, PTGR1, ENO2, ACACA, ACAT1, PKM, ALDH1A2, ACOT1, DLD	303	655	19256	1.55239	1	0.657267	0.626118
Annotation Cluster 16	Enrichment Score: 3.538888968264097
Category	Term	Count	%	PValue	Genes	List Total	Pop Hits	Pop Total	Fold Enrichment	Bonferroni	Benjamini	FDR
GOTERM_CC_ALL	GO:0031967~organelle envelope	44	14.1935	8.22247e-07	SLC25A1, LRRC59, DTYMK, CLPB, CNP, MRPL14, GHITM, LMNB2, TIMM50, IPO5, ZMPSTE24, LMNB1, LGALS3, HSP90B2P, TPR, ATP5MF-PTCD1, RPS27A, EMD, TMPO, NUP214, ATP5PD, PARP1, ATP5PB, CBX3, ARG1, MYOF, ACAD9, STAT3, TOMM34, CACYBP, TIMM44, SDHA, IGF2R, COASY, NME1, LETM1, AFG3L2, VAPA, NUP50, FKBP8, PPIF, CIAPIN1, PLEC, PAFAH1B1	307	1301	20472	2.25526	0.000581981	9.24049e-06	7.45243e-06
GOTERM_CC_ALL	GO:0031975~envelope	44	14.1935	8.22247e-07	SLC25A1, LRRC59, DTYMK, CLPB, CNP, MRPL14, GHITM, LMNB2, TIMM50, IPO5, ZMPSTE24, LMNB1, LGALS3, HSP90B2P, TPR, ATP5MF-PTCD1, RPS27A, EMD, TMPO, NUP214, ATP5PD, PARP1, ATP5PB, CBX3, ARG1, MYOF, ACAD9, STAT3, TOMM34, CACYBP, TIMM44, SDHA, IGF2R, COASY, NME1, LETM1, AFG3L2, VAPA, NUP50, FKBP8, PPIF, CIAPIN1, PLEC, PAFAH1B1	307	1301	20472	2.25526	0.000581981	9.24049e-06	7.45243e-06
GOTERM_CC_ALL	GO:0005739~mitochondrion	50	16.129	1.49267e-05	SLC25A1, CLIC4, CLPB, ECI2, GHITM, LGALS3, HSP90B2P, QARS1, BSG, PRKACA, HIBCH, EIF5B, PDHX, PARP1, ARG1, ACAD9, TOMM34, LIG3, SDHA, COASY, NME1, AFG3L2, ILF3, PKM, PDE12, FKBP8, PPIF, DLD, PLEC, LRRC59, DDX6, DTYMK, CNP, MRPL14, ACACA, ACAT1, TIMM50, CKB, ATP5MF-PTCD1, RPS27A, BCAP31, DUT, ATP5PD, ATP5PB, STAT3, PYCR2, TIMM44, DNAJA1, LETM1, CIAPIN1	307	1755	20472	1.89983	0.0105125	0.000150973	0.000121759
UP_KW_DOMAIN	KW-0809~Transit peptide	20	6.45161	2.47437e-05	SLC25A1, PDHX, DUT, CLPB, ATP5PB, ACAD9, ECI2, MRPL14, TIMM44, LIG3, GHITM, SDHA, TIMM50, ACAT1, LETM1, AFG3L2, PDE12, PPIF, DLD, HIBCH	171	566	14922	3.0835	0.00054422	0.000272181	0.000235065
GOTERM_CC_ALL	GO:0019866~organelle inner membrane	23	7.41935	6.95142e-05	SLC25A1, ATP5PD, CNP, ATP5PB, CBX3, ACAD9, STAT3, MRPL14, TIMM44, GHITM, SDHA, LMNB2, TIMM50, LMNB1, ZMPSTE24, LETM1, LGALS3, AFG3L2, HSP90B2P, PPIF, ATP5MF-PTCD1, EMD, TMPO	307	582	20472	2.63528	0.0480262	0.00064758	0.000522271
GOTERM_BP_ALL	GO:0006839~mitochondrial transport	16	5.16129	9.76765e-05	SLC25A1, BCAP31, PRKAA1, ATP5PD, CNP, ATP5PB, STAT3, TOMM34, TIMM44, SDHA, TIMM50, LETM1, AFG3L2, LMAN1, PPIF, SAE1	303	304	19256	3.3448	0.374963	0.0054642	0.00520525
GOTERM_CC_ALL	GO:0044429~mitochondrial part	35	11.2903	0.000116723	SLC25A1, LRRC59, DTYMK, CLPB, CNP, MRPL14, GHITM, TIMM50, ACAT1, LGALS3, HSP90B2P, QARS1, ATP5MF-PTCD1, RPS27A, HIBCH, PDHX, ATP5PD, ATP5PB, ARG1, ACAD9, STAT3, TOMM34, PYCR2, TIMM44, SDHA, COASY, NME1, LETM1, AFG3L2, PDE12, FKBP8, PPIF, CIAPIN1, DLD, PLEC	307	1148	20472	2.03305	0.0793216	0.00105948	0.00085447
GOTERM_CC_ALL	GO:0005740~mitochondrial envelope	27	8.70968	0.000362484	SLC25A1, DTYMK, CLPB, CNP, MRPL14, GHITM, TIMM50, LGALS3, HSP90B2P, ATP5MF-PTCD1, RPS27A, ATP5PD, ATP5PB, ARG1, ACAD9, STAT3, TOMM34, TIMM44, SDHA, COASY, NME1, LETM1, AFG3L2, FKBP8, PPIF, CIAPIN1, PLEC	307	836	20472	2.15367	0.226388	0.00291635	0.00235203
UP_SEQ_FEATURE	TRANSIT:Mitochondrion	20	6.45161	0.0005933	SLC25A1, PDHX, DUT, CLPB, ATP5PB, ACAD9, ECI2, MRPL14, TIMM44, LIG3, GHITM, SDHA, TIMM50, ACAT1, LETM1, AFG3L2, PDE12, PPIF, DLD, HIBCH	304	551	20495	2.44711	0.664255	0.0915506	0.0910527
GOTERM_CC_ALL	GO:0031966~mitochondrial membrane	24	7.74194	0.00169928	SLC25A1, ATP5PD, CNP, ATP5PB, ARG1, ACAD9, STAT3, TOMM34, MRPL14, TIMM44, GHITM, SDHA, COASY, TIMM50, NME1, LETM1, LGALS3, AFG3L2, HSP90B2P, PPIF, FKBP8, ATP5MF-PTCD1, RPS27A, PLEC	307	784	20472	2.04135	0.700041	0.0116805	0.00942026
GOTERM_CC_ALL	GO:0005743~mitochondrial inner membrane	17	5.48387	0.00506789	SLC25A1, ATP5PD, CNP, ATP5PB, ACAD9, STAT3, MRPL14, TIMM44, GHITM, SDHA, TIMM50, LETM1, LGALS3, AFG3L2, HSP90B2P, PPIF, ATP5MF-PTCD1	307	517	20472	2.19271	0.972599	0.0291712	0.0235265
UP_KW_CELLULAR_COMPONENT	KW-0496~Mitochondrion	31	10	0.0271136	SLC25A1, CLIC4, CLPB, ECI2, MRPL14, GHITM, TIMM50, ACAT1, CKB, ATP5MF-PTCD1, PRKACA, HIBCH, PDHX, DUT, ATP5PD, ATP5PB, ACAD9, TOMM34, LIG3, PYCR2, TIMM44, SDHA, COASY, DNAJA1, LETM1, AFG3L2, PDE12, FKBP8, PPIF, CIAPIN1, DLD	282	1300	17543	1.48345	0.717604	0.113384	0.0936652
GOTERM_CC_ALL	GO:0005759~mitochondrial matrix	14	4.51613	0.0348788	PDHX, LRRC59, DTYMK, ATP5PB, PYCR2, MRPL14, TIMM44, COASY, ACAT1, QARS1, PDE12, PPIF, DLD, HIBCH	307	492	20472	1.89751	1	0.146989	0.118546
UP_KW_CELLULAR_COMPONENT	KW-0999~Mitochondrion inner membrane	10	3.22581	0.0823571	SLC25A1, LETM1, AFG3L2, ATP5PD, ATP5PB, ACAD9, TIMM44, GHITM, SDHA, TIMM50	282	328	17543	1.89662	0.980814	0.291417	0.240736
Annotation Cluster 17	Enrichment Score: 3.424044622669657
Category	Term	Count	%	PValue	Genes	List Total	Pop Hits	Pop Total	Fold Enrichment	Bonferroni	Benjamini	FDR
GOTERM_MF_ALL	GO:0031072~heat shock protein binding	11	3.54839	6.36144e-05	DNAJA1, UNC45A, DNAJC7, PTGES3, TPR, CHORDC1, TOMM34, AHSA1, STUB1, DNAJC8, PPID	304	134	18811	5.07956	0.0517335	0.00279569	0.00264502
GOTERM_MF_ALL	GO:0051879~Hsp90 protein binding	6	1.93548	0.000681043	UNC45A, PTGES3, CHORDC1, AHSA1, STUB1, PPID	304	44	18811	8.43795	0.433832	0.0167256	0.0158242
GOTERM_BP_ALL	GO:0061077~chaperone-mediated protein folding	7	2.25806	0.00123349	ERO1A, UNC45A, CRTAP, DNAJC7, PTGES3, CHORDC1, PPID	303	76	19256	5.8534	0.997363	0.0364069	0.0346815
Annotation Cluster 18	Enrichment Score: 3.394915586868564
Category	Term	Count	%	PValue	Genes	List Total	Pop Hits	Pop Total	Fold Enrichment	Bonferroni	Benjamini	FDR
GOTERM_MF_ALL	GO:0000166~nucleotide binding	63	20.3226	1.06416e-05	ERO1A, CLPB, ATP2A2, ACTG2, TUBB8, TUBA1B, HSP90B2P, NARS1, QARS1, CHORDC1, DHX15, TK1, PRKACA, RAB8A, SCYL1, EIF5B, G6PD, PARP1, MARS1, ACAD9, RHOG, FN3KRP, LIG3, CTPS1, SDHA, COASY, NME1, AFG3L2, SARS1, PKM, ACTBL2, MCM3, MYH9, DLD, PCYOX1, DDX6, DTYMK, PRKAA1, CTBP2, CNP, PRKDC, RAB1B, TWF2, TWF1, ACACA, NME1-NME2, TKFC, CKB, DYNC1H1, XRCC5, ASNS, TIMM44, DNAJA1, H1-4, RAD50, PSMC6, IMPDH1, RA…	304	2228	18811	1.7497	0.00884644	0.000530098	0.00050153
GOTERM_MF_ALL	GO:1901265~nucleoside phosphate binding	63	20.3226	1.07924e-05	ERO1A, CLPB, ATP2A2, ACTG2, TUBB8, TUBA1B, HSP90B2P, NARS1, QARS1, CHORDC1, DHX15, TK1, PRKACA, RAB8A, SCYL1, EIF5B, G6PD, PARP1, MARS1, ACAD9, RHOG, FN3KRP, LIG3, CTPS1, SDHA, COASY, NME1, AFG3L2, SARS1, PKM, ACTBL2, MCM3, MYH9, DLD, PCYOX1, DDX6, DTYMK, PRKAA1, CTBP2, CNP, PRKDC, RAB1B, TWF2, TWF1, ACACA, NME1-NME2, TKFC, CKB, DYNC1H1, XRCC5, ASNS, TIMM44, DNAJA1, H1-4, RAD50, PSMC6, IMPDH1, RA…	304	2229	18811	1.74892	0.00897123	0.000530098	0.00050153
GOTERM_MF_ALL	GO:0036094~small molecule binding	68	21.9355	6.8913e-05	ERO1A, CLPB, ATP2A2, ACTG2, TUBB8, TUBA1B, HSP90B2P, SPTLC1, NARS1, QARS1, BSG, CHORDC1, DHX15, TK1, PRKACA, RAB8A, SCYL1, EIF5B, G6PD, PARP1, MARS1, ACAD9, RHOG, FN3KRP, LIG3, CTPS1, SDHA, COASY, NME1, AFG3L2, SARS1, PKM, ACTBL2, ALDH1A2, MCM3, MYH9, DLD, PCYOX1, DDX6, DTYMK, PRKAA1, CTBP2, CNP, PRKDC, RAB1B, TWF2, TWF1, ACACA, NME1-NME2, LMAN1, TKFC, CKB, DYNC1H1, XRCC5, ASNS, TIMM44, IGF2R, DN…	304	2624	18811	1.60355	0.05592	0.00287712	0.00272207
GOTERM_MF_ALL	GO:0035639~purine ribonucleoside triphosphate binding	53	17.0968	9.86012e-05	CLPB, ATP2A2, ACTG2, TUBB8, TUBA1B, HSP90B2P, NARS1, QARS1, CHORDC1, DHX15, TK1, PRKACA, RAB8A, SCYL1, EIF5B, MARS1, RHOG, FN3KRP, LIG3, CTPS1, COASY, NME1, AFG3L2, SARS1, PKM, ACTBL2, MCM3, MYH9, DDX6, DTYMK, PRKAA1, PRKDC, RAB1B, TWF2, TWF1, ACACA, NME1-NME2, TKFC, CKB, DYNC1H1, XRCC5, ASNS, TIMM44, DNAJA1, H1-4, RAD50, PSMC6, RAB18, SRPRB, HYOU1, TRIP13, EIF4G1, UBE2M	304	1901	18811	1.72517	0.0790376	0.00374236	0.00354068
GOTERM_MF_ALL	GO:0005524~ATP binding	45	14.5161	0.000148125	DDX6, DTYMK, PRKAA1, CLPB, PRKDC, TWF2, ATP2A2, TWF1, ACTG2, ACACA, NME1-NME2, HSP90B2P, TKFC, NARS1, QARS1, CHORDC1, DHX15, CKB, TK1, PRKACA, SCYL1, DYNC1H1, XRCC5, MARS1, FN3KRP, ASNS, LIG3, CTPS1, TIMM44, COASY, NME1, DNAJA1, H1-4, AFG3L2, SARS1, RAD50, PKM, PSMC6, ACTBL2, MCM3, MYH9, HYOU1, TRIP13, UBE2M, EIF4G1	304	1544	18811	1.80345	0.116349	0.00537638	0.00508664
GOTERM_MF_ALL	GO:0032555~purine ribonucleotide binding	53	17.0968	0.000181897	CLPB, ATP2A2, ACTG2, TUBB8, TUBA1B, HSP90B2P, NARS1, QARS1, CHORDC1, DHX15, TK1, PRKACA, RAB8A, SCYL1, EIF5B, MARS1, RHOG, FN3KRP, LIG3, CTPS1, COASY, NME1, AFG3L2, SARS1, PKM, ACTBL2, MCM3, MYH9, DDX6, DTYMK, PRKAA1, PRKDC, RAB1B, TWF2, TWF1, ACACA, NME1-NME2, TKFC, CKB, DYNC1H1, XRCC5, ASNS, TIMM44, DNAJA1, H1-4, RAD50, PSMC6, RAB18, SRPRB, HYOU1, TRIP13, EIF4G1, UBE2M	304	1948	18811	1.68355	0.140924	0.00607535	0.00574794
UP_KW_LIGAND	KW-0547~Nucleotide-binding	46	14.8387	0.000203701	DDX6, DTYMK, PRKAA1, CLPB, PRKDC, RAB1B, ATP2A2, ACTG2, ACACA, NME1-NME2, TUBB8, TUBA1B, TKFC, NARS1, QARS1, DHX15, CKB, TK1, PRKACA, RAB8A, EIF5B, DYNC1H1, XRCC5, MARS1, RHOG, FN3KRP, ASNS, LIG3, CTPS1, TIMM44, COASY, NME1, AFG3L2, SARS1, RAD50, PKM, PSMC6, ACTBL2, MCM3, RAB18, MYH9, SRPRB, HYOU1, TRIP13, DLD, UBE2M	104	1853	6822	1.6284	0.0054854	0.00549994	0.00549994
GOTERM_MF_ALL	GO:0017076~purine nucleotide binding	53	17.0968	0.000219648	CLPB, ATP2A2, ACTG2, TUBB8, TUBA1B, HSP90B2P, NARS1, QARS1, CHORDC1, DHX15, TK1, PRKACA, RAB8A, SCYL1, EIF5B, MARS1, RHOG, FN3KRP, LIG3, CTPS1, COASY, NME1, AFG3L2, SARS1, PKM, ACTBL2, MCM3, MYH9, DDX6, DTYMK, PRKAA1, PRKDC, RAB1B, TWF2, TWF1, ACACA, NME1-NME2, TKFC, CKB, DYNC1H1, XRCC5, ASNS, TIMM44, DNAJA1, H1-4, RAD50, PSMC6, RAB18, SRPRB, HYOU1, TRIP13, EIF4G1, UBE2M	304	1963	18811	1.67068	0.167587	0.00705408	0.00667392
GOTERM_MF_ALL	GO:0032553~ribonucleotide binding	53	17.0968	0.00023085	CLPB, ATP2A2, ACTG2, TUBB8, TUBA1B, HSP90B2P, NARS1, QARS1, CHORDC1, DHX15, TK1, PRKACA, RAB8A, SCYL1, EIF5B, MARS1, RHOG, FN3KRP, LIG3, CTPS1, COASY, NME1, AFG3L2, SARS1, PKM, ACTBL2, MCM3, MYH9, DDX6, DTYMK, PRKAA1, PRKDC, RAB1B, TWF2, TWF1, ACACA, NME1-NME2, TKFC, CKB, DYNC1H1, XRCC5, ASNS, TIMM44, DNAJA1, H1-4, RAD50, PSMC6, RAB18, SRPRB, HYOU1, TRIP13, EIF4G1, UBE2M	304	1967	18811	1.66728	0.175338	0.00713926	0.00675451
GOTERM_MF_ALL	GO:0032559~adenyl ribonucleotide binding	45	14.5161	0.000265092	DDX6, DTYMK, PRKAA1, CLPB, PRKDC, TWF2, ATP2A2, TWF1, ACTG2, ACACA, NME1-NME2, HSP90B2P, TKFC, NARS1, QARS1, CHORDC1, DHX15, CKB, TK1, PRKACA, SCYL1, DYNC1H1, XRCC5, MARS1, FN3KRP, ASNS, LIG3, CTPS1, TIMM44, COASY, NME1, DNAJA1, H1-4, AFG3L2, SARS1, RAD50, PKM, PSMC6, ACTBL2, MCM3, MYH9, HYOU1, TRIP13, UBE2M, EIF4G1	304	1585	18811	1.7568	0.198589	0.00790542	0.00747938
GOTERM_MF_ALL	GO:0030554~adenyl nucleotide binding	45	14.5161	0.000315795	DDX6, DTYMK, PRKAA1, CLPB, PRKDC, TWF2, ATP2A2, TWF1, ACTG2, ACACA, NME1-NME2, HSP90B2P, TKFC, NARS1, QARS1, CHORDC1, DHX15, CKB, TK1, PRKACA, SCYL1, DYNC1H1, XRCC5, MARS1, FN3KRP, ASNS, LIG3, CTPS1, TIMM44, COASY, NME1, DNAJA1, H1-4, AFG3L2, SARS1, RAD50, PKM, PSMC6, ACTBL2, MCM3, MYH9, HYOU1, TRIP13, UBE2M, EIF4G1	304	1598	18811	1.74251	0.23182	0.00878964	0.00831595
GOTERM_MF_ALL	GO:0043168~anion binding	71	22.9032	0.000543409	ERO1A, CLPB, PITPNB, ECI2, ATP2A2, HMGB1, ACTG2, TUBB8, TUBA1B, HSP90B2P, SPTLC1, NARS1, QARS1, CHORDC1, DHX15, TK1, PRKACA, RAB8A, SCYL1, EIF5B, MYOF, MARS1, ACAD9, RHOG, FN3KRP, LIG3, CTPS1, SDHA, COASY, NME1, AFG3L2, SARS1, PKM, ACTBL2, MCM3, MYH9, DLD, PAFAH1B1, LTF, PCYOX1, DDX6, DTYMK, PRKAA1, PRKDC, RAB1B, TWF2, TWF1, IQGAP2, ACACA, NME1-NME2, TKFC, SNX2, CKB, SNX6, DYNC1H1, XRCC5, ASNS, T…	304	2976	18811	1.47626	0.364834	0.0141796	0.0134154
UP_KW_LIGAND	KW-0067~ATP-binding	37	11.9355	0.000727865	DDX6, DTYMK, PRKAA1, CLPB, PRKDC, ATP2A2, ACTG2, ACACA, NME1-NME2, TKFC, NARS1, QARS1, DHX15, CKB, TK1, PRKACA, DYNC1H1, XRCC5, MARS1, FN3KRP, ASNS, LIG3, CTPS1, TIMM44, COASY, NME1, AFG3L2, SARS1, RAD50, PKM, PSMC6, ACTBL2, MCM3, MYH9, HYOU1, TRIP13, UBE2M	104	1437	6822	1.68898	0.0194675	0.00982618	0.00982618
GOTERM_MF_ALL	GO:0097367~carbohydrate derivative binding	57	18.3871	0.00141117	CLPB, ATP2A2, HMGB1, ACTG2, TUBB8, TUBA1B, HSP90B2P, NARS1, QARS1, CHORDC1, DHX15, TK1, PRKACA, RAB8A, SCYL1, EIF5B, MARS1, RHOG, FN3KRP, LIG3, CTPS1, COASY, NME1, AFG3L2, SARS1, PKM, ACTBL2, MCM3, MYH9, PAFAH1B1, LTF, PLEC, DDX6, DTYMK, PRKAA1, PRKDC, RAB1B, TWF2, TWF1, ACACA, NME1-NME2, TKFC, CKB, DYNC1H1, XRCC5, ASNS, TIMM44, DNAJA1, H1-4, RAD50, PSMC6, RAB18, SRPRB, HYOU1, TRIP13, EIF4G1, UBE…	304	2335	18811	1.51052	0.692464	0.0280555	0.0265435
UP_SEQ_FEATURE	NP_BIND:ATP	24	7.74194	0.0687051	DYNC1H1, DDX6, DTYMK, PRKAA1, CLPB, FN3KRP, ASNS, TIMM44, COASY, ACACA, AFG3L2, SARS1, RAD50, PKM, PSMC6, TKFC, QARS1, DHX15, MCM3, MYH9, CKB, TRIP13, TK1, PRKACA	304	1116	20495	1.44984	1	1	0.995103
GOTERM_MF_ALL	GO:0043167~ion binding	103	33.2258	0.688631	ERO1A, CLPB, PDCD6, PITPNB, ECI2, ENO2, ACTG2, TUBB8, CAPNS1, NARS1, PPAT, CHORDC1, PRKACA, PELO, PSPH, LIG3, SDHA, AFG3L2, PDE12, FKBP8, DSC1, DDX6, PRKDC, GLO1, UBR4, TWF2, TWF1, IQGAP2, ACACA, ZMPSTE24, ACAT1, NME1-NME2, TKFC, SNX2, DNAJC21, SNX6, XRCC5, FUS, ASNS, TIMM44, IGF2R, H1-4, CALU, SRPRB, HYOU1, UBE2M, GSDME, EIF4G1, ACY1, ATP2A2, HMGB1, TUBA1B, HSP90B2P, SPTLC1, CSRP2, QARS1, CA2, D…	304	6555	18811	0.972306	1	1	0.947242
Annotation Cluster 19	Enrichment Score: 3.079027873695113
Category	Term	Count	%	PValue	Genes	List Total	Pop Hits	Pop Total	Fold Enrichment	Bonferroni	Benjamini	FDR
GOTERM_BP_ALL	GO:0044281~small molecule metabolic process	63	20.3226	6.55868e-07	SLC25A1, ERO1A, ACY1, ECI2, INPPL1, HDLBP, GHITM, HMGB1, ENO2, SPTLC1, NARS1, QARS1, CA2, PPAT, WDR5, TK1, HIBCH, PSPH, PDHX, G6PD, PARP1, ARG1, MARS1, ACAD9, CTPS1, PTGR1, SDHA, COASY, NME1, SARS1, PKM, PDE12, ALDH1A2, PPIF, ACOT1, UMPS, DLD, PCYOX1, DTYMK, PRKAA1, CNP, GLO1, ACACA, ACAT1, TYMP, NME1-NME2, TKFC, RDH11, ESD, ATP5MF-PTCD1, DUT, CRTAP, RRM2, ATP5PD, ATP5PB, PTGES3, EPHX1, STAT3, AS…	303	2102	19256	1.90472	0.00315041	5.8433e-05	5.56638e-05
GOTERM_BP_ALL	GO:0006753~nucleoside phosphate metabolic process	29	9.35484	3.66744e-06	DTYMK, PRKAA1, CNP, GHITM, ENO2, TYMP, ACAT1, NME1-NME2, PPAT, ATP5MF-PTCD1, TK1, PDHX, G6PD, DUT, RRM2, ATP5PD, PARP1, ATP5PB, STAT3, CTPS1, SDHA, COASY, NME1, PKM, PDE12, IMPDH1, PPIF, UMPS, DLD	303	682	19256	2.70232	0.0174893	0.000304207	0.000289791
GOTERM_BP_ALL	GO:0009117~nucleotide metabolic process	28	9.03226	8.38003e-06	DTYMK, PRKAA1, CNP, GHITM, ENO2, TYMP, ACAT1, NME1-NME2, PPAT, ATP5MF-PTCD1, PDHX, G6PD, DUT, RRM2, ATP5PD, PARP1, ATP5PB, STAT3, CTPS1, SDHA, COASY, NME1, PKM, PDE12, IMPDH1, PPIF, UMPS, DLD	303	673	19256	2.64403	0.0395146	0.000671939	0.000640094
GOTERM_BP_ALL	GO:0009123~nucleoside monophosphate metabolic process	20	6.45161	8.73435e-06	DTYMK, PRKAA1, DUT, ATP5PD, PARP1, ATP5PB, STAT3, GHITM, ENO2, SDHA, TYMP, PKM, PDE12, IMPDH1, PPAT, PPIF, ATP5MF-PTCD1, TK1, UMPS, DLD	303	377	19256	3.37141	0.0411505	0.000677757	0.000645637
GOTERM_BP_ALL	GO:0055086~nucleobase-containing small molecule metabolic process	29	9.35484	1.14766e-05	DTYMK, PRKAA1, CNP, GHITM, ENO2, TYMP, ACAT1, NME1-NME2, PPAT, ATP5MF-PTCD1, TK1, PDHX, G6PD, DUT, RRM2, ATP5PD, PARP1, ATP5PB, STAT3, CTPS1, SDHA, COASY, NME1, PKM, PDE12, IMPDH1, PPIF, UMPS, DLD	303	725	19256	2.54205	0.0537177	0.000836575	0.000796929
GOTERM_BP_ALL	GO:0009141~nucleoside triphosphate metabolic process	19	6.12903	1.4463e-05	DTYMK, PRKAA1, DUT, ATP5PD, PARP1, ATP5PB, STAT3, CTPS1, GHITM, ENO2, SDHA, NME1, NME1-NME2, PKM, PDE12, IMPDH1, PPIF, ATP5MF-PTCD1, DLD	303	356	19256	3.39178	0.0672165	0.00102326	0.000974766
GOTERM_BP_ALL	GO:1901293~nucleoside phosphate biosynthetic process	18	5.80645	2.37579e-05	DTYMK, DUT, RRM2, ATP5PD, PARP1, ATP5PB, STAT3, CTPS1, SDHA, COASY, ACAT1, NME1, NME1-NME2, IMPDH1, PPAT, ATP5MF-PTCD1, TK1, UMPS	303	335	19256	3.41469	0.10801	0.00158749	0.00151226
GOTERM_BP_ALL	GO:0009142~nucleoside triphosphate biosynthetic process	11	3.54839	6.9571e-05	NME1-NME2, DTYMK, ATP5PD, PARP1, ATP5PB, IMPDH1, STAT3, CTPS1, ATP5MF-PTCD1, SDHA, NME1	303	139	19256	5.02923	0.28446	0.00404862	0.00385675
GOTERM_BP_ALL	GO:0009165~nucleotide biosynthetic process	17	5.48387	7.88692e-05	DTYMK, DUT, RRM2, ATP5PD, PARP1, ATP5PB, STAT3, CTPS1, SDHA, COASY, ACAT1, NME1, NME1-NME2, IMPDH1, PPAT, ATP5MF-PTCD1, UMPS	303	333	19256	3.24435	0.315766	0.00451714	0.00430306
GOTERM_BP_ALL	GO:0009199~ribonucleoside triphosphate metabolic process	17	5.48387	9.3889e-05	PRKAA1, ATP5PD, PARP1, ATP5PB, STAT3, CTPS1, GHITM, ENO2, SDHA, NME1, NME1-NME2, PKM, PDE12, IMPDH1, PPIF, ATP5MF-PTCD1, DLD	303	338	19256	3.19636	0.363468	0.00531412	0.00506227
GOTERM_BP_ALL	GO:0090407~organophosphate biosynthetic process	24	7.74194	0.000114714	G6PD, DTYMK, DUT, RRM2, ATP5PD, PARP1, ATP5PB, SACM1L, STAT3, INPPL1, CTPS1, SDHA, COASY, ACAT1, NME1, NME1-NME2, SPTLC1, VAPA, IMPDH1, PPAT, CKB, ATP5MF-PTCD1, TK1, UMPS	303	615	19256	2.48005	0.424158	0.00620101	0.00590713
GOTERM_BP_ALL	GO:0046390~ribose phosphate biosynthetic process	15	4.83871	0.000150525	G6PD, ATP5PD, PARP1, ATP5PB, STAT3, CTPS1, SDHA, COASY, ACAT1, NME1, NME1-NME2, IMPDH1, PPAT, ATP5MF-PTCD1, UMPS	303	281	19256	3.39241	0.515303	0.0075435	0.00718601
GOTERM_BP_ALL	GO:0019637~organophosphate metabolic process	36	11.6129	0.000176195	DTYMK, PRKAA1, CNP, INPPL1, GHITM, ENO2, TYMP, ACAT1, NME1-NME2, TKFC, SPTLC1, PPAT, CKB, ATP5MF-PTCD1, TK1, PDHX, G6PD, DUT, RRM2, ATP5PD, PARP1, ATP5PB, SACM1L, STAT3, CTPS1, SDHA, COASY, NME1, PKM, VAPA, PDE12, IMPDH1, PPIF, UMPS, DLD, PAFAH1B1	303	1166	19256	1.96213	0.571622	0.00871158	0.00829873
GOTERM_BP_ALL	GO:0009201~ribonucleoside triphosphate biosynthetic process	10	3.22581	0.000179266	NME1-NME2, ATP5PD, PARP1, ATP5PB, IMPDH1, STAT3, CTPS1, ATP5MF-PTCD1, SDHA, NME1	303	127	19256	5.00403	0.577905	0.00871158	0.00829873
GOTERM_BP_ALL	GO:0009124~nucleoside monophosphate biosynthetic process	11	3.54839	0.000181238	DUT, ATP5PD, PARP1, ATP5PB, IMPDH1, PPAT, STAT3, ATP5MF-PTCD1, TK1, SDHA, UMPS	303	156	19256	4.48117	0.581892	0.00871937	0.00830615
GOTERM_BP_ALL	GO:0019693~ribose phosphate metabolic process	22	7.09677	0.000232127	G6PD, PRKAA1, ATP5PD, PARP1, ATP5PB, STAT3, CTPS1, GHITM, ENO2, SDHA, COASY, ACAT1, NME1, NME1-NME2, PKM, PDE12, IMPDH1, PPAT, PPIF, ATP5MF-PTCD1, UMPS, DLD	303	562	19256	2.48777	0.672705	0.0101211	0.00964142
GOTERM_BP_ALL	GO:0009205~purine ribonucleoside triphosphate metabolic process	16	5.16129	0.000247806	PRKAA1, ATP5PD, PARP1, ATP5PB, STAT3, GHITM, ENO2, SDHA, NME1, NME1-NME2, PKM, PDE12, IMPDH1, PPIF, ATP5MF-PTCD1, DLD	303	331	19256	3.07196	0.69649	0.0106446	0.0101401
GOTERM_BP_ALL	GO:0009144~purine nucleoside triphosphate metabolic process	16	5.16129	0.000292086	PRKAA1, ATP5PD, PARP1, ATP5PB, STAT3, GHITM, ENO2, SDHA, NME1, NME1-NME2, PKM, PDE12, IMPDH1, PPIF, ATP5MF-PTCD1, DLD	303	336	19256	3.02625	0.754739	0.0119087	0.0113443
GOTERM_BP_ALL	GO:0009259~ribonucleotide metabolic process	21	6.77419	0.00039858	PRKAA1, ATP5PD, PARP1, ATP5PB, STAT3, CTPS1, GHITM, ENO2, SDHA, COASY, ACAT1, NME1, NME1-NME2, PKM, PDE12, IMPDH1, PPAT, PPIF, ATP5MF-PTCD1, UMPS, DLD	303	544	19256	2.45326	0.853092	0.0154642	0.0147314
GOTERM_BP_ALL	GO:0009260~ribonucleotide biosynthetic process	14	4.51613	0.000411305	ATP5PD, PARP1, ATP5PB, STAT3, CTPS1, SDHA, COASY, ACAT1, NME1, NME1-NME2, IMPDH1, PPAT, ATP5MF-PTCD1, UMPS	303	274	19256	3.24714	0.861819	0.0158303	0.0150801
GOTERM_BP_ALL	GO:0009161~ribonucleoside monophosphate metabolic process	16	5.16129	0.000621181	PRKAA1, ATP5PD, PARP1, ATP5PB, STAT3, GHITM, ENO2, SDHA, PKM, PDE12, IMPDH1, PPAT, PPIF, ATP5MF-PTCD1, UMPS, DLD	303	361	19256	2.81667	0.949684	0.0216558	0.0206295
GOTERM_BP_ALL	GO:0009206~purine ribonucleoside triphosphate biosynthetic process	9	2.90323	0.0006489	NME1-NME2, ATP5PD, PARP1, ATP5PB, IMPDH1, STAT3, ATP5MF-PTCD1, SDHA, NME1	303	121	19256	4.72695	0.955969	0.022299	0.0212422
GOTERM_BP_ALL	GO:0009145~purine nucleoside triphosphate biosynthetic process	9	2.90323	0.000685169	NME1-NME2, ATP5PD, PARP1, ATP5PB, IMPDH1, STAT3, ATP5MF-PTCD1, SDHA, NME1	303	122	19256	4.6882	0.963024	0.0230514	0.0219589
GOTERM_BP_ALL	GO:0009167~purine ribonucleoside monophosphate metabolic process	15	4.83871	0.00109912	PRKAA1, ATP5PD, PARP1, ATP5PB, STAT3, GHITM, ENO2, SDHA, PKM, PDE12, IMPDH1, PPAT, PPIF, ATP5MF-PTCD1, DLD	303	343	19256	2.77921	0.994962	0.0343368	0.0327095
GOTERM_BP_ALL	GO:0009126~purine nucleoside monophosphate metabolic process	15	4.83871	0.00113163	PRKAA1, ATP5PD, PARP1, ATP5PB, STAT3, GHITM, ENO2, SDHA, PKM, PDE12, IMPDH1, PPAT, PPIF, ATP5MF-PTCD1, DLD	303	344	19256	2.77113	0.995692	0.0348578	0.0332058
GOTERM_BP_ALL	GO:0009150~purine ribonucleotide metabolic process	19	6.12903	0.00168726	PRKAA1, ATP5PD, PARP1, ATP5PB, STAT3, GHITM, ENO2, SDHA, COASY, ACAT1, NME1, NME1-NME2, PKM, PDE12, IMPDH1, PPAT, PPIF, ATP5MF-PTCD1, DLD	303	525	19256	2.29995	0.999704	0.0463851	0.0441869
GOTERM_BP_ALL	GO:0006163~purine nucleotide metabolic process	19	6.12903	0.00219143	PRKAA1, ATP5PD, PARP1, ATP5PB, STAT3, GHITM, ENO2, SDHA, COASY, ACAT1, NME1, NME1-NME2, PKM, PDE12, IMPDH1, PPAT, PPIF, ATP5MF-PTCD1, DLD	303	538	19256	2.24437	0.999974	0.0582484	0.0554879
GOTERM_BP_ALL	GO:0009156~ribonucleoside monophosphate biosynthetic process	9	2.90323	0.00236531	ATP5PD, PARP1, ATP5PB, IMPDH1, PPAT, STAT3, ATP5MF-PTCD1, SDHA, UMPS	303	148	19256	3.8646	0.999989	0.0615108	0.0585957
GOTERM_BP_ALL	GO:0009152~purine ribonucleotide biosynthetic process	12	3.87097	0.00269667	NME1-NME2, ATP5PD, PARP1, ATP5PB, IMPDH1, PPAT, STAT3, ATP5MF-PTCD1, SDHA, COASY, ACAT1, NME1	303	259	19256	2.94446	0.999998	0.0675713	0.064369
GOTERM_BP_ALL	GO:0046034~ATP metabolic process	13	4.19355	0.00303347	PRKAA1, ATP5PD, PARP1, ATP5PB, STAT3, GHITM, ENO2, SDHA, PKM, PDE12, PPIF, ATP5MF-PTCD1, DLD	303	302	19256	2.73565	1	0.0735326	0.0700478
GOTERM_BP_ALL	GO:0006164~purine nucleotide biosynthetic process	12	3.87097	0.00328319	NME1-NME2, ATP5PD, PARP1, ATP5PB, IMPDH1, PPAT, STAT3, ATP5MF-PTCD1, SDHA, COASY, ACAT1, NME1	303	266	19256	2.86697	1	0.0781951	0.0744894
GOTERM_BP_ALL	GO:0072522~purine-containing compound biosynthetic process	12	3.87097	0.0045991	NME1-NME2, ATP5PD, PARP1, ATP5PB, IMPDH1, PPAT, STAT3, ATP5MF-PTCD1, SDHA, COASY, ACAT1, NME1	303	278	19256	2.74322	1	0.098778	0.0940968
GOTERM_BP_ALL	GO:0072521~purine-containing compound metabolic process	19	6.12903	0.0048237	PRKAA1, ATP5PD, PARP1, ATP5PB, STAT3, GHITM, ENO2, SDHA, COASY, ACAT1, NME1, NME1-NME2, PKM, PDE12, IMPDH1, PPAT, PPIF, ATP5MF-PTCD1, DLD	303	580	19256	2.08185	1	0.101078	0.096288
GOTERM_BP_ALL	GO:0044711~single-organism biosynthetic process	38	12.2581	0.00495147	SLC25A1, DTYMK, PRKAA1, INPPL1, ENO2, ACACA, ACAT1, NME1-NME2, SPTLC1, PPAT, WDR5, ATP5MF-PTCD1, TK1, PSPH, PDHX, G6PD, DUT, RRM2, ATP5PD, PARP1, ATP5PB, ARG1, PTGES3, SACM1L, STAT3, ASNS, CTPS1, PYCR2, SDHA, COASY, NME1, VAPA, IMPDH1, ALDH1A2, CTNNB1, VIM, UMPS, DLD	303	1518	19256	1.59087	1	0.101368	0.0965642
GOTERM_BP_ALL	GO:0009127~purine nucleoside monophosphate biosynthetic process	8	2.58065	0.00504926	ATP5PD, PARP1, ATP5PB, IMPDH1, PPAT, STAT3, ATP5MF-PTCD1, SDHA	303	133	19256	3.82263	1	0.102374	0.0975219
GOTERM_BP_ALL	GO:0009168~purine ribonucleoside monophosphate biosynthetic process	8	2.58065	0.00504926	ATP5PD, PARP1, ATP5PB, IMPDH1, PPAT, STAT3, ATP5MF-PTCD1, SDHA	303	133	19256	3.82263	1	0.102374	0.0975219
GOTERM_BP_ALL	GO:1901135~carbohydrate derivative metabolic process	32	10.3226	0.00761115	DTYMK, PRKAA1, RAB1B, GHITM, ENO2, TYMP, ACAT1, NME1-NME2, GANAB, TKFC, PPAT, ATP5MF-PTCD1, TK1, G6PD, DUT, RRM2, ATP5PD, PARP1, ATP5PB, STAT3, CTPS1, SDHA, COASY, NME1, ERP44, PKM, PDE12, IMPDH1, PPIF, CTNNB1, UMPS, DLD	303	1249	19256	1.62821	1	0.135619	0.129192
GOTERM_BP_ALL	GO:0044710~single-organism metabolic process	84	27.0968	0.00952631	SLC25A1, ERO1A, ACY1, PITPNB, ECI2, INPPL1, HDLBP, GHITM, HMGB1, ENO2, SPTLC1, NARS1, RPS19, QARS1, PPME1, CA2, PPAT, WDR5, TK1, HIBCH, PSPH, YWHAH, PDHX, G6PD, DBNL, PARP1, VBP1, ARG1, SACM1L, MARS1, ACAD9, CTPS1, PTGR1, SDHA, COASY, NME1, SARS1, PKM, PDE12, ALDH1A2, PPIF, ACOT1, UMPS, DLD, PAFAH1B1, PLEC, PCYOX1, DTYMK, PRKAA1, CNP, GLO1, GPS1, ACACA, ZMPSTE24, ACAT1, TYMP, NME1-NME2, TKFC, RDH…	303	4174	19256	1.27894	1	0.161377	0.153729
GOTERM_BP_ALL	GO:1903578~regulation of ATP metabolic process	6	1.93548	0.0206524	PRKAA1, PARP1, PDE12, STAT3, PPIF, GHITM	303	100	19256	3.81307	1	0.268537	0.25581
GOTERM_BP_ALL	GO:0006754~ATP biosynthetic process	6	1.93548	0.0286515	ATP5PD, PARP1, ATP5PB, STAT3, ATP5MF-PTCD1, SDHA	303	109	19256	3.49823	1	0.335383	0.319489
GOTERM_BP_ALL	GO:1901137~carbohydrate derivative biosynthetic process	20	6.45161	0.0287443	G6PD, DTYMK, PRKAA1, DUT, RRM2, ATP5PD, PARP1, ATP5PB, STAT3, CTPS1, SDHA, COASY, ACAT1, NME1, NME1-NME2, IMPDH1, PPAT, CTNNB1, ATP5MF-PTCD1, UMPS	303	753	19256	1.68795	1	0.335652	0.319745
GOTERM_BP_ALL	GO:0043467~regulation of generation of precursor metabolites and energy	6	1.93548	0.0616863	PRKAA1, PDE12, STAT3, PPIF, HMGB1, GHITM	303	135	19256	2.8245	1	0.526503	0.501551
GOTERM_BP_ALL	GO:0006091~generation of precursor metabolites and energy	13	4.19355	0.0669799	PRKAA1, PTGES3, STAT3, HMGB1, GHITM, ENO2, SDHA, PKM, PDE12, PPIF, CIAPIN1, DLD, PLEC	303	469	19256	1.76155	1	0.554631	0.528346
KEGG_PATHWAY	hsa01100:Metabolic pathways	47	15.1613	0.0914607	DTYMK, ACY1, GLO1, INPPL1, ENO2, ACACA, TYMP, ACAT1, NME1-NME2, GANAB, TKFC, SPTLC1, QARS1, RDH11, CA2, PPAT, ESD, CKB, TK1, PSPH, HIBCH, PDHX, G6PD, DUT, RRM2, ATP5PD, ATP5PB, ARG1, PTGES3, SACM1L, MARS1, ASNS, CTPS1, PYCR2, CMBL, SDHA, COASY, NME1, PKM, IMPDH1, ALDH1A2, ACOT1, UMPS, GCLM, DLD, GSTM5, PAFAH1B1	203	1539	8156	1.22699	1	0.878023	0.834122
GOTERM_BP_ALL	GO:1900542~regulation of purine nucleotide metabolic process	6	1.93548	0.145444	PRKAA1, PARP1, PDE12, STAT3, PPIF, GHITM	303	177	19256	2.15428	1	0.874035	0.832613
GOTERM_BP_ALL	GO:0006140~regulation of nucleotide metabolic process	6	1.93548	0.15527	PRKAA1, PARP1, PDE12, STAT3, PPIF, GHITM	303	181	19256	2.10667	1	0.905461	0.86255
Annotation Cluster 20	Enrichment Score: 3.04368399315772
Category	Term	Count	%	PValue	Genes	List Total	Pop Hits	Pop Total	Fold Enrichment	Bonferroni	Benjamini	FDR
GOTERM_CC_ALL	GO:0030141~secretory granule	30	9.67742	6.87408e-05	TMED10, COPB1, UBR4, HMGB1, IQGAP2, LGALS3, PSMD6, PSMD2, BSG, PSMB1, PRKACA, SPAG9, DYNC1H1, DBNL, XRCC5, ARG1, RHOG, HLA-B, HLA-C, IGF2R, ERP44, PKM, VAPA, IMPDH1, PSMA2, RAB18, MYH9, DLD, DSC1, LTF	307	886	20472	2.25792	0.0475047	0.00064758	0.000522271
REACTOME_PATHWAY	R-HSA-6798695~Neutrophil degranulation	26	8.3871	0.000195352	COPB1, UBR4, HMGB1, IQGAP2, NME1-NME2, LGALS3, PSMD6, PSMD2, PSMB1, DYNC1H1, DBNL, XRCC5, ARG1, RHOG, HLA-B, HLA-C, HLA-A, IGF2R, ERP44, PKM, VAPA, IMPDH1, PSMA2, RAB18, DSC1, LTF	259	482	10882	2.26639	0.186579	0.000846257	0.000637295
GOTERM_CC_ALL	GO:0099503~secretory vesicle	32	10.3226	0.000339786	TMED10, COPB1, UBR4, HMGB1, IQGAP2, LGALS3, PSMD6, PSMD2, BSG, PSMB1, PRKACA, RAB8A, SPAG9, DYNC1H1, TMED9, DBNL, XRCC5, ARG1, RHOG, HLA-B, HLA-C, IGF2R, ERP44, PKM, VAPA, IMPDH1, PSMA2, RAB18, MYH9, DLD, DSC1, LTF	307	1070	20472	1.99429	0.213852	0.00279731	0.00225602
GOTERM_CC_ALL	GO:0060205~cytoplasmic vesicle lumen	14	4.51613	0.00197079	DYNC1H1, DBNL, XRCC5, ARG1, HMGB1, ERP44, PSMD6, PKM, PSMA2, IMPDH1, PSMD2, PSMB1, HYOU1, LTF	307	341	20472	2.73776	0.752587	0.0132888	0.0107173
GOTERM_CC_ALL	GO:0031983~vesicle lumen	14	4.51613	0.00202528	DYNC1H1, DBNL, XRCC5, ARG1, HMGB1, ERP44, PSMD6, PKM, PSMA2, IMPDH1, PSMD2, PSMB1, HYOU1, LTF	307	342	20472	2.72976	0.761969	0.0134285	0.0108301
GOTERM_CC_ALL	GO:0101002~ficolin-1-rich granule	8	2.58065	0.00264367	PSMD6, PKM, DBNL, PSMA2, IMPDH1, PSMD2, PSMB1, HMGB1	307	124	20472	4.3022	0.846522	0.0165418	0.0133409
GOTERM_CC_ALL	GO:1904813~ficolin-1-rich granule lumen	8	2.58065	0.00264367	PSMD6, PKM, DBNL, PSMA2, IMPDH1, PSMD2, PSMB1, HMGB1	307	124	20472	4.3022	0.846522	0.0165418	0.0133409
GOTERM_CC_ALL	GO:0034774~secretory granule lumen	13	4.19355	0.00351357	DYNC1H1, DBNL, XRCC5, ARG1, HMGB1, ERP44, PSMD6, PKM, PSMA2, IMPDH1, PSMD2, PSMB1, LTF	307	322	20472	2.69221	0.917255	0.0209043	0.0168592
Annotation Cluster 21	Enrichment Score: 2.9637871657578687
Category	Term	Count	%	PValue	Genes	List Total	Pop Hits	Pop Total	Fold Enrichment	Bonferroni	Benjamini	FDR
GOTERM_BP_ALL	GO:0034605~cellular response to heat	7	2.25806	0.000288892	CLPB, PDCD6, TPR, ATP2A2, STUB1, RBBP7, PRKACA	303	58	19256	7.66997	0.75094	0.0118791	0.0113162
GOTERM_BP_ALL	GO:0009408~response to heat	8	2.58065	0.00174917	DNAJA1, CLPB, PDCD6, TPR, ATP2A2, STUB1, RBBP7, PRKACA	303	110	19256	4.6219	0.99978	0.047814	0.045548
GOTERM_BP_ALL	GO:0009266~response to temperature stimulus	10	3.22581	0.00254139	ERO1A, DNAJA1, PRKAA1, CLPB, PDCD6, TPR, ATP2A2, STUB1, RBBP7, PRKACA	303	184	19256	3.45387	0.999995	0.0650351	0.061953
Annotation Cluster 22	Enrichment Score: 2.6885549183163873
Category	Term	Count	%	PValue	Genes	List Total	Pop Hits	Pop Total	Fold Enrichment	Bonferroni	Benjamini	FDR
GOTERM_CC_ALL	GO:0099512~supramolecular fiber	35	11.2903	2.0082e-05	DDX6, CNP, CUL3, TWF2, TWF1, IQGAP2, LMNB2, LMNB1, TUBB8, LMAN1, TUBA1B, CSRP2, CALD1, FLNA, FLNC, PDLIM5, EMD, DYNC1H1, DBNL, TBCB, PARVA, DEK, TBCA, NME1, EML4, CTTN, ACTBL2, ARPC3, CTNNB1, SRPRB, EPPK1, STUB1, VIM, PLEC, PAFAH1B1	307	1050	20472	2.2228	0.0141176	0.000200255	0.000161505
GOTERM_CC_ALL	GO:0099081~supramolecular polymer	35	11.2903	2.31964e-05	DDX6, CNP, CUL3, TWF2, TWF1, IQGAP2, LMNB2, LMNB1, TUBB8, LMAN1, TUBA1B, CSRP2, CALD1, FLNA, FLNC, PDLIM5, EMD, DYNC1H1, DBNL, TBCB, PARVA, DEK, TBCA, NME1, EML4, CTTN, ACTBL2, ARPC3, CTNNB1, SRPRB, EPPK1, STUB1, VIM, PLEC, PAFAH1B1	307	1059	20472	2.20391	0.0162891	0.000228098	0.00018396
GOTERM_CC_ALL	GO:0099080~supramolecular complex	35	11.2903	2.41447e-05	DDX6, CNP, CUL3, TWF2, TWF1, IQGAP2, LMNB2, LMNB1, TUBB8, LMAN1, TUBA1B, CSRP2, CALD1, FLNA, FLNC, PDLIM5, EMD, DYNC1H1, DBNL, TBCB, PARVA, DEK, TBCA, NME1, EML4, CTTN, ACTBL2, ARPC3, CTNNB1, SRPRB, EPPK1, STUB1, VIM, PLEC, PAFAH1B1	307	1060	20472	2.20183	0.0169493	0.000232556	0.000187556
GOTERM_MF_ALL	GO:0008092~cytoskeletal protein binding	34	10.9677	0.000154531	PRKAA1, RABGAP1, TWF2, INPPL1, TWF1, IQGAP2, CSRP2, CALD1, TPR, FLNA, FLNC, PDLIM5, EMD, RAB8A, SNX6, YWHAH, SPAG9, DBNL, FUS, VBP1, RDX, CACYBP, PARVA, TBCA, NME1, KTN1, EML4, VAPA, CTTN, ARPC3, MYH9, STUB1, PLEC, PAFAH1B1	304	1038	18811	2.02684	0.121064	0.00537638	0.00508664
GOTERM_CC_ALL	GO:0099513~polymeric cytoskeletal fiber	27	8.70968	0.000260668	DDX6, CNP, CUL3, TWF2, TWF1, IQGAP2, LMNB2, LMNB1, TUBB8, TUBA1B, FLNA, PDLIM5, EMD, DYNC1H1, DBNL, TBCB, TBCA, NME1, EML4, CTTN, ACTBL2, ARPC3, SRPRB, EPPK1, VIM, PLEC, PAFAH1B1	307	818	20472	2.20106	0.168544	0.00225065	0.00181514
GOTERM_CC_ALL	GO:0044430~cytoskeletal part	45	14.5161	0.00210043	DDX6, CLIC4, RABGAP1, CNP, CUL3, TWF2, UBR4, TWF1, IQGAP2, ACTG2, LMNB2, LMNB1, TUBB8, TUBA1B, PSMB5, CALD1, TPR, WDR5, FLNA, PDLIM5, PRKACA, EMD, RAB8A, SCYL1, SPAG9, DYNC1H1, G6PD, DBNL, CBX3, RDX, TBCB, TBCA, NME1, EML4, CTTN, ACTBL2, ARPC3, MCM3, MYH9, CTNNB1, SRPRB, EPPK1, VIM, PLEC, PAFAH1B1	307	1889	20472	1.58856	0.774326	0.0136431	0.0110032
GOTERM_MF_ALL	GO:0003779~actin binding	17	5.48387	0.00360177	DBNL, RDX, TWF2, INPPL1, TWF1, PARVA, IQGAP2, CTTN, CALD1, ARPC3, FLNA, MYH9, FLNC, PDLIM5, EMD, YWHAH, PLEC	304	463	18811	2.27199	0.950851	0.0626557	0.0592791
GOTERM_CC_ALL	GO:0005856~cytoskeleton	53	17.0968	0.00564666	CLIC4, INPPL1, ACTG2, LMNB2, LMNB1, TUBB8, TUBA1B, WDR5, PRKACA, EMD, RAB8A, SCYL1, G6PD, DBNL, RHOG, NME1, EML4, ACTBL2, CTTN, DNAJC7, MCM3, MYH9, PAFAH1B1, PLEC, DDX6, RABGAP1, CNP, CUL3, UBR4, TWF2, TWF1, IQGAP2, ACACA, PSMB5, CALD1, TPR, FLNA, FLNC, PDLIM5, SPAG9, DYNC1H1, CBX3, RDX, TBCB, PARVA, TBCA, DNAJA1, VAPA, ARPC3, CTNNB1, SRPRB, EPPK1, VIM	307	2449	20472	1.44314	0.981851	0.0319827	0.0257939
UP_KW_MOLECULAR_FUNCTION	KW-0009~Actin-binding	13	4.19355	0.00862671	DBNL, RDX, TWF2, INPPL1, TWF1, PARVA, CALD1, ARPC3, FLNA, MYH9, FLNC, EMD, PLEC	222	287	11655	2.37805	0.430598	0.0801051	0.0714784
GOTERM_BP_ALL	GO:0030036~actin cytoskeleton organization	21	6.77419	0.0107252	DBNL, CUL3, RDX, RHOG, TWF2, INPPL1, TWF1, PARVA, IQGAP2, CSRP2, CTTN, ACTBL2, CALD1, ARPC3, FLNA, MYH9, FLNC, PDLIM5, PHPT1, PAFAH1B1, PLEC	303	725	19256	1.84079	1	0.176708	0.168334
UP_KW_CELLULAR_COMPONENT	KW-0206~Cytoskeleton	33	10.6452	0.0126058	CLIC4, RABGAP1, CUL3, TWF2, INPPL1, UBR4, TWF1, ACTG2, TUBB8, TUBA1B, CALD1, TPR, FLNA, FLNC, RAB8A, SCYL1, DYNC1H1, DBNL, RDX, TBCB, PARVA, TBCA, EML4, CTTN, DNAJC7, ACTBL2, ARPC3, MYH9, CTNNB1, EPPK1, VIM, PLEC, PAFAH1B1	282	1322	17543	1.55288	0.442086	0.0644295	0.0532244
GOTERM_BP_ALL	GO:0030029~actin filament-based process	22	7.09677	0.0249393	DBNL, CUL3, RDX, RHOG, TWF2, INPPL1, ATP2A2, TWF1, PARVA, IQGAP2, CSRP2, CTTN, ACTBL2, CALD1, ARPC3, FLNA, MYH9, FLNC, PDLIM5, PHPT1, PAFAH1B1, PLEC	303	842	19256	1.66048	1	0.30608	0.291574
GOTERM_BP_ALL	GO:1902589~single-organism organelle organization	42	13.5484	0.0271977	PRKAA1, CNP, CUL3, TWF2, INPPL1, ATP2A2, TWF1, GHITM, IQGAP2, MACROH2A1, TIMM50, CSRP2, CALD1, TPR, FLNA, FLNC, PDLIM5, PELO, RAB8A, NAA50, DYNC1H1, DBNL, LRBA, RDX, STAT3, RHOG, PARVA, EML4, LETM1, AFG3L2, CTTN, ACTBL2, ARPC3, PPIF, MYH9, CTNNB1, EPPK1, VIM, TRIP13, PHPT1, PLEC, PAFAH1B1	303	1927	19256	1.38513	1	0.326777	0.311291
GOTERM_BP_ALL	GO:0097435~supramolecular fiber organization	21	6.77419	0.0391501	DYNC1H1, CRTAP, DBNL, VBP1, CUL3, RDX, RHOG, TWF2, INPPL1, TWF1, IQGAP2, CSRP2, CTTN, CALD1, ARPC3, FLNA, EPPK1, VIM, FLNC, PAFAH1B1, PLEC	303	832	19256	1.60406	1	0.40857	0.389208
GOTERM_BP_ALL	GO:0007010~cytoskeleton organization	32	10.3226	0.0783322	PRKAA1, CNP, CUL3, TWF2, INPPL1, TWF1, IQGAP2, TUBB8, TUBA1B, CSRP2, CALD1, TPR, CHORDC1, FLNA, FLNC, PDLIM5, DYNC1H1, DBNL, RDX, RHOG, PARVA, EML4, CTTN, ACTBL2, ARPC3, MYH9, CTNNB1, EPPK1, VIM, PHPT1, PLEC, PAFAH1B1	303	1516	19256	1.34145	1	0.614577	0.585451
Annotation Cluster 23	Enrichment Score: 2.6250048176935206
Category	Term	Count	%	PValue	Genes	List Total	Pop Hits	Pop Total	Fold Enrichment	Bonferroni	Benjamini	FDR
GOTERM_BP_ALL	GO:0044237~cellular metabolic process	223	71.9355	2.90996e-05	RPL5, ECI2, GHITM, ENO2, RPL8, RPL9, LGALS3, PSMD6, PSMD4, RPS19, CAPNS1, PSMD2, PPAT, CHORDC1, H4C2, H4C1, H4C4, PRKACA, RPS10, PELO, H4C3, TNS3, RPS13, H4C6, RPS12, H4C5, PDHX, RPL21, SACM1L, CMBL, AFG3L2, PDE12, SARNP, PSME1, PSME2, ACOT1, RPL27, RPL26, RPL28, SET, CTBP2, PRKDC, TWF1, MRPL14, ZMPSTE24, LARP1, RDH11, SFN, SNX6, H4C8, BTF3, NAA50, H4C9, XRCC5, LRBA, RDX, PYCR2, H1-2, AIMP1, H1-4…	303	12032	19256	1.17785	0.130642	0.00189186	0.00180221
GOTERM_BP_ALL	GO:0008152~metabolic process	229	73.871	0.000557681	RPL5, PITPNB, ECI2, GHITM, ENO2, RPL8, RPL9, LGALS3, PSMD6, PSMD4, RPS19, CAPNS1, PSMD2, PPAT, CHORDC1, H4C2, H4C1, H4C4, PRKACA, RPS10, PELO, H4C3, TNS3, RPS13, H4C6, RPS12, H4C5, NUP214, PDHX, RPL21, SACM1L, CMBL, AFG3L2, PDE12, SARNP, PSME1, PSME2, ACOT1, RPL27, RPL26, RPL28, SET, CTBP2, PRKDC, TWF1, MRPL14, ZMPSTE24, LARP1, RDH11, SFN, SNX6, H4C8, BTF3, NAA50, H4C9, XRCC5, LRBA, RDX, PYCR2, H…	303	12856	19256	1.13202	0.931694	0.0198741	0.0189322
GOTERM_BP_ALL	GO:0044238~primary metabolic process	216	69.6774	0.000673272	RPL5, PITPNB, ECI2, GHITM, ENO2, RPL8, RPL9, LGALS3, PSMD6, PSMD4, RPS19, CAPNS1, PSMD2, PPAT, CHORDC1, H4C2, H4C1, H4C4, PRKACA, RPS10, PELO, H4C3, RPS13, H4C6, RPS12, H4C5, PDHX, RPL21, SACM1L, AFG3L2, PDE12, SARNP, PSME1, PSME2, ACOT1, RPL27, RPL26, RPL28, SET, CTBP2, PRKDC, TWF1, MRPL14, ZMPSTE24, LARP1, RDH11, SFN, SNX6, H4C8, BTF3, NAA50, H4C9, XRCC5, RDX, PYCR2, H1-2, AIMP1, H1-4, H2AC20, …	303	11997	19256	1.14421	0.960844	0.0228764	0.0217923
GOTERM_BP_ALL	GO:0006807~nitrogen compound metabolic process	159	51.2903	0.000833476	ERO1A, RPL5, GHITM, BZW2, ENO2, RPL8, RPL9, LGALS3, NARS1, RPS19, PPAT, H4C2, H4C1, H4C4, PRKACA, RPS10, PELO, H4C3, RPS13, PSPH, H4C6, RPS12, H4C5, PDHX, RPS9, G6PD, RPL21, RPS6, LIG3, SDHA, ILF3, H4C15, PDE12, H4C14, SARNP, H4C13, H4C12, MRTO4, PPIF, H4C11, FKBP8, RPL27, PPIH, RPL26, RPL28, PPID, DDX6, SET, TMED10, CTBP2, CNP, PRKDC, CUL3, GLO1, MRPL14, MACROH2A1, ZMPSTE24, ACAT1, NME1-NME2, LA…	303	8322	19256	1.21421	0.981894	0.0270936	0.0258096
GOTERM_BP_ALL	GO:0034641~cellular nitrogen compound metabolic process	151	48.7097	0.00129385	ERO1A, RPL5, GHITM, BZW2, ENO2, RPL8, RPL9, LGALS3, NARS1, RPS19, PPAT, H4C2, H4C1, H4C4, PRKACA, RPS10, PELO, H4C3, RPS13, H4C6, RPS12, H4C5, PDHX, RPS9, G6PD, RPL21, RPS6, LIG3, SDHA, ILF3, H4C15, PDE12, H4C14, SARNP, H4C13, H4C12, MRTO4, PPIF, H4C11, FKBP8, RPL27, PPIH, RPL26, RPL28, PPID, DDX6, SET, TMED10, CTBP2, CNP, PRKDC, CUL3, GLO1, MRPL14, MACROH2A1, ZMPSTE24, ACAT1, NME1-NME2, LARP1, T…	303	7892	19256	1.21594	0.998028	0.0377256	0.0359377
GOTERM_BP_ALL	GO:0071704~organic substance metabolic process	221	71.2903	0.00140173	RPL5, PITPNB, ECI2, GHITM, ENO2, RPL8, RPL9, LGALS3, PSMD6, PSMD4, RPS19, CAPNS1, PSMD2, PPAT, CHORDC1, H4C2, H4C1, H4C4, PRKACA, RPS10, PELO, H4C3, RPS13, H4C6, RPS12, H4C5, NUP214, PDHX, RPL21, SACM1L, AFG3L2, PDE12, SARNP, PSME1, PSME2, ACOT1, RPL27, RPL26, RPL28, SET, CTBP2, PRKDC, TWF1, MRPL14, ZMPSTE24, LARP1, RDH11, SFN, SNX6, H4C8, BTF3, NAA50, H4C9, XRCC5, RDX, PYCR2, H1-2, AIMP1, H1-4, …	303	12453	19256	1.12783	0.998827	0.0401413	0.0382389
GOTERM_BP_ALL	GO:0010467~gene expression	122	39.3548	0.0420427	ERO1A, RPL5, INPPL1, BZW2, RPL8, RPL9, ACTG2, LGALS3, NARS1, RPS19, H4C2, H4C1, H4C4, PRKACA, RPS10, PELO, H4C3, RPS13, H4C6, RPS12, H4C5, NUP214, RPS9, RPL21, RPS6, AFG3L2, ILF3, H4C15, PDE12, H4C14, SARNP, H4C13, H4C12, MRTO4, H4C11, FKBP8, RPL27, PPIH, RPL26, RPL28, PPID, DDX6, SET, CTBP2, PRKDC, CUL3, GLO1, MRPL14, MACROH2A1, ZMPSTE24, LARP1, TPR, SNX6, H4C8, BTF3, H4C9, CBX3, XRCC5, FUS, ALY…	303	6771	19256	1.14507	1	0.426819	0.406592
GOTERM_BP_ALL	GO:0044260~cellular macromolecule metabolic process	172	55.4839	0.0421403	ERO1A, RPL5, PDCD6, BZW2, RPL8, RPL9, IPO5, LGALS3, PSMD6, NARS1, PSMD4, RPS19, PPME1, PSMD2, CHORDC1, H4C2, H4C1, H4C4, PRKACA, RPS10, PELO, H4C3, RPS13, H4C6, RPS12, H4C5, RPS9, G6PD, RPL21, RPS6, LIG3, AFG3L2, ILF3, H4C15, PDE12, H4C14, SARNP, H4C13, H4C12, MRTO4, PSME1, PPIF, H4C11, FKBP8, PSME2, RPL27, PPIH, RPL26, PHPT1, RPL28, PPID, DDX6, SET, TMED10, CTBP2, PRKDC, CUL3, GLO1, UBR4, TWF1, …	303	9924	19256	1.10145	1	0.426819	0.406592
GOTERM_BP_ALL	GO:0043170~macromolecule metabolic process	182	58.7097	0.0810333	ERO1A, RPL5, PDCD6, INPPL1, BZW2, RPL8, RPL9, ACTG2, IPO5, LGALS3, PSMD6, CAPNS1, NARS1, PSMD4, RPS19, PPME1, PSMD2, CHORDC1, H4C2, H4C1, H4C4, PRKACA, RPS10, PELO, H4C3, RPS13, H4C6, RPS12, H4C5, NUP214, RPS9, G6PD, RPL21, RPS6, LIG3, AFG3L2, ILF3, H4C15, PDE12, H4C14, SARNP, H4C13, H4C12, MRTO4, PSME1, PPIF, H4C11, FKBP8, PSME2, RPL27, PPIH, RPL26, PHPT1, RPL28, PPID, DDX6, SET, TMED10, CTBP2, …	303	10747	19256	1.07624	1	0.626201	0.596524
Annotation Cluster 24	Enrichment Score: 2.5668332705643984
Category	Term	Count	%	PValue	Genes	List Total	Pop Hits	Pop Total	Fold Enrichment	Bonferroni	Benjamini	FDR
GOTERM_BP_ALL	GO:0051129~negative regulation of cellular component organization	30	9.67742	0.000125906	SET, TWF2, TWF1, HMGB1, GHITM, MACROH2A1, LMAN1, LGALS3, LGALS1, TPR, WDR5, FLNA, HNRNPA1, H3-3A, H3-3B, YWHAH, SPAG9, PARP1, XRCC5, VBP1, RDX, LIG3, H1-2, H1-4, RAD50, PPIF, VIM, TRIP13, PAFAH1B1, OTUB1	303	875	19256	2.1789	0.454347	0.00653325	0.00622363
GOTERM_BP_ALL	GO:0033043~regulation of organelle organization	42	13.5484	0.000288396	CLIC4, PRKAA1, SET, CUL3, RAB1B, TWF2, TWF1, GHITM, IQGAP2, ENO2, MACROH2A1, ZMPSTE24, LMAN1, TPR, CHORDC1, WDR5, FLNA, HNRNPA1, H3-3A, H3-3B, DYNC1H1, TMED9, DBNL, PARP1, XRCC5, RDX, RHOG, LIG3, DEK, H1-2, H1-4, RAD50, CTTN, ARPC3, HNRNPA2B1, PPIF, CTNNB1, TRIP13, SAE1, PHPT1, PAFAH1B1, OTUB1	303	1486	19256	1.7962	0.750344	0.0118791	0.0113162
GOTERM_BP_ALL	GO:0051128~regulation of cellular component organization	64	20.6452	0.00391242	CLIC4, GHITM, HMGB1, ENO2, LGALS3, LGALS1, CHORDC1, WDR5, PRKACA, H3-3A, H3-3B, YWHAH, TMED9, G6PD, DBNL, PARP1, VBP1, RHOG, LIG3, NME1, CTTN, PPIF, MYH9, PHPT1, PAFAH1B1, OTUB1, PRKAA1, SET, CD151, PRKDC, CUL3, RAB1B, TWF2, TWF1, IQGAP2, MACROH2A1, ZMPSTE24, LMAN1, TPR, FLNA, SFN, RBBP7, HNRNPA1, PDLIM5, EXOSC2, SPAG9, DYNC1H1, YTHDF1, XRCC5, RDX, PARVA, DEK, H1-2, H1-4, RAD50, PSMC6, ARPC3, HNR…	303	2899	19256	1.40299	1	0.0879563	0.083788
GOTERM_BP_ALL	GO:0010638~positive regulation of organelle organization	20	6.45161	0.0184855	DYNC1H1, TMED9, PRKAA1, XRCC5, CUL3, DEK, IQGAP2, MACROH2A1, LMAN1, RAD50, CTTN, ARPC3, TPR, HNRNPA2B1, WDR5, PPIF, FLNA, CTNNB1, SAE1, HNRNPA1	303	718	19256	1.77023	1	0.255914	0.243786
GOTERM_BP_ALL	GO:0051130~positive regulation of cellular component organization	32	10.3226	0.0557856	PRKAA1, CD151, PRKDC, CUL3, TWF2, TWF1, IQGAP2, MACROH2A1, LMAN1, LGALS3, TPR, WDR5, FLNA, HNRNPA1, DYNC1H1, TMED9, DBNL, XRCC5, RHOG, DEK, NME1, RAD50, PSMC6, CTTN, ARPC3, HNRNPA2B1, PPIF, CTNNB1, STUB1, SAE1, PAFAH1B1, EIF4G1	303	1469	19256	1.38437	1	0.502592	0.478774
Annotation Cluster 25	Enrichment Score: 2.502101790279906
Category	Term	Count	%	PValue	Genes	List Total	Pop Hits	Pop Total	Fold Enrichment	Bonferroni	Benjamini	FDR
GOTERM_BP_ALL	GO:0006888~ER to Golgi vesicle-mediated transport	11	3.54839	6.9571e-05	BCAP31, LMAN1, TMED9, TMED10, VAPA, PDCD6, COPB1, CUL3, RAB1B, HYOU1, SEC31A	303	139	19256	5.02923	0.28446	0.00404862	0.00385675
GOTERM_BP_ALL	GO:0048193~Golgi vesicle transport	16	5.16129	0.000126292	BCAP31, TMED9, TMED10, PDCD6, COPB1, CUL3, PITPNB, RAB1B, COPZ1, LMAN1, SNX2, VAPA, HYOU1, RAB8A, SCYL1, SEC31A	303	311	19256	3.26951	0.45536	0.00653325	0.00622363
GOTERM_CC_ALL	GO:0030662~coated vesicle membrane	12	3.87097	0.000194235	LMAN1, TMED10, DBNL, PDCD6, COPB1, HLA-B, HLA-C, HLA-A, COPZ1, IGF2R, SCYL1, SEC31A	307	197	20472	4.06197	0.128494	0.00171898	0.00138636
GOTERM_CC_ALL	GO:0005793~endoplasmic reticulum-Golgi intermediate compartment	10	3.22581	0.00022298	BCAP31, LMAN1, ERP44, TMED9, TMED10, COPB1, RAB1B, HMGB1, PDIA6, SCYL1	307	137	20472	4.86745	0.146054	0.00194901	0.00157187
GOTERM_CC_ALL	GO:0030135~coated vesicle	15	4.83871	0.000359355	BCAP31, TMED9, TMED10, DBNL, PDCD6, COPB1, HLA-B, HLA-C, HLA-A, COPZ1, IGF2R, LMAN1, RAB8A, SCYL1, SEC31A	307	321	20472	3.11608	0.224672	0.00291635	0.00235203
UP_KW_BIOLOGICAL_PROCESS	KW-0931~ER-Golgi transport	8	2.58065	0.000752241	BCAP31, LMAN1, TMED10, COPB1, CUL3, COPZ1, SCYL1, SEC31A	176	96	11187	5.29688	0.0689942	0.0227212	0.0215253
GOTERM_CC_ALL	GO:0012506~vesicle membrane	25	8.06452	0.00133568	CLIC4, TMED10, PDCD6, COPB1, UBR4, ATP2A2, IQGAP2, LMAN1, LGALS3, BSG, RPS27A, RAB8A, SCYL1, SEC31A, DBNL, MYOF, RHOG, HLA-B, HLA-C, HLA-A, IGF2R, COPZ1, VAPA, RAB18, DSC1	307	817	20472	2.04052	0.611823	0.00955214	0.00770378
GOTERM_CC_ALL	GO:0030659~cytoplasmic vesicle membrane	24	7.74194	0.00202946	CLIC4, TMED10, DBNL, PDCD6, COPB1, MYOF, HLA-B, RHOG, UBR4, HLA-C, HLA-A, IQGAP2, COPZ1, IGF2R, LGALS3, LMAN1, VAPA, BSG, RAB18, RPS27A, DSC1, RAB8A, SCYL1, SEC31A	307	795	20472	2.0131	0.762673	0.0134285	0.0108301
GOTERM_CC_ALL	GO:0030133~transport vesicle	13	4.19355	0.0566999	TMED9, TMED10, PDCD6, COPB1, RAB1B, HLA-B, HLA-C, HLA-A, COPZ1, IGF2R, LMAN1, RAB8A, SEC31A	307	478	20472	1.81358	1	0.226232	0.182455
GOTERM_CC_ALL	GO:0005794~Golgi apparatus	34	10.9677	0.071959	ERO1A, TMED10, CUL3, PITPNB, RAB1B, COPB1, INPPL1, LMAN1, GANAB, BSG, FLNA, PTGFRN, RAB8A, SCYL1, RPS12, BCAP31, UNC45A, TMED9, DBNL, LRBA, SACM1L, HLA-B, HLA-C, HLA-A, IGF2R, COPZ1, AIMP1, VAPA, CTTN, GORASP2, RAB18, OCIAD1, CALU, TGFBI	307	1696	20472	1.33683	1	0.265762	0.214336
GOTERM_CC_ALL	GO:0000139~Golgi membrane	18	5.80645	0.072071	BCAP31, TMED9, TMED10, DBNL, COPB1, PITPNB, RAB1B, SACM1L, HLA-B, HLA-C, HLA-A, COPZ1, IGF2R, LMAN1, VAPA, GORASP2, BSG, RAB8A	307	771	20472	1.55683	1	0.265762	0.214336
GOTERM_CC_ALL	GO:0044431~Golgi apparatus part	22	7.09677	0.101656	ERO1A, BCAP31, TMED9, TMED10, DBNL, COPB1, PITPNB, RAB1B, SACM1L, HLA-B, HLA-C, HLA-A, COPZ1, IGF2R, LMAN1, VAPA, GORASP2, BSG, FLNA, TGFBI, RAB8A, SCYL1	307	1042	20472	1.40792	1	0.34083	0.274879
UP_KW_CELLULAR_COMPONENT	KW-0333~Golgi apparatus	18	5.80645	0.35625	TMED9, TMED10, DBNL, COPB1, CUL3, PITPNB, LRBA, SACM1L, COPZ1, IGF2R, AIMP1, LMAN1, GANAB, GORASP2, CALU, PTGFRN, RAB8A, SCYL1	282	952	17543	1.17622	1	0.712499	0.588586
Annotation Cluster 26	Enrichment Score: 2.4816815411677307
Category	Term	Count	%	PValue	Genes	List Total	Pop Hits	Pop Total	Fold Enrichment	Bonferroni	Benjamini	FDR
GOTERM_BP_ALL	GO:0016072~rRNA metabolic process	13	4.19355	0.00116053	RPL5, DIS3, PRKDC, MARS1, RPS6, MACROH2A1, RPS19, MRTO4, RPL27, RPL26, EXOSC2, PELO, RPS24	303	269	19256	3.07125	0.996252	0.034924	0.0332689
GOTERM_BP_ALL	GO:0034660~ncRNA metabolic process	20	6.45161	0.00133995	RPL5, DIS3, PRKDC, MARS1, RPS6, STAT3, ELP1, MACROH2A1, SARS1, QARS1, NARS1, RPS19, HNRNPA2B1, MRTO4, RPL27, FAM98B, RPL26, EXOSC2, PELO, RPS24	303	557	19256	2.28191	0.998421	0.0388345	0.0369941
GOTERM_BP_ALL	GO:0042254~ribosome biogenesis	13	4.19355	0.00399603	RPL5, RPL10, XRCC5, DIS3, PRKDC, RPS6, RPL23A, RPS19, MRTO4, RPL27, RPL26, EXOSC2, RPS24	303	312	19256	2.64796	1	0.0890043	0.0847862
GOTERM_BP_ALL	GO:0034470~ncRNA processing	15	4.83871	0.00582781	RPL5, DIS3, PRKDC, RPS6, STAT3, ELP1, SARS1, RPS19, HNRNPA2B1, MRTO4, RPL27, FAM98B, RPL26, EXOSC2, RPS24	303	412	19256	2.31376	1	0.110384	0.105153
GOTERM_BP_ALL	GO:0006364~rRNA processing	10	3.22581	0.0107822	RPL5, RPS19, PRKDC, DIS3, RPS6, MRTO4, RPL27, RPL26, EXOSC2, RPS24	303	231	19256	2.75113	1	0.177042	0.168652
Annotation Cluster 27	Enrichment Score: 2.4628597296029127
Category	Term	Count	%	PValue	Genes	List Total	Pop Hits	Pop Total	Fold Enrichment	Bonferroni	Benjamini	FDR
GOTERM_CC_ALL	GO:0036464~cytoplasmic ribonucleoprotein granule	12	3.87097	0.00155836	RPS4X, DDX6, YTHDF1, PSMA4, LARP1, PSMA2, SARNP, PABPC4, RPS6, UBAP2L, RPL28, EIF4G1	307	253	20472	3.16288	0.668518	0.010924	0.00881016
GOTERM_CC_ALL	GO:0035770~ribonucleoprotein granule	12	3.87097	0.00266351	RPS4X, DDX6, YTHDF1, PSMA4, LARP1, PSMA2, SARNP, PABPC4, RPS6, UBAP2L, RPL28, EIF4G1	307	271	20472	2.9528	0.848669	0.0165418	0.0133409
GOTERM_CC_ALL	GO:0010494~cytoplasmic stress granule	6	1.93548	0.00984684	DDX6, YTHDF1, LARP1, PABPC4, UBAP2L, EIF4G1	307	87	20472	4.5989	0.999094	0.0497969	0.040161
Annotation Cluster 28	Enrichment Score: 2.4290412679612996
Category	Term	Count	%	PValue	Genes	List Total	Pop Hits	Pop Total	Fold Enrichment	Bonferroni	Benjamini	FDR
GOTERM_MF_ALL	GO:0019899~enzyme binding	56	18.0645	0.000456485	RPL5, CTNND1, ATP2A2, HMGB1, ENO2, IPO5, LMNB1, LGALS3, TUBA1B, HSP90B2P, RPS19, QARS1, PPME1, TNPO1, PRKACA, RAB8A, YWHAH, PARP1, RPS6, RHOG, CACYBP, ATP1B3, NME1, SARS1, ACTBL2, PAFAH1B1, OTUB1, RABGAP1, CTBP2, PRKDC, CUL3, TWF2, IQGAP2, MACROH2A1, ACAT1, TPR, FLNA, SFN, CKB, RPS27A, PDLIM5, SPAG9, CBX3, XRCC5, LRBA, PTGES3, RDX, STAT3, IGF2R, AIMP1, DNAJA1, GNB2, CTNNB1, STUB1, GCLM, SAE1	304	2176	18811	1.59246	0.316994	0.0122956	0.011633
GOTERM_MF_ALL	GO:0019901~protein kinase binding	22	7.09677	0.00794336	SPAG9, PARP1, CTBP2, LRBA, RPS6, STAT3, CTNND1, RHOG, TWF2, MACROH2A1, HSP90B2P, QARS1, RPS19, ACTBL2, PPME1, TPR, FLNA, CTNNB1, SFN, PDLIM5, PRKACA, RAB8A	304	734	18811	1.85466	0.998718	0.125145	0.118401
GOTERM_MF_ALL	GO:0019900~kinase binding	23	7.41935	0.0142379	SPAG9, PARP1, CTBP2, LRBA, RPS6, STAT3, CTNND1, RHOG, TWF2, MACROH2A1, HSP90B2P, QARS1, RPS19, ACTBL2, PPME1, TPR, FLNA, CTNNB1, STUB1, SFN, PDLIM5, PRKACA, RAB8A	304	823	18811	1.72928	0.999994	0.191752	0.181418
Annotation Cluster 29	Enrichment Score: 2.420182960707512
Category	Term	Count	%	PValue	Genes	List Total	Pop Hits	Pop Total	Fold Enrichment	Bonferroni	Benjamini	FDR
GOTERM_CC_ALL	GO:0030141~secretory granule	30	9.67742	6.87408e-05	TMED10, COPB1, UBR4, HMGB1, IQGAP2, LGALS3, PSMD6, PSMD2, BSG, PSMB1, PRKACA, SPAG9, DYNC1H1, DBNL, XRCC5, ARG1, RHOG, HLA-B, HLA-C, IGF2R, ERP44, PKM, VAPA, IMPDH1, PSMA2, RAB18, MYH9, DLD, DSC1, LTF	307	886	20472	2.25792	0.0475047	0.00064758	0.000522271
REACTOME_PATHWAY	R-HSA-6798695~Neutrophil degranulation	26	8.3871	0.000195352	COPB1, UBR4, HMGB1, IQGAP2, NME1-NME2, LGALS3, PSMD6, PSMD2, PSMB1, DYNC1H1, DBNL, XRCC5, ARG1, RHOG, HLA-B, HLA-C, HLA-A, IGF2R, ERP44, PKM, VAPA, IMPDH1, PSMA2, RAB18, DSC1, LTF	259	482	10882	2.26639	0.186579	0.000846257	0.000637295
GOTERM_CC_ALL	GO:0099503~secretory vesicle	32	10.3226	0.000339786	TMED10, COPB1, UBR4, HMGB1, IQGAP2, LGALS3, PSMD6, PSMD2, BSG, PSMB1, PRKACA, RAB8A, SPAG9, DYNC1H1, TMED9, DBNL, XRCC5, ARG1, RHOG, HLA-B, HLA-C, IGF2R, ERP44, PKM, VAPA, IMPDH1, PSMA2, RAB18, MYH9, DLD, DSC1, LTF	307	1070	20472	1.99429	0.213852	0.00279731	0.00225602
REACTOME_PATHWAY	R-HSA-168249~Innate Immune System	42	13.5484	0.00117478	PRKDC, COPB1, UBR4, HMGB1, IQGAP2, NME1-NME2, LGALS3, PSMD6, TKFC, PSMB5, PSMD4, PSMB2, PSMD2, PSMB1, RPS27A, PRKACA, DYNC1H1, DBNL, XRCC5, ARG1, RHOG, HLA-B, HLA-C, HLA-A, IGF2R, ERP44, PKM, PSMC6, PSMA4, VAPA, IMPDH1, ARPC3, PSMA2, RAB18, PSME1, MYH9, PSME2, CTNNB1, DSC1, UBE2M, GSDME, LTF	259	1063	10882	1.66006	0.711329	0.0049869	0.00375551
GOTERM_CC_ALL	GO:0012506~vesicle membrane	25	8.06452	0.00133568	CLIC4, TMED10, PDCD6, COPB1, UBR4, ATP2A2, IQGAP2, LMAN1, LGALS3, BSG, RPS27A, RAB8A, SCYL1, SEC31A, DBNL, MYOF, RHOG, HLA-B, HLA-C, HLA-A, IGF2R, COPZ1, VAPA, RAB18, DSC1	307	817	20472	2.04052	0.611823	0.00955214	0.00770378
GOTERM_CC_ALL	GO:0044433~cytoplasmic vesicle part	40	12.9032	0.00191082	CLIC4, TMED10, PDCD6, COPB1, UBR4, HMGB1, IQGAP2, LMAN1, LGALS3, PSMD6, SNX2, PSMD2, BSG, PSMB1, RPS27A, RAB8A, SCYL1, SEC31A, SNX6, DYNC1H1, DBNL, XRCC5, ARG1, MYOF, RHOG, HLA-B, HLA-C, HLA-A, IGF2R, COPZ1, ERP44, PKM, VAPA, IMPDH1, PSMA2, RAB18, HYOU1, DLD, DSC1, LTF	307	1609	20472	1.65778	0.741834	0.0130083	0.0104911
GOTERM_CC_ALL	GO:0030659~cytoplasmic vesicle membrane	24	7.74194	0.00202946	CLIC4, TMED10, DBNL, PDCD6, COPB1, MYOF, HLA-B, RHOG, UBR4, HLA-C, HLA-A, IQGAP2, COPZ1, IGF2R, LGALS3, LMAN1, VAPA, BSG, RAB18, RPS27A, DSC1, RAB8A, SCYL1, SEC31A	307	795	20472	2.0131	0.762673	0.0134285	0.0108301
GOTERM_CC_ALL	GO:0030667~secretory granule membrane	13	4.19355	0.00284638	TMED10, COPB1, HLA-B, RHOG, UBR4, HLA-C, IQGAP2, IGF2R, LGALS3, VAPA, BSG, RAB18, DSC1	307	314	20472	2.7608	0.867093	0.0175238	0.0141329
GOTERM_CC_ALL	GO:0098805~whole membrane	42	13.5484	0.00753166	TMED10, CNP, RAB1B, PDCD6, COPB1, UBR4, IQGAP2, ENO2, LMAN1, LGALS3, TUBA1B, SNX2, BSG, RPS27A, PRKACA, EMD, RAB8A, SCYL1, SEC31A, SNX6, SPAG9, DBNL, ARG1, LRBA, MYOF, RHOG, TOMM34, HLA-B, HLA-C, ATP1B3, HLA-A, IGF2R, COASY, COPZ1, NME1, VAPA, CTTN, GNB2, RAB18, CTNNB1, DSC1, PLEC	307	1858	20472	1.50739	0.995264	0.0400933	0.0323352
GOTERM_CC_ALL	GO:0031410~cytoplasmic vesicle	54	17.4194	0.00771729	CLIC4, PDCD6, HMGB1, LGALS3, PSMD6, PSMD2, BSG, PRKACA, RAB8A, SCYL1, TMED9, DBNL, ARG1, MYOF, RHOG, HLA-B, HLA-C, ATP1B3, HLA-A, PDIA6, COPZ1, PKM, PSMA2, MYH9, DSC1, DLD, LTF, TMED10, CNP, COPB1, RAB1B, UBR4, IQGAP2, LMAN1, GANAB, SNX2, ESD, PSMB1, RPS27A, SNX6, SEC31A, BCAP31, SPAG9, DYNC1H1, XRCC5, IGF2R, ERP44, VAPA, IMPDH1, RAB18, OCIAD1, CALU, HYOU1, VIM	307	2547	20472	1.4138	0.995852	0.0407749	0.0328849
GOTERM_CC_ALL	GO:0097708~intracellular vesicle	54	17.4194	0.00807384	CLIC4, PDCD6, HMGB1, LGALS3, PSMD6, PSMD2, BSG, PRKACA, RAB8A, SCYL1, TMED9, DBNL, ARG1, MYOF, RHOG, HLA-B, HLA-C, ATP1B3, HLA-A, PDIA6, COPZ1, PKM, PSMA2, MYH9, DSC1, DLD, LTF, TMED10, CNP, COPB1, RAB1B, UBR4, IQGAP2, LMAN1, GANAB, SNX2, ESD, PSMB1, RPS27A, SNX6, SEC31A, BCAP31, SPAG9, DYNC1H1, XRCC5, IGF2R, ERP44, VAPA, IMPDH1, RAB18, OCIAD1, CALU, HYOU1, VIM	307	2553	20472	1.41047	0.996784	0.0423428	0.0341494
GOTERM_CC_ALL	GO:0098588~bounding membrane of organelle	45	14.5161	0.0417299	TMED10, CNP, PITPNB, RAB1B, PDCD6, COPB1, UBR4, ATP2A2, IQGAP2, LMAN1, LGALS3, SNX2, BSG, RPS27A, EMD, RAB8A, SCYL1, SEC31A, SNX6, SPAG9, BCAP31, TMED9, DBNL, SSR4, ARG1, LRBA, SACM1L, RHOG, TOMM34, HLA-B, HLA-C, HLA-A, IGF2R, COASY, COPZ1, NME1, VAPA, REEP5, GORASP2, GNB2, RAB18, SRPRB, RPL27, DSC1, PLEC	307	2264	20472	1.32543	1	0.171772	0.138533
REACTOME_PATHWAY	R-HSA-168256~Immune System	60	19.3548	0.0439232	INPPL1, HMGB1, IFIT1, LMNB1, TUBB8, LGALS3, PSMD6, TUBA1B, PSMD4, PSMD2, PRKACA, NUP214, DBNL, ARG1, RHOG, HLA-B, HLA-C, HLA-A, PSMA4, PKM, PDE12, PSMA2, NUP50, PSME1, MYH9, PSME2, DSC1, LTF, PRKDC, CUL3, COPB1, UBR4, IQGAP2, NME1-NME2, TKFC, PSMB5, PSMB2, TPR, PSMB1, FLNA, RPS27A, SEC31A, BCAP31, DYNC1H1, XRCC5, STAT3, IGF2R, ERP44, PSMC6, VAPA, IMPDH1, ARPC3, HNRNPA2B1, RAB18, CTNNB1, STUB1, VI…	259	2016	10882	1.25046	1	0.151227	0.113886
GOTERM_CC_ALL	GO:0000139~Golgi membrane	18	5.80645	0.072071	BCAP31, TMED9, TMED10, DBNL, COPB1, PITPNB, RAB1B, SACM1L, HLA-B, HLA-C, HLA-A, COPZ1, IGF2R, LMAN1, VAPA, GORASP2, BSG, RAB8A	307	771	20472	1.55683	1	0.265762	0.214336
GOTERM_CC_ALL	GO:0044431~Golgi apparatus part	22	7.09677	0.101656	ERO1A, BCAP31, TMED9, TMED10, DBNL, COPB1, PITPNB, RAB1B, SACM1L, HLA-B, HLA-C, HLA-A, COPZ1, IGF2R, LMAN1, VAPA, GORASP2, BSG, FLNA, TGFBI, RAB8A, SCYL1	307	1042	20472	1.40792	1	0.34083	0.274879
Annotation Cluster 30	Enrichment Score: 2.334817959969515
Category	Term	Count	%	PValue	Genes	List Total	Pop Hits	Pop Total	Fold Enrichment	Bonferroni	Benjamini	FDR
GOTERM_BP_ALL	GO:0048524~positive regulation of viral process	9	2.90323	0.000233515	LGALS1, LARP1, VAPA, PDE12, BSG, PPIH, IFIT1, PPID, IGF2R	303	104	19256	5.49962	0.674883	0.0101211	0.00964142
GOTERM_BP_ALL	GO:0019079~viral genome replication	10	3.22581	0.000283554	ILF3, LARP1, CTBP2, VAPA, PDE12, PPIH, DEK, IFIT1, PPID, LTF	303	135	19256	4.70749	0.744459	0.0118624	0.0113003
GOTERM_BP_ALL	GO:0045070~positive regulation of viral genome replication	6	1.93548	0.000341368	LARP1, VAPA, PDE12, PPIH, IFIT1, PPID	303	39	19256	9.7771	0.806524	0.0134616	0.0128237
GOTERM_BP_ALL	GO:1903902~positive regulation of viral life cycle	8	2.58065	0.000435706	LGALS1, LARP1, VAPA, PDE12, BSG, PPIH, IFIT1, PPID	303	87	19256	5.84378	0.877131	0.0162495	0.0154794
GOTERM_BP_ALL	GO:0019058~viral life cycle	17	5.48387	0.000943779	DDX6, CTBP2, ALYREF, RAB1B, DEK, IFIT1, ILF3, LARP1, LGALS1, VAPA, PDE12, BSG, PPIH, EIF3D, PPID, EIF3B, LTF	303	416	19256	2.59704	0.989355	0.0300697	0.0286446
GOTERM_BP_ALL	GO:0016032~viral process	25	8.06452	0.00113753	DDX6, CTBP2, CLPB, RAB1B, IFIT1, ZMPSTE24, LARP1, TKFC, LGALS1, BSG, DHX15, ALYREF, DEK, IGF2R, AIMP1, ILF3, VAPA, PDE12, PSMA2, PPIH, EIF3D, PPID, EIF3B, GSDME, LTF	303	769	19256	2.06603	0.995813	0.0348578	0.0332058
GOTERM_BP_ALL	GO:0044403~symbiosis, encompassing mutualism through parasitism	26	8.3871	0.00116147	DDX6, CTBP2, CLPB, RAB1B, IFIT1, ZMPSTE24, LARP1, TKFC, LGALS1, BSG, DHX15, ARG1, ALYREF, DEK, IGF2R, AIMP1, ILF3, VAPA, PDE12, PSMA2, PPIH, EIF3D, PPID, EIF3B, GSDME, LTF	303	817	19256	2.02244	0.996269	0.034924	0.0332689
GOTERM_BP_ALL	GO:0043903~regulation of symbiosis, encompassing mutualism through parasitism	14	4.51613	0.00128963	ARG1, IFIT1, IGF2R, ZMPSTE24, ILF3, LARP1, LGALS1, TKFC, VAPA, PDE12, BSG, PPIH, PPID, LTF	303	310	19256	2.87005	0.997988	0.0377256	0.0359377
GOTERM_BP_ALL	GO:0044419~interspecies interaction between organisms	26	8.3871	0.0014257	DDX6, CTBP2, CLPB, RAB1B, IFIT1, ZMPSTE24, LARP1, TKFC, LGALS1, BSG, DHX15, ARG1, ALYREF, DEK, IGF2R, AIMP1, ILF3, VAPA, PDE12, PSMA2, PPIH, EIF3D, PPID, EIF3B, GSDME, LTF	303	829	19256	1.99316	0.998955	0.0404803	0.0385619
GOTERM_BP_ALL	GO:0044764~multi-organism cellular process	25	8.06452	0.00159958	DDX6, CTBP2, CLPB, RAB1B, IFIT1, ZMPSTE24, LARP1, TKFC, LGALS1, BSG, DHX15, ALYREF, DEK, IGF2R, AIMP1, ILF3, VAPA, PDE12, PSMA2, PPIH, EIF3D, PPID, EIF3B, GSDME, LTF	303	790	19256	2.01111	0.999548	0.0447416	0.0426213
GOTERM_BP_ALL	GO:0045069~regulation of viral genome replication	8	2.58065	0.00165966	ILF3, LARP1, VAPA, PDE12, PPIH, IFIT1, PPID, LTF	303	109	19256	4.6643	0.999662	0.0458887	0.043714
GOTERM_BP_ALL	GO:0050792~regulation of viral process	13	4.19355	0.00251581	IFIT1, IGF2R, ZMPSTE24, ILF3, LARP1, LGALS1, TKFC, VAPA, PDE12, BSG, PPIH, PPID, LTF	303	295	19256	2.80056	0.999995	0.0647249	0.0616575
GOTERM_BP_ALL	GO:0043902~positive regulation of multi-organism process	10	3.22581	0.00337689	LGALS1, LARP1, VAPA, PDE12, ARG1, BSG, PPIH, IFIT1, PPID, IGF2R	303	192	19256	3.30996	1	0.0800306	0.0762378
GOTERM_BP_ALL	GO:1903900~regulation of viral life cycle	10	3.22581	0.00585163	ILF3, LGALS1, LARP1, VAPA, PDE12, BSG, PPIH, IFIT1, PPID, LTF	303	209	19256	3.04073	1	0.110401	0.105169
GOTERM_BP_ALL	GO:0043900~regulation of multi-organism process	15	4.83871	0.0137514	ARG1, IFIT1, IGF2R, ZMPSTE24, ILF3, LARP1, LGALS1, TKFC, VAPA, PDE12, BSG, MYH9, PPIH, PPID, LTF	303	458	19256	2.08137	1	0.209483	0.199555
GOTERM_BP_ALL	GO:0045071~negative regulation of viral genome replication	4	1.29032	0.0911436	ILF3, VAPA, IFIT1, LTF	303	68	19256	3.7383	1	0.650469	0.619642
GOTERM_BP_ALL	GO:0048525~negative regulation of viral process	5	1.6129	0.206549	ILF3, TKFC, VAPA, IFIT1, LTF	303	149	19256	2.13259	1	1	0.952807
GOTERM_BP_ALL	GO:0043901~negative regulation of multi-organism process	6	1.93548	0.216191	ILF3, TKFC, VAPA, MYH9, IFIT1, LTF	303	204	19256	1.86915	1	1	0.952807
GOTERM_BP_ALL	GO:1903901~negative regulation of viral life cycle	4	1.29032	0.27825	ILF3, VAPA, IFIT1, LTF	303	117	19256	2.17269	1	1	0.952807
GOTERM_BP_ALL	GO:0051701~interaction with host	5	1.6129	0.433583	LGALS1, VAPA, BSG, IFIT1, PPID	303	215	19256	1.47793	1	1	0.952807
Annotation Cluster 31	Enrichment Score: 2.2799099445313624
Category	Term	Count	%	PValue	Genes	List Total	Pop Hits	Pop Total	Fold Enrichment	Bonferroni	Benjamini	FDR
UP_KW_BIOLOGICAL_PROCESS	KW-0648~Protein biosynthesis	11	3.54839	0.000141385	AIMP1, EIF5B, SARS1, LARP1, QARS1, NARS1, MARS1, EIF3D, EIF4B, EIF3B, EIF4G1	176	153	11187	4.56985	0.0133427	0.00671579	0.00636233
GOTERM_BP_ALL	GO:0006446~regulation of translational initiation	8	2.58065	0.000280817	EIF5B, YTHDF1, LARP1, TPR, BZW2, EIF4B, EIF3B, EIF4G1	303	81	19256	6.27666	0.74107	0.0118509	0.0112893
GOTERM_BP_ALL	GO:0006413~translational initiation	9	2.90323	0.000581005	EIF5B, YTHDF1, LARP1, TPR, RPS3A, EIF3D, EIF4B, EIF3B, EIF4G1	303	119	19256	4.80639	0.938948	0.0204425	0.0194737
WIKIPATHWAYS	WP107~Translation factors	6	1.93548	0.0155059	EIF5B, CLUH, EIF3D, EIF4B, EIF3B, EIF4G1	222	53	7938	4.04793	0.996042	0.403696	0.399134
GOTERM_MF_ALL	GO:0003743~translation initiation factor activity	5	1.6129	0.0196927	EIF5B, EIF3D, EIF4B, EIF3B, EIF4G1	304	64	18811	4.83424	1	0.245424	0.232197
UP_KW_MOLECULAR_FUNCTION	KW-0396~Initiation factor	5	1.6129	0.0254267	EIF5B, EIF3D, EIF4B, EIF3B, EIF4G1	222	59	11655	4.44915	0.812525	0.183637	0.163861
GOTERM_BP_ALL	GO:0002183~cytoplasmic translational initiation	4	1.29032	0.0315292	EIF3D, EIF4B, EIF3B, EIF4G1	303	44	19256	5.77738	1	0.358052	0.341084
GOTERM_MF_ALL	GO:0008135~translation factor activity, RNA binding	5	1.6129	0.102072	EIF5B, EIF3D, EIF4B, EIF3B, EIF4G1	304	110	18811	2.81265	1	0.713408	0.674961
Annotation Cluster 32	Enrichment Score: 2.2644362733994594
Category	Term	Count	%	PValue	Genes	List Total	Pop Hits	Pop Total	Fold Enrichment	Bonferroni	Benjamini	FDR
GOTERM_BP_ALL	GO:0042255~ribosome assembly	7	2.25806	0.000537963	RPL5, RPL10, RPS19, XRCC5, PRKDC, MRTO4, RPL23A	303	65	19256	6.84397	0.924892	0.0194597	0.0185375
GOTERM_BP_ALL	GO:0000027~ribosomal large subunit assembly	4	1.29032	0.0103231	RPL5, RPL10, MRTO4, RPL23A	303	29	19256	8.76568	1	0.170667	0.162579
GOTERM_BP_ALL	GO:0042273~ribosomal large subunit biogenesis	5	1.6129	0.0289822	RPL5, RPL10, MRTO4, RPL23A, RPL26	303	74	19256	4.294	1	0.337099	0.321123
Annotation Cluster 33	Enrichment Score: 2.229661913777459
Category	Term	Count	%	PValue	Genes	List Total	Pop Hits	Pop Total	Fold Enrichment	Bonferroni	Benjamini	FDR
GOTERM_BP_ALL	GO:0010608~posttranscriptional regulation of gene expression	30	9.67742	0.00423307	RPL5, DDX6, RPL10, PRKDC, BZW2, ZMPSTE24, RPS4X, SYNCRIP, LARP1, TPR, PELO, EIF4B, EIF5B, YTHDF1, RPS9, FUS, CNBP, PABPC4, STAT3, ELP1, ILF3, PKM, PDE12, SARNP, HNRNPA2B1, VIM, RPL26, EIF3D, EIF3B, EIF4G1	303	1097	19256	1.73795	1	0.0929922	0.0885852
GOTERM_BP_ALL	GO:0034248~regulation of cellular amide metabolic process	29	9.35484	0.00552796	RPL5, DDX6, PRKAA1, TMED10, RPL10, PRKDC, BZW2, ZMPSTE24, RPS4X, SYNCRIP, LARP1, TPR, PELO, EIF4B, EIF5B, YTHDF1, RPS9, CNBP, STAT3, ELP1, ILF3, PKM, SARNP, HNRNPA2B1, VIM, RPL26, EIF3D, EIF3B, EIF4G1	303	1068	19256	1.72564	1	0.107359	0.102271
GOTERM_BP_ALL	GO:0006417~regulation of translation	27	8.70968	0.00874569	RPL5, DDX6, RPL10, PRKDC, BZW2, ZMPSTE24, RPS4X, SYNCRIP, LARP1, TPR, PELO, EIF4B, EIF5B, YTHDF1, RPS9, CNBP, STAT3, ELP1, ILF3, PKM, SARNP, HNRNPA2B1, VIM, RPL26, EIF3D, EIF3B, EIF4G1	303	1007	19256	1.70395	1	0.150808	0.143661
Annotation Cluster 34	Enrichment Score: 2.202022770861981
Category	Term	Count	%	PValue	Genes	List Total	Pop Hits	Pop Total	Fold Enrichment	Bonferroni	Benjamini	FDR
REACTOME_PATHWAY	R-HSA-9700206~Signaling by ALK in cancer	7	2.25806	0.00183579	EML4, RPS6, STAT3, TPR, MYH9, RRBP1, SEC31A	259	55	10882	5.34742	0.856614	0.0076697	0.00577586
REACTOME_PATHWAY	R-HSA-9725370~Signaling by ALK fusions and activated point mutants	7	2.25806	0.00183579	EML4, RPS6, STAT3, TPR, MYH9, RRBP1, SEC31A	259	55	10882	5.34742	0.856614	0.0076697	0.00577586
REACTOME_PATHWAY	R-HSA-9725371~Nuclear events stimulated by ALK signaling in cancer	3	0.967742	0.0734994	EML4, RPS6, STAT3	259	19	10882	6.63402	1	0.240523	0.181132
Annotation Cluster 35	Enrichment Score: 2.1885064677696797
Category	Term	Count	%	PValue	Genes	List Total	Pop Hits	Pop Total	Fold Enrichment	Bonferroni	Benjamini	FDR
GOTERM_BP_ALL	GO:0009165~nucleotide biosynthetic process	17	5.48387	7.88692e-05	DTYMK, DUT, RRM2, ATP5PD, PARP1, ATP5PB, STAT3, CTPS1, SDHA, COASY, ACAT1, NME1, NME1-NME2, IMPDH1, PPAT, ATP5MF-PTCD1, UMPS	303	333	19256	3.24435	0.315766	0.00451714	0.00430306
KEGG_PATHWAY	hsa00240:Pyrimidine metabolism	9	2.90323	8.15919e-05	NME1-NME2, DTYMK, DUT, RRM2, CTPS1, TK1, UMPS, TYMP, NME1	203	58	8156	6.23441	0.0193924	0.00244776	0.00232537
REACTOME_PATHWAY	R-HSA-15869~Metabolism of nucleotides	11	3.54839	0.000115023	NME1-NME2, DTYMK, DUT, RRM2, IMPDH1, PPAT, CTPS1, TK1, UMPS, TYMP, NME1	259	99	10882	4.66838	0.114485	0.000506579	0.000381492
GOTERM_BP_ALL	GO:0006213~pyrimidine nucleoside metabolic process	7	2.25806	0.000125959	NME1-NME2, DTYMK, CTPS1, TK1, UMPS, TYMP, NME1	303	50	19256	8.89716	0.454487	0.00653325	0.00622363
GOTERM_BP_ALL	GO:0009163~nucleoside biosynthetic process	7	2.25806	0.000140893	NME1-NME2, DTYMK, IMPDH1, PPAT, CTPS1, UMPS, NME1	303	51	19256	8.72271	0.49231	0.00716355	0.00682406
GOTERM_BP_ALL	GO:0006221~pyrimidine nucleotide biosynthetic process	6	1.93548	0.000202586	NME1-NME2, DTYMK, DUT, CTPS1, UMPS, NME1	303	35	19256	10.8945	0.622709	0.00946251	0.00901407
GOTERM_BP_ALL	GO:0006220~pyrimidine nucleotide metabolic process	7	2.25806	0.000215206	NME1-NME2, DTYMK, DUT, CTPS1, UMPS, TYMP, NME1	303	55	19256	8.08833	0.64494	0.00976752	0.00930463
GOTERM_BP_ALL	GO:1901659~glycosyl compound biosynthetic process	7	2.25806	0.000215206	NME1-NME2, DTYMK, IMPDH1, PPAT, CTPS1, UMPS, NME1	303	55	19256	8.08833	0.64494	0.00976752	0.00930463
GOTERM_BP_ALL	GO:0072528~pyrimidine-containing compound biosynthetic process	6	1.93548	0.000433103	NME1-NME2, DTYMK, DUT, CTPS1, UMPS, NME1	303	41	19256	9.30017	0.875582	0.0162495	0.0154794
GOTERM_BP_ALL	GO:0072527~pyrimidine-containing compound metabolic process	8	2.58065	0.000435706	NME1-NME2, DTYMK, DUT, CTPS1, TK1, UMPS, TYMP, NME1	303	87	19256	5.84378	0.877131	0.0162495	0.0154794
REACTOME_PATHWAY	R-HSA-499943~Interconversion of nucleotide di- and triphosphates	6	1.93548	0.000631885	NME1-NME2, DTYMK, DUT, RRM2, CTPS1, NME1	259	30	10882	8.40309	0.487325	0.00270406	0.00203636
GOTERM_BP_ALL	GO:0009147~pyrimidine nucleoside triphosphate metabolic process	5	1.6129	0.000675213	NME1-NME2, DTYMK, DUT, CTPS1, NME1	303	26	19256	12.2214	0.961208	0.0228764	0.0217923
KEGG_PATHWAY	hsa00983:Drug metabolism - other enzymes	9	2.90323	0.000775067	NME1-NME2, DUT, RRM2, IMPDH1, TK1, UMPS, TYMP, GSTM5, NME1	203	80	8156	4.51995	0.1698	0.017782	0.0168929
GOTERM_BP_ALL	GO:0046134~pyrimidine nucleoside biosynthetic process	5	1.6129	0.000782933	NME1-NME2, DTYMK, CTPS1, UMPS, NME1	303	27	19256	11.7687	0.976906	0.0257992	0.0245766
GOTERM_BP_ALL	GO:0042455~ribonucleoside biosynthetic process	6	1.93548	0.000905023	NME1-NME2, IMPDH1, PPAT, CTPS1, UMPS, NME1	303	48	19256	7.94389	0.987171	0.0290271	0.0276515
GOTERM_BP_ALL	GO:0009116~nucleoside metabolic process	9	2.90323	0.00114574	NME1-NME2, DTYMK, IMPDH1, PPAT, CTPS1, TK1, UMPS, TYMP, NME1	303	132	19256	4.33303	0.995975	0.0348869	0.0332336
KEGG_PATHWAY	hsa01232:Nucleotide metabolism	9	2.90323	0.00115811	NME1-NME2, DTYMK, DUT, RRM2, IMPDH1, CTPS1, TK1, TYMP, NME1	203	85	8156	4.25407	0.242785	0.0213805	0.0203115
WIKIPATHWAYS	WP4022~Pyrimidine metabolism	9	2.90323	0.0026112	NME1-NME2, DTYMK, DUT, RRM2, CTPS1, TK1, UMPS, TYMP, NME1	222	86	7938	3.74199	0.603695	0.154061	0.15232
GOTERM_BP_ALL	GO:0009148~pyrimidine nucleoside triphosphate biosynthetic process	4	1.29032	0.0035727	NME1-NME2, DTYMK, CTPS1, NME1	303	20	19256	12.7102	1	0.0822404	0.0783429
GOTERM_BP_ALL	GO:1901657~glycosyl compound metabolic process	9	2.90323	0.00367334	NME1-NME2, DTYMK, IMPDH1, PPAT, CTPS1, TK1, UMPS, TYMP, NME1	303	159	19256	3.59724	1	0.0841546	0.0801664
GOTERM_BP_ALL	GO:0046132~pyrimidine ribonucleoside biosynthetic process	4	1.29032	0.00605673	NME1-NME2, CTPS1, UMPS, NME1	303	24	19256	10.5919	1	0.113824	0.10843
GOTERM_BP_ALL	GO:0009220~pyrimidine ribonucleotide biosynthetic process	4	1.29032	0.00680377	NME1-NME2, CTPS1, UMPS, NME1	303	25	19256	10.1682	1	0.123521	0.117667
WIKIPATHWAYS	WP1601~Fluoropyrimidine activity	5	1.6129	0.0140911	RRM2, PPAT, TK1, UMPS, TYMP	222	34	7938	5.25835	0.99342	0.403696	0.399134
GOTERM_BP_ALL	GO:0009218~pyrimidine ribonucleotide metabolic process	4	1.29032	0.014723	NME1-NME2, CTPS1, UMPS, NME1	303	33	19256	7.70317	1	0.218056	0.207722
GOTERM_BP_ALL	GO:0009112~nucleobase metabolic process	4	1.29032	0.0186177	PPAT, CTPS1, UMPS, TYMP	303	36	19256	7.06124	1	0.255914	0.243786
GOTERM_BP_ALL	GO:0046385~deoxyribose phosphate biosynthetic process	3	0.967742	0.0197003	DTYMK, DUT, RRM2	303	14	19256	13.6181	1	0.263128	0.250658
GOTERM_BP_ALL	GO:0009263~deoxyribonucleotide biosynthetic process	3	0.967742	0.0197003	DTYMK, DUT, RRM2	303	14	19256	13.6181	1	0.263128	0.250658
GOTERM_BP_ALL	GO:0009265~2'-deoxyribonucleotide biosynthetic process	3	0.967742	0.0197003	DTYMK, DUT, RRM2	303	14	19256	13.6181	1	0.263128	0.250658
GOTERM_BP_ALL	GO:0006241~CTP biosynthetic process	3	0.967742	0.0224987	NME1-NME2, CTPS1, NME1	303	15	19256	12.7102	1	0.285597	0.272062
GOTERM_BP_ALL	GO:0009209~pyrimidine ribonucleoside triphosphate biosynthetic process	3	0.967742	0.0254502	NME1-NME2, CTPS1, NME1	303	16	19256	11.9158	1	0.311554	0.296789
GOTERM_BP_ALL	GO:0006206~pyrimidine nucleobase metabolic process	3	0.967742	0.0285493	CTPS1, UMPS, TYMP	303	17	19256	11.2149	1	0.335383	0.319489
GOTERM_BP_ALL	GO:0046036~CTP metabolic process	3	0.967742	0.0285493	NME1-NME2, CTPS1, NME1	303	17	19256	11.2149	1	0.335383	0.319489
GOTERM_BP_ALL	GO:0046131~pyrimidine ribonucleoside metabolic process	4	1.29032	0.0297147	NME1-NME2, CTPS1, UMPS, NME1	303	43	19256	5.91174	1	0.343647	0.327361
GOTERM_BP_ALL	GO:0009394~2'-deoxyribonucleotide metabolic process	4	1.29032	0.0315292	DTYMK, DUT, RRM2, TYMP	303	44	19256	5.77738	1	0.358052	0.341084
GOTERM_BP_ALL	GO:0009262~deoxyribonucleotide metabolic process	4	1.29032	0.0334005	DTYMK, DUT, RRM2, TYMP	303	45	19256	5.64899	1	0.367712	0.350285
GOTERM_BP_ALL	GO:0009119~ribonucleoside metabolic process	6	1.93548	0.0338374	NME1-NME2, IMPDH1, PPAT, CTPS1, UMPS, NME1	303	114	19256	3.3448	1	0.369981	0.352447
GOTERM_BP_ALL	GO:0046112~nucleobase biosynthetic process	3	0.967742	0.0351695	PPAT, CTPS1, UMPS	303	19	19256	10.0344	1	0.377693	0.359794
GOTERM_BP_ALL	GO:0009208~pyrimidine ribonucleoside triphosphate metabolic process	3	0.967742	0.0351695	NME1-NME2, CTPS1, NME1	303	19	19256	10.0344	1	0.377693	0.359794
GOTERM_BP_ALL	GO:0019692~deoxyribose phosphate metabolic process	4	1.29032	0.0353284	DTYMK, DUT, RRM2, TYMP	303	46	19256	5.52619	1	0.3777	0.3598
GOTERM_MF_ALL	GO:0019205~nucleobase-containing compound kinase activity	4	1.29032	0.0357199	NME1-NME2, DTYMK, TK1, NME1	304	45	18811	5.50029	1	0.372519	0.352443
GOTERM_MF_ALL	GO:0004550~nucleoside diphosphate kinase activity	3	0.967742	0.0405979	NME1-NME2, DTYMK, NME1	304	20	18811	9.28174	1	0.372519	0.352443
REACTOME_PATHWAY	R-HSA-8956320~Nucleotide biosynthesis	3	0.967742	0.0422385	IMPDH1, PPAT, UMPS	259	14	10882	9.00331	1	0.145902	0.109875
GOTERM_BP_ALL	GO:0009129~pyrimidine nucleoside monophosphate metabolic process	3	0.967742	0.0499563	DUT, UMPS, TYMP	303	23	19256	8.28928	1	0.468498	0.446295
GOTERM_BP_ALL	GO:0009219~pyrimidine deoxyribonucleotide metabolic process	3	0.967742	0.0580465	DTYMK, DUT, TYMP	303	25	19256	7.62614	1	0.514295	0.489921
KEGG_PATHWAY	hsa01240:Biosynthesis of cofactors	8	2.58065	0.0853686	NME1-NME2, RDH11, CTPS1, GCLM, UMPS, DLD, COASY, NME1	203	153	8156	2.10078	1	0.853686	0.811001
GOTERM_BP_ALL	GO:0035690~cellular response to drug	4	1.29032	0.0911436	PRKAA1, PPAT, UMPS, NME1	303	68	19256	3.7383	1	0.650469	0.619642
GOTERM_MF_ALL	GO:0016776~phosphotransferase activity, phosphate group as acceptor	3	0.967742	0.135568	NME1-NME2, DTYMK, NME1	304	40	18811	4.64087	1	0.799705	0.756607
GOTERM_BP_ALL	GO:0007595~lactation	3	0.967742	0.17353	PPAT, UMPS, NME1	303	48	19256	3.97195	1	0.956302	0.910982
GOTERM_BP_ALL	GO:0030879~mammary gland development	4	1.29032	0.397916	ARG1, PPAT, UMPS, NME1	303	145	19256	1.75314	1	1	0.952807
GOTERM_BP_ALL	GO:0007589~body fluid secretion	3	0.967742	0.445797	PPAT, UMPS, NME1	303	96	19256	1.98597	1	1	0.952807
Annotation Cluster 36	Enrichment Score: 2.1598643851888846
Category	Term	Count	%	PValue	Genes	List Total	Pop Hits	Pop Total	Fold Enrichment	Bonferroni	Benjamini	FDR
GOTERM_CC_ALL	GO:0005938~cell cortex	14	4.51613	0.00108998	DYNC1H1, DBNL, CTBP2, RDX, CTNND1, RHOG, ENO2, CTTN, CALD1, FLNA, MYH9, CTNNB1, EMD, PAFAH1B1	307	319	20472	2.92657	0.537972	0.00787458	0.00635083
GOTERM_CC_ALL	GO:0044448~cell cortex part	10	3.22581	0.0016514	DBNL, CTBP2, CTTN, CALD1, RDX, CTNND1, MYH9, CTNNB1, FLNA, EMD	307	181	20472	3.6842	0.689681	0.0114626	0.00924457
GOTERM_CC_ALL	GO:0099568~cytoplasmic region	14	4.51613	0.00896102	DYNC1H1, DBNL, CTBP2, RDX, CTNND1, RHOG, ENO2, CTTN, CALD1, FLNA, MYH9, CTNNB1, EMD, PAFAH1B1	307	409	20472	2.28258	0.998293	0.0461691	0.0372353
GOTERM_CC_ALL	GO:0030863~cortical cytoskeleton	6	1.93548	0.0274457	DBNL, CTTN, CALD1, RDX, MYH9, FLNA	307	113	20472	3.54075	1	0.120693	0.0973386
GOTERM_CC_ALL	GO:0030864~cortical actin cytoskeleton	5	1.6129	0.0358571	DBNL, CTTN, CALD1, RDX, MYH9	307	83	20472	4.01711	1	0.148461	0.119733
Annotation Cluster 37	Enrichment Score: 2.156798749639554
Category	Term	Count	%	PValue	Genes	List Total	Pop Hits	Pop Total	Fold Enrichment	Bonferroni	Benjamini	FDR
GOTERM_BP_ALL	GO:0007097~nuclear migration	4	1.29032	0.00307214	DYNC1H1, LMNB2, LMNB1, PAFAH1B1	303	19	19256	13.3792	1	0.0735326	0.0700478
GOTERM_BP_ALL	GO:0040023~establishment of nucleus localization	4	1.29032	0.00307214	DYNC1H1, LMNB2, LMNB1, PAFAH1B1	303	19	19256	13.3792	1	0.0735326	0.0700478
GOTERM_BP_ALL	GO:0051647~nucleus localization	4	1.29032	0.0113391	DYNC1H1, LMNB2, LMNB1, PAFAH1B1	303	30	19256	8.47349	1	0.181855	0.173237
GOTERM_BP_ALL	GO:0006998~nuclear envelope organization	5	1.6129	0.0220467	EMD, LMNB2, LMNB1, PAFAH1B1, ZMPSTE24	303	68	19256	4.67288	1	0.281344	0.26801
Annotation Cluster 38	Enrichment Score: 2.1470774923012033
Category	Term	Count	%	PValue	Genes	List Total	Pop Hits	Pop Total	Fold Enrichment	Bonferroni	Benjamini	FDR
GOTERM_CC_ALL	GO:0030662~coated vesicle membrane	12	3.87097	0.000194235	LMAN1, TMED10, DBNL, PDCD6, COPB1, HLA-B, HLA-C, HLA-A, COPZ1, IGF2R, SCYL1, SEC31A	307	197	20472	4.06197	0.128494	0.00171898	0.00138636
GOTERM_CC_ALL	GO:0030135~coated vesicle	15	4.83871	0.000359355	BCAP31, TMED9, TMED10, DBNL, PDCD6, COPB1, HLA-B, HLA-C, HLA-A, COPZ1, IGF2R, LMAN1, RAB8A, SCYL1, SEC31A	307	321	20472	3.11608	0.224672	0.00291635	0.00235203
UP_KW_BIOLOGICAL_PROCESS	KW-0931~ER-Golgi transport	8	2.58065	0.000752241	BCAP31, LMAN1, TMED10, COPB1, CUL3, COPZ1, SCYL1, SEC31A	176	96	11187	5.29688	0.0689942	0.0227212	0.0215253
GOTERM_CC_ALL	GO:0005798~Golgi-associated vesicle	7	2.25806	0.00410708	TMED9, TMED10, COPB1, COPZ1, RAB8A, IGF2R, SCYL1	307	101	20472	4.62167	0.945731	0.0240315	0.0193813
GOTERM_CC_ALL	GO:0030137~COPI-coated vesicle	4	1.29032	0.00821613	TMED10, COPB1, COPZ1, SCYL1	307	28	20472	9.52629	0.997094	0.0427722	0.0344957
GOTERM_CC_ALL	GO:0030120~vesicle coat	5	1.6129	0.0110299	PDCD6, COPB1, COPZ1, SCYL1, SEC31A	307	58	20472	5.74862	0.999611	0.0546095	0.0440424
GOTERM_CC_ALL	GO:0030117~membrane coat	6	1.93548	0.0140324	PDCD6, COPB1, COPZ1, IGF2R, SCYL1, SEC31A	307	95	20472	4.21162	0.999955	0.0671282	0.0541387
GOTERM_CC_ALL	GO:0048475~coated membrane	6	1.93548	0.0140324	PDCD6, COPB1, COPZ1, IGF2R, SCYL1, SEC31A	307	95	20472	4.21162	0.999955	0.0671282	0.0541387
GOTERM_CC_ALL	GO:0030126~COPI vesicle coat	3	0.967742	0.0155803	COPB1, COPZ1, SCYL1	307	13	20472	15.3886	0.999985	0.0730518	0.0589161
GOTERM_CC_ALL	GO:0030663~COPI-coated vesicle membrane	3	0.967742	0.0291013	COPB1, COPZ1, SCYL1	307	18	20472	11.114	1	0.125632	0.101322
GOTERM_BP_ALL	GO:0006890~retrograde vesicle-mediated transport, Golgi to ER	4	1.29032	0.0458047	TMED10, PITPNB, COPZ1, SCYL1	303	51	19256	4.9844	1	0.450179	0.428845
GOTERM_CC_ALL	GO:0030660~Golgi-associated vesicle membrane	3	0.967742	0.214994	COPB1, COPZ1, SCYL1	307	58	20472	3.44917	1	0.563762	0.454672
Annotation Cluster 39	Enrichment Score: 2.038613998943897
Category	Term	Count	%	PValue	Genes	List Total	Pop Hits	Pop Total	Fold Enrichment	Bonferroni	Benjamini	FDR
UP_KW_DOMAIN	KW-0802~TPR repeat	10	3.22581	0.000143786	UNC45A, CLUH, DNAJC7, PRKDC, TOMM34, FKBP8, STUB1, NAA15, IFIT1, PPID	171	170	14922	5.13313	0.00315852	0.00105443	0.000910644
UP_SEQ_FEATURE	REPEAT:TPR 3	10	3.22581	0.000313931	UNC45A, CLUH, DNAJC7, PRKDC, TOMM34, FKBP8, STUB1, NAA15, IFIT1, PPID	304	145	20495	4.6495	0.43865	0.0641466	0.0637978
UP_SEQ_FEATURE	REPEAT:TPR 1	10	3.22581	0.000615418	UNC45A, CLUH, DNAJC7, PRKDC, TOMM34, FKBP8, STUB1, NAA15, IFIT1, PPID	304	159	20495	4.24011	0.677645	0.0915506	0.0910527
UP_SEQ_FEATURE	REPEAT:TPR 2	10	3.22581	0.000615418	UNC45A, CLUH, DNAJC7, PRKDC, TOMM34, FKBP8, STUB1, NAA15, IFIT1, PPID	304	159	20495	4.24011	0.677645	0.0915506	0.0910527
INTERPRO	IPR011990:Tetratricopeptide-like helical	12	3.87097	0.000889376	UNC45A, PSMD6, CRTAP, CLUH, DNAJC7, TOMM34, FKBP8, STUB1, ATP5MF-PTCD1, NAA15, IFIT1, PPID	305	222	19116	3.38786	0.465011	0.0781539	0.0773757
SMART	SM00028:TPR	8	2.58065	0.00666457	UNC45A, DNAJC7, TOMM34, FKBP8, STUB1, NAA15, IFIT1, PPID	174	132	10337	3.60049	0.625802	0.326564	0.324342
INTERPRO	IPR019734:Tetratricopeptide repeat	8	2.58065	0.00715233	UNC45A, DNAJC7, TOMM34, FKBP8, STUB1, NAA15, IFIT1, PPID	305	140	19116	3.58145	0.993566	0.359149	0.355573
UP_SEQ_FEATURE	REPEAT:TPR	6	1.93548	0.0145987	UNC45A, DNAJC7, FKBP8, STUB1, NAA15, PPID	304	97	20495	4.17017	1	0.78027	0.776027
UP_SEQ_FEATURE	REPEAT:TPR 4	5	1.6129	0.061111	CLUH, DNAJC7, TOMM34, NAA15, IFIT1	304	100	20495	3.37089	1	0.936526	0.931434
INTERPRO	IPR001440:Tetratricopeptide TPR-1	3	0.967742	0.077275	DNAJC7, TOMM34, FKBP8	305	29	19116	6.48366	1	0.953058	0.943568
UP_SEQ_FEATURE	REPEAT:TPR 6	4	1.29032	0.102692	DNAJC7, TOMM34, NAA15, IFIT1	304	76	20495	3.5483	1	1	0.995103
UP_SEQ_FEATURE	REPEAT:TPR 5	4	1.29032	0.118319	DNAJC7, TOMM34, NAA15, IFIT1	304	81	20495	3.32927	1	1	0.995103
UP_SEQ_FEATURE	REPEAT:TPR 8	3	0.967742	0.189958	DNAJC7, NAA15, IFIT1	304	54	20495	3.74543	1	1	0.995103
UP_SEQ_FEATURE	REPEAT:TPR 7	3	0.967742	0.249739	DNAJC7, NAA15, IFIT1	304	65	20495	3.11159	1	1	0.995103
Annotation Cluster 40	Enrichment Score: 2.0149636016632697
Category	Term	Count	%	PValue	Genes	List Total	Pop Hits	Pop Total	Fold Enrichment	Bonferroni	Benjamini	FDR
GOTERM_BP_ALL	GO:0072594~establishment of protein localization to organelle	19	6.12903	0.000873472	NUP214, BCAP31, PRKAA1, PARP1, STAT3, TOMM34, TIMM44, SRP68, MACROH2A1, TIMM50, IPO5, DNAJA1, LMAN1, NUP50, TPR, FLNA, SRPRB, TNPO1, SAE1	303	495	19256	2.43934	0.985066	0.0282032	0.0268666
GOTERM_BP_ALL	GO:0072655~establishment of protein localization to mitochondrion	8	2.58065	0.00375766	DNAJA1, BCAP31, LMAN1, PRKAA1, TOMM34, TIMM44, SAE1, TIMM50	303	126	19256	4.03499	1	0.0856783	0.0816179
GOTERM_BP_ALL	GO:0006626~protein targeting to mitochondrion	7	2.25806	0.00446351	BCAP31, LMAN1, PRKAA1, TOMM34, TIMM44, SAE1, TIMM50	303	98	19256	4.53937	1	0.0967295	0.0921453
GOTERM_BP_ALL	GO:0070585~protein localization to mitochondrion	8	2.58065	0.00465054	DNAJA1, BCAP31, LMAN1, PRKAA1, TOMM34, TIMM44, SAE1, TIMM50	303	131	19256	3.88099	1	0.0994389	0.0947264
GOTERM_BP_ALL	GO:0006605~protein targeting	17	5.48387	0.0147758	NUP214, BCAP31, PRKAA1, PARP1, STAT3, TOMM34, TIMM44, SRP68, TIMM50, IPO5, LMAN1, NUP50, TPR, FLNA, SRPRB, TNPO1, SAE1	303	554	19256	1.95013	1	0.218056	0.207722
GOTERM_BP_ALL	GO:1903747~regulation of establishment of protein localization to mitochondrion	4	1.29032	0.0480645	DNAJA1, LMAN1, PRKAA1, SAE1	303	52	19256	4.88855	1	0.459718	0.437932
GOTERM_BP_ALL	GO:1903214~regulation of protein targeting to mitochondrion	3	0.967742	0.162381	LMAN1, PRKAA1, SAE1	303	46	19256	4.14464	1	0.922106	0.878406
Annotation Cluster 41	Enrichment Score: 2.0007353765586435
Category	Term	Count	%	PValue	Genes	List Total	Pop Hits	Pop Total	Fold Enrichment	Bonferroni	Benjamini	FDR
GOTERM_BP_ALL	GO:0060548~negative regulation of cell death	32	10.3226	0.00118648	PRKAA1, SET, RPL10, PRKDC, GLO1, GHITM, ENO2, LGALS3, QARS1, FLNA, SFN, SNX6, CDSN, API5, NONO, RPS6, STAT3, ASNS, CACYBP, RPS3A, DNAJA1, CTTN, PDE12, FKBP8, PPIF, CTNNB1, HYOU1, NAA15, CIAPIN1, GCLM, LTF, EIF4G1	303	1100	19256	1.84876	0.996692	0.0354544	0.0337742
GOTERM_BP_ALL	GO:0010941~regulation of cell death	46	14.8387	0.0014304	PRKAA1, SET, RPL10, PRKDC, PDCD6, GLO1, HMGB1, GHITM, ENO2, LGALS3, LGALS1, SPTLC1, QARS1, FLNA, SFN, SNX6, BCAP31, G6PD, CDSN, PARP1, API5, NONO, RPS6, STAT3, ASNS, CACYBP, RPS3A, IGF2R, NME1, DNAJA1, CTTN, PDE12, ALDH1A2, FKBP8, PPIF, CTNNB1, HYOU1, RPL26, NAA15, CIAPIN1, GCLM, PPID, UBE2M, GSDME, LTF, EIF4G1	303	1818	19256	1.60801	0.998979	0.0404803	0.0385619
GOTERM_BP_ALL	GO:0008219~cell death	53	17.0968	0.00288892	ERO1A, PDCD6, GHITM, HMGB1, ENO2, LGALS3, SPTLC1, LGALS1, QARS1, G6PD, PARP1, RPS6, RPS3A, CACYBP, NME1, PKM, CTTN, PDE12, ALDH1A2, FKBP8, PPIF, RPL26, PPID, LTF, PRKAA1, SET, RPL10, PRKDC, CUL3, GLO1, ZMPSTE24, TIMM50, FLNA, SFN, SNX6, BCAP31, CDSN, API5, NONO, STAT3, ASNS, IGF2R, AIMP1, DNAJA1, VAPA, CTNNB1, HYOU1, NAA15, CIAPIN1, GCLM, GSDME, EIF4G1, UBE2M	303	2259	19256	1.49102	0.999999	0.0709112	0.0675506
GOTERM_BP_ALL	GO:0043067~regulation of programmed cell death	41	13.2258	0.00390862	PRKAA1, SET, RPL10, PRKDC, PDCD6, GLO1, HMGB1, GHITM, LGALS3, LGALS1, SPTLC1, QARS1, FLNA, SFN, SNX6, BCAP31, G6PD, CDSN, PARP1, API5, NONO, RPS6, ASNS, RPS3A, IGF2R, NME1, DNAJA1, CTTN, ALDH1A2, FKBP8, PPIF, CTNNB1, HYOU1, RPL26, NAA15, CIAPIN1, GCLM, PPID, UBE2M, GSDME, LTF	303	1652	19256	1.57724	1	0.0879563	0.083788
GOTERM_BP_ALL	GO:0097190~apoptotic signaling pathway	20	6.45161	0.00475844	ERO1A, BCAP31, PARP1, PRKDC, PDCD6, CUL3, NONO, GHITM, TIMM50, DNAJA1, LGALS3, CTTN, QARS1, PPIF, CTNNB1, SFN, HYOU1, RPL26, GCLM, GSDME	303	625	19256	2.03364	1	0.10085	0.0960702
GOTERM_BP_ALL	GO:0042981~regulation of apoptotic process	40	12.9032	0.00518371	PRKAA1, SET, RPL10, PRKDC, PDCD6, GLO1, HMGB1, GHITM, LGALS3, LGALS1, SPTLC1, QARS1, FLNA, SFN, SNX6, BCAP31, G6PD, PARP1, API5, NONO, RPS6, ASNS, RPS3A, IGF2R, NME1, DNAJA1, CTTN, ALDH1A2, FKBP8, PPIF, CTNNB1, HYOU1, RPL26, NAA15, CIAPIN1, GCLM, PPID, UBE2M, GSDME, LTF	303	1626	19256	1.56337	1	0.103912	0.0989873
GOTERM_BP_ALL	GO:0043069~negative regulation of programmed cell death	27	8.70968	0.00660748	PRKAA1, SET, RPL10, PRKDC, GLO1, GHITM, LGALS3, QARS1, FLNA, SFN, SNX6, CDSN, API5, NONO, RPS6, ASNS, RPS3A, DNAJA1, CTTN, FKBP8, PPIF, CTNNB1, HYOU1, NAA15, CIAPIN1, GCLM, LTF	303	983	19256	1.74556	1	0.12133	0.11558
GOTERM_BP_ALL	GO:0043066~negative regulation of apoptotic process	26	8.3871	0.00935109	PRKAA1, SET, RPL10, PRKDC, GLO1, GHITM, LGALS3, QARS1, FLNA, SFN, SNX6, API5, NONO, RPS6, ASNS, RPS3A, DNAJA1, CTTN, FKBP8, PPIF, CTNNB1, HYOU1, NAA15, CIAPIN1, GCLM, LTF	303	961	19256	1.71939	1	0.158969	0.151435
GOTERM_BP_ALL	GO:0012501~programmed cell death	47	15.1613	0.0113056	ERO1A, PRKAA1, SET, RPL10, PRKDC, CUL3, PDCD6, GLO1, HMGB1, GHITM, TIMM50, ZMPSTE24, LGALS3, LGALS1, SPTLC1, QARS1, FLNA, SFN, SNX6, BCAP31, G6PD, CDSN, PARP1, API5, NONO, RPS6, ASNS, RPS3A, IGF2R, NME1, DNAJA1, AIMP1, PKM, CTTN, ALDH1A2, FKBP8, PPIF, CTNNB1, HYOU1, RPL26, NAA15, CIAPIN1, GCLM, PPID, UBE2M, GSDME, LTF	303	2090	19256	1.42914	1	0.181855	0.173237
GOTERM_BP_ALL	GO:0006915~apoptotic process	44	14.1935	0.0129421	ERO1A, PRKAA1, SET, RPL10, PRKDC, CUL3, PDCD6, GLO1, HMGB1, GHITM, TIMM50, ZMPSTE24, LGALS3, LGALS1, SPTLC1, QARS1, FLNA, SFN, SNX6, BCAP31, G6PD, PARP1, API5, NONO, RPS6, ASNS, RPS3A, IGF2R, DNAJA1, AIMP1, CTTN, ALDH1A2, FKBP8, PPIF, CTNNB1, HYOU1, RPL26, NAA15, CIAPIN1, GCLM, PPID, UBE2M, GSDME, LTF	303	1942	19256	1.43988	1	0.202816	0.193204
GOTERM_BP_ALL	GO:0010942~positive regulation of cell death	17	5.48387	0.107789	BCAP31, PARP1, PRKDC, PDCD6, RPS6, HMGB1, IGF2R, DNAJA1, LGALS1, ALDH1A2, PPIF, CTNNB1, RPL26, PPID, UBE2M, GSDME, EIF4G1	303	725	19256	1.49017	1	0.727314	0.692845
GOTERM_BP_ALL	GO:0043065~positive regulation of apoptotic process	15	4.83871	0.141048	BCAP31, PRKDC, PDCD6, RPS6, HMGB1, IGF2R, DNAJA1, LGALS1, ALDH1A2, PPIF, CTNNB1, RPL26, PPID, UBE2M, GSDME	303	647	19256	1.47337	1	0.861145	0.820334
GOTERM_BP_ALL	GO:0043068~positive regulation of programmed cell death	15	4.83871	0.150562	BCAP31, PRKDC, PDCD6, RPS6, HMGB1, IGF2R, DNAJA1, LGALS1, ALDH1A2, PPIF, CTNNB1, RPL26, PPID, UBE2M, GSDME	303	655	19256	1.45537	1	0.890967	0.848742
Annotation Cluster 42	Enrichment Score: 1.985936080972374
Category	Term	Count	%	PValue	Genes	List Total	Pop Hits	Pop Total	Fold Enrichment	Bonferroni	Benjamini	FDR
GOTERM_BP_ALL	GO:0097190~apoptotic signaling pathway	20	6.45161	0.00475844	ERO1A, BCAP31, PARP1, PRKDC, PDCD6, CUL3, NONO, GHITM, TIMM50, DNAJA1, LGALS3, CTTN, QARS1, PPIF, CTNNB1, SFN, HYOU1, RPL26, GCLM, GSDME	303	625	19256	2.03364	1	0.10085	0.0960702
GOTERM_BP_ALL	GO:0097193~intrinsic apoptotic signaling pathway	12	3.87097	0.00865157	ERO1A, DNAJA1, BCAP31, PARP1, PRKDC, CUL3, NONO, PPIF, SFN, HYOU1, RPL26, GSDME	303	303	19256	2.51688	1	0.149722	0.142626
GOTERM_BP_ALL	GO:2001233~regulation of apoptotic signaling pathway	14	4.51613	0.0137747	BCAP31, PARP1, NONO, GHITM, DNAJA1, LGALS3, CTTN, QARS1, PPIF, CTNNB1, HYOU1, RPL26, GCLM, GSDME	303	412	19256	2.15951	1	0.209483	0.199555
GOTERM_BP_ALL	GO:2001242~regulation of intrinsic apoptotic signaling pathway	8	2.58065	0.020073	DNAJA1, BCAP31, PARP1, NONO, PPIF, HYOU1, RPL26, GSDME	303	174	19256	2.92189	1	0.263128	0.250658
Annotation Cluster 43	Enrichment Score: 1.965780065338227
Category	Term	Count	%	PValue	Genes	List Total	Pop Hits	Pop Total	Fold Enrichment	Bonferroni	Benjamini	FDR
GOTERM_BP_ALL	GO:0031507~heterochromatin assembly	7	2.25806	5.29781e-05	CBX3, TPR, HMGB1, LMNB2, H3-3A, LMNB1, H3-3B	303	43	19256	10.3455	0.224994	0.0033101	0.00315323
GOTERM_BP_ALL	GO:0006997~nucleus organization	11	3.54839	9.9147e-05	RPS19, PITPNB, TPR, EMD, LMNB2, H3-3A, LMNB1, PAFAH1B1, PLEC, ZMPSTE24, H3-3B	303	145	19256	4.82112	0.37937	0.00548272	0.00522288
GOTERM_BP_ALL	GO:0070828~heterochromatin organization	7	2.25806	0.000194259	CBX3, TPR, HMGB1, LMNB2, H3-3A, LMNB1, H3-3B	303	54	19256	8.23811	0.607284	0.00916253	0.00872831
GOTERM_BP_ALL	GO:0034629~cellular protein complex localization	4	1.29032	0.0103231	LMNB2, H3-3A, LMNB1, H3-3B	303	29	19256	8.76568	1	0.170667	0.162579
GOTERM_BP_ALL	GO:0006338~chromatin remodeling	9	2.90323	0.0316301	CBX3, TPR, DEK, HMGB1, RBBP7, LMNB2, H3-3A, LMNB1, H3-3B	303	234	19256	2.44428	1	0.358052	0.341084
GOTERM_CC_ALL	GO:0000793~condensed chromosome	6	1.93548	0.0817173	RAD50, CBX3, HMGB1, MACROH2A1, H3-3A, H3-3B	307	154	20472	2.59808	1	0.286415	0.230993
WIKIPATHWAYS	WP4320~Effect of progerin on genes involved in Hutchinson-Gilford progeria syndrome	4	1.29032	0.093678	CBX3, RBBP7, H3-3A, H3-3B	222	39	7938	3.66736	1	1	0.991501
GOTERM_CC_ALL	GO:0000779~condensed chromosome, centromeric region	3	0.967742	0.115147	CBX3, H3-3A, H3-3B	307	39	20472	5.12954	1	0.370563	0.298858
GOTERM_BP_ALL	GO:0031503~protein complex localization	4	1.29032	0.163983	LMNB2, H3-3A, LMNB1, H3-3B	303	89	19256	2.85623	1	0.925501	0.88164
GOTERM_CC_ALL	GO:0000776~kinetochore	4	1.29032	0.456597	TPR, H3-3A, PAFAH1B1, H3-3B	307	167	20472	1.59722	1	0.911646	0.73524
Annotation Cluster 44	Enrichment Score: 1.9402559956145318
Category	Term	Count	%	PValue	Genes	List Total	Pop Hits	Pop Total	Fold Enrichment	Bonferroni	Benjamini	FDR
REACTOME_PATHWAY	R-HSA-15869~Metabolism of nucleotides	11	3.54839	0.000115023	NME1-NME2, DTYMK, DUT, RRM2, IMPDH1, PPAT, CTPS1, TK1, UMPS, TYMP, NME1	259	99	10882	4.66838	0.114485	0.000506579	0.000381492
GOTERM_BP_ALL	GO:0009163~nucleoside biosynthetic process	7	2.25806	0.000140893	NME1-NME2, DTYMK, IMPDH1, PPAT, CTPS1, UMPS, NME1	303	51	19256	8.72271	0.49231	0.00716355	0.00682406
GOTERM_BP_ALL	GO:1901659~glycosyl compound biosynthetic process	7	2.25806	0.000215206	NME1-NME2, DTYMK, IMPDH1, PPAT, CTPS1, UMPS, NME1	303	55	19256	8.08833	0.64494	0.00976752	0.00930463
GOTERM_BP_ALL	GO:0042455~ribonucleoside biosynthetic process	6	1.93548	0.000905023	NME1-NME2, IMPDH1, PPAT, CTPS1, UMPS, NME1	303	48	19256	7.94389	0.987171	0.0290271	0.0276515
GOTERM_BP_ALL	GO:0009116~nucleoside metabolic process	9	2.90323	0.00114574	NME1-NME2, DTYMK, IMPDH1, PPAT, CTPS1, TK1, UMPS, TYMP, NME1	303	132	19256	4.33303	0.995975	0.0348869	0.0332336
GOTERM_BP_ALL	GO:1901657~glycosyl compound metabolic process	9	2.90323	0.00367334	NME1-NME2, DTYMK, IMPDH1, PPAT, CTPS1, TK1, UMPS, TYMP, NME1	303	159	19256	3.59724	1	0.0841546	0.0801664
GOTERM_BP_ALL	GO:1901070~guanosine-containing compound biosynthetic process	4	1.29032	0.00680377	NME1-NME2, IMPDH1, PPAT, NME1	303	25	19256	10.1682	1	0.123521	0.117667
GOTERM_BP_ALL	GO:0006183~GTP biosynthetic process	3	0.967742	0.0145855	NME1-NME2, IMPDH1, NME1	303	12	19256	15.8878	1	0.217922	0.207595
GOTERM_BP_ALL	GO:0042451~purine nucleoside biosynthetic process	4	1.29032	0.0159641	NME1-NME2, IMPDH1, PPAT, NME1	303	34	19256	7.47661	1	0.229264	0.218399
GOTERM_BP_ALL	GO:0046129~purine ribonucleoside biosynthetic process	4	1.29032	0.0159641	NME1-NME2, IMPDH1, PPAT, NME1	303	34	19256	7.47661	1	0.229264	0.218399
GOTERM_BP_ALL	GO:0009119~ribonucleoside metabolic process	6	1.93548	0.0338374	NME1-NME2, IMPDH1, PPAT, CTPS1, UMPS, NME1	303	114	19256	3.3448	1	0.369981	0.352447
GOTERM_BP_ALL	GO:1901068~guanosine-containing compound metabolic process	4	1.29032	0.0627347	NME1-NME2, IMPDH1, PPAT, NME1	303	58	19256	4.38284	1	0.531368	0.506185
GOTERM_BP_ALL	GO:0046039~GTP metabolic process	3	0.967742	0.0800231	NME1-NME2, IMPDH1, NME1	303	30	19256	6.35512	1	0.62157	0.592113
REACTOME_PATHWAY	R-HSA-9748787~Azathioprine ADME	3	0.967742	0.109943	NME1-NME2, IMPDH1, NME1	259	24	10882	5.25193	1	0.340792	0.256642
GOTERM_BP_ALL	GO:0046128~purine ribonucleoside metabolic process	4	1.29032	0.145294	NME1-NME2, IMPDH1, PPAT, NME1	303	84	19256	3.02625	1	0.874035	0.832613
GOTERM_BP_ALL	GO:0042278~purine nucleoside metabolic process	4	1.29032	0.160188	NME1-NME2, IMPDH1, PPAT, NME1	303	88	19256	2.88869	1	0.913112	0.869838
REACTOME_PATHWAY	R-HSA-9748784~Drug ADME	5	1.6129	0.208032	NME1-NME2, ACY1, IMPDH1, BSG, NME1	259	99	10882	2.12199	1	0.581718	0.438078
KEGG_PATHWAY	hsa00230:Purine metabolism	5	1.6129	0.391561	NME1-NME2, RRM2, IMPDH1, PPAT, NME1	203	128	8156	1.56943	1	1	0.953975
Annotation Cluster 45	Enrichment Score: 1.9215116854695462
Category	Term	Count	%	PValue	Genes	List Total	Pop Hits	Pop Total	Fold Enrichment	Bonferroni	Benjamini	FDR
GOTERM_BP_ALL	GO:0010256~endomembrane system organization	24	7.74194	0.0035594	TMED9, TMED10, RAB1B, RDX, MYOF, RHOG, ATP2A2, ATP1B3, LMNB2, LMNB1, ZMPSTE24, LGALS3, LMAN1, REEP5, GORASP2, BSG, RAB18, FLNA, MYH9, EMD, RAB8A, SEC31A, PAFAH1B1, PLEC	303	793	19256	1.92336	1	0.0822404	0.0783429
GOTERM_BP_ALL	GO:0061024~membrane organization	30	9.67742	0.00481668	TMED10, CNP, CUL3, PDCD6, ATP2A2, GHITM, LMNB2, TIMM50, ZMPSTE24, LMNB1, LGALS3, BSG, FLNA, EMD, RAB8A, SEC31A, TMED9, RDX, MYOF, STAT3, RHOG, ATP1B3, LETM1, AFG3L2, VAPA, REEP5, PPIF, MYH9, PLEC, PAFAH1B1	303	1107	19256	1.72225	1	0.101078	0.096288
GOTERM_BP_ALL	GO:0044802~single-organism membrane organization	24	7.74194	0.0108566	CNP, RDX, MYOF, STAT3, RHOG, ATP2A2, ATP1B3, GHITM, LMNB2, TIMM50, LMNB1, ZMPSTE24, LETM1, LGALS3, AFG3L2, REEP5, BSG, PPIF, FLNA, MYH9, EMD, RAB8A, PAFAH1B1, PLEC	303	873	19256	1.74711	1	0.177657	0.169238
GOTERM_BP_ALL	GO:0007009~plasma membrane organization	11	3.54839	0.110697	LGALS3, BSG, RDX, MYOF, RHOG, MYH9, ATP2A2, FLNA, ATP1B3, RAB8A, PLEC	303	409	19256	1.7092	1	0.742764	0.707564
Annotation Cluster 46	Enrichment Score: 1.8723847395135191
Category	Term	Count	%	PValue	Genes	List Total	Pop Hits	Pop Total	Fold Enrichment	Bonferroni	Benjamini	FDR
GOTERM_BP_ALL	GO:0021762~substantia nigra development	5	1.6129	0.00671133	G6PD, CNP, ATP5PB, CKB, YWHAH	303	48	19256	6.61991	1	0.122769	0.116951
GOTERM_BP_ALL	GO:0030901~midbrain development	6	1.93548	0.0155591	G6PD, CNP, ATP5PB, CTNNB1, CKB, YWHAH	303	93	19256	4.10007	1	0.226833	0.216083
GOTERM_BP_ALL	GO:0048857~neural nucleus development	5	1.6129	0.0231234	G6PD, CNP, ATP5PB, CKB, YWHAH	303	69	19256	4.60516	1	0.289818	0.276083
Annotation Cluster 47	Enrichment Score: 1.8606510101819196
Category	Term	Count	%	PValue	Genes	List Total	Pop Hits	Pop Total	Fold Enrichment	Bonferroni	Benjamini	FDR
GOTERM_MF_ALL	GO:0003723~RNA binding	113	36.4516	1.82736e-33	RPL5, HDLBP, IFIT1, RPL8, RPL9, IPO5, LGALS3, LGALS1, PSMD4, RPS19, UBAP2L, H4C2, H4C1, H4C4, RPS10, H4C3, RPS13, H4C6, RPS12, H4C5, RPS9, RPL21, RPS6, HLA-A, ILF3, H4C15, H4C14, SARNP, H4C13, H4C12, MRTO4, H4C11, RPL27, RPL26, RPL28, LRRC59, DDX6, CNP, PRKDC, TWF2, MRPL14, TIMM50, LARP1, TPR, DNAJC21, H4C8, BTF3, H4C9, API5, XRCC5, FUS, ALYREF, NONO, RDX, TBCA, H1-2, AIMP1, H1-4, RPS20, RPS24, R…	304	2052	18811	3.40753	1.52585e-30	1.52585e-30	1.44362e-30
GOTERM_MF_ALL	GO:1901363~heterocyclic compound binding	172	55.4839	1.49097e-15	ERO1A, RPL5, CLPB, HDLBP, IFIT1, RPL8, RPL9, ACTG2, IPO5, TUBB8, LGALS3, LGALS1, NARS1, PSMD4, RPS19, CHORDC1, UBAP2L, H4C2, H4C1, H4C4, PRKACA, RPS10, H4C3, RPS13, H4C6, RPS12, H4C5, TMPO, RPS9, G6PD, RPL21, RPS6, LIG3, HLA-A, SDHA, AFG3L2, ILF3, H4C15, H4C14, SARNP, H4C13, H4C12, MRTO4, H4C11, RPL27, RPL26, RPL28, LRRC59, DDX6, SET, CTBP2, CNP, PRKDC, TWF2, TWF1, MRPL14, MACROH2A1, ACACA, ZMPST…	304	6447	18811	1.65086	1.20515e-12	2.48992e-13	2.35573e-13
GOTERM_MF_ALL	GO:0097159~organic cyclic compound binding	172	55.4839	5.84439e-15	ERO1A, RPL5, CLPB, HDLBP, IFIT1, RPL8, RPL9, ACTG2, IPO5, TUBB8, LGALS3, LGALS1, NARS1, PSMD4, RPS19, CHORDC1, UBAP2L, H4C2, H4C1, H4C4, PRKACA, RPS10, H4C3, RPS13, H4C6, RPS12, H4C5, TMPO, RPS9, G6PD, RPL21, RPS6, LIG3, HLA-A, SDHA, AFG3L2, ILF3, H4C15, H4C14, SARNP, H4C13, H4C12, MRTO4, H4C11, RPL27, RPL26, RPL28, LRRC59, DDX6, SET, CTBP2, CNP, PRKDC, TWF2, TWF1, MRPL14, MACROH2A1, ACACA, ZMPST…	304	6530	18811	1.62987	4.91329e-12	6.97152e-13	6.59581e-13
GOTERM_MF_ALL	GO:0003676~nucleic acid binding	131	42.2581	7.41375e-14	RPL5, HDLBP, IFIT1, RPL8, RPL9, IPO5, LGALS3, LGALS1, NARS1, PSMD4, RPS19, UBAP2L, H4C2, H4C1, H4C4, RPS10, H4C3, RPS13, H4C6, RPS12, H4C5, TMPO, RPS9, RPL21, RPS6, LIG3, HLA-A, ILF3, H4C15, H4C14, SARNP, H4C13, H4C12, MRTO4, H4C11, RPL27, RPL26, RPL28, LRRC59, DDX6, SET, CNP, PRKDC, TWF2, MRPL14, MACROH2A1, ZMPSTE24, TIMM50, LARP1, TPR, DNAJC21, H4C8, BTF3, H4C9, API5, XRCC5, FUS, ALYREF, NONO, …	304	4448	18811	1.8224	6.1926e-11	7.7381e-12	7.32108e-12
GOTERM_BP_ALL	GO:0045727~positive regulation of translation	15	4.83871	5.38264e-07	RPL5, YTHDF1, RPS9, PRKDC, CNBP, STAT3, ZMPSTE24, RPS4X, SYNCRIP, PKM, LARP1, VIM, RPL26, EIF3D, EIF4G1	303	171	19256	5.57466	0.00258624	4.88601e-05	4.65446e-05
GOTERM_BP_ALL	GO:0034250~positive regulation of cellular amide metabolic process	15	4.83871	3.48459e-06	RPL5, YTHDF1, RPS9, PRKDC, CNBP, STAT3, ZMPSTE24, RPS4X, SYNCRIP, PKM, LARP1, VIM, RPL26, EIF3D, EIF4G1	303	200	19256	4.76634	0.0166246	0.000294111	0.000280173
GOTERM_BP_ALL	GO:0044271~cellular nitrogen compound biosynthetic process	124	40	8.7045e-06	RPL5, BZW2, RPL8, RPL9, NARS1, RPS19, PPAT, H4C2, H4C1, H4C4, RPS10, PELO, H4C3, RPS13, H4C6, RPS12, H4C5, RPS9, RPL21, RPS6, LIG3, SDHA, ILF3, H4C15, H4C14, SARNP, H4C13, H4C12, H4C11, FKBP8, RPL27, RPL26, RPL28, PPID, DDX6, SET, CTBP2, PRKDC, CUL3, GLO1, MRPL14, MACROH2A1, ZMPSTE24, ACAT1, NME1-NME2, LARP1, TPR, SNX6, H4C8, BTF3, H4C9, CBX3, XRCC5, FUS, ALYREF, NONO, ASNS, H1-2, AIMP1, H1-4, H2…	303	5602	19256	1.4067	0.0410128	0.000677757	0.000645637
GOTERM_BP_ALL	GO:0044267~cellular protein metabolic process	125	40.3226	1.8819e-05	ERO1A, RPL5, PDCD6, BZW2, RPL8, RPL9, IPO5, LGALS3, PSMD6, NARS1, PSMD4, RPS19, PPME1, PSMD2, CHORDC1, PRKACA, RPS10, PELO, RPS13, RPS12, RPS9, G6PD, RPL21, RPS6, AFG3L2, ILF3, SARNP, PSME1, PPIF, FKBP8, PSME2, RPL27, PPIH, RPL26, PHPT1, RPL28, PPID, DDX6, SET, TMED10, PRKDC, CUL3, UBR4, TWF1, MRPL14, MACROH2A1, ZMPSTE24, TIMM50, LARP1, TPR, SFN, SNX6, NAA50, CRTAP, XRCC5, RDX, H1-2, AIMP1, COPS3…	303	5745	19256	1.38275	0.0865613	0.00129325	0.00123197
GOTERM_BP_ALL	GO:0048519~negative regulation of biological process	130	41.9355	2.78758e-05	ERO1A, RPL5, PDCD6, CTNND1, INPPL1, GHITM, IFIT1, ENO2, IPO5, LGALS3, LGALS1, RPS19, CHORDC1, H4C2, H4C1, H4C4, PRKACA, PELO, H4C3, RPS13, H4C6, H4C5, G6PD, RPS6, HLA-B, LIG3, HLA-A, ILF3, H4C15, PDE12, H4C14, SARNP, H4C13, H4C12, MRTO4, PPIF, H4C11, FKBP8, RPL26, PHPT1, PPID, DDX6, SET, TMED10, CTBP2, PRKDC, CUL3, GLO1, TWF2, TWF1, MACROH2A1, ZMPSTE24, LARP1, TKFC, TPR, SFN, SNX6, H4C8, BTF3, CR…	303	6085	19256	1.35771	0.125508	0.00183713	0.00175006
GOTERM_BP_ALL	GO:0048523~negative regulation of cellular process	121	39.0323	6.09432e-05	ERO1A, RPL5, PDCD6, CTNND1, INPPL1, GHITM, IFIT1, ENO2, IPO5, LGALS3, LGALS1, CHORDC1, H4C2, H4C1, H4C4, PRKACA, H4C3, RPS13, H4C6, H4C5, G6PD, RPS6, LIG3, ILF3, H4C15, PDE12, H4C14, SARNP, H4C13, H4C12, PPIF, H4C11, FKBP8, RPL26, PHPT1, PPID, DDX6, SET, TMED10, CTBP2, PRKDC, CUL3, GLO1, TWF2, TWF1, MACROH2A1, ZMPSTE24, LARP1, TKFC, TPR, SFN, SNX6, H4C8, CRTAP, CDSN, H4C9, CBX3, API5, XRCC5, NONO…	303	5646	19256	1.36197	0.254132	0.00371136	0.00353548
GOTERM_BP_ALL	GO:0019538~protein metabolic process	134	43.2258	6.45281e-05	ERO1A, RPL5, PDCD6, BZW2, RPL8, RPL9, IPO5, LGALS3, PSMD6, CAPNS1, NARS1, PSMD4, RPS19, PPME1, PSMD2, CHORDC1, PRKACA, RPS10, PELO, RPS13, RPS12, RPS9, G6PD, RPL21, RPS6, AFG3L2, ILF3, SARNP, PSME1, PPIF, FKBP8, PSME2, RPL27, PPIH, RPL26, PHPT1, RPL28, PPID, DDX6, SET, TMED10, PRKDC, CUL3, UBR4, TWF1, MRPL14, MACROH2A1, ACACA, ZMPSTE24, TIMM50, LARP1, TPR, SFN, SNX6, NAA50, CRTAP, XRCC5, RDX, H1-…	303	6425	19256	1.32542	0.266887	0.00388056	0.00369666
GOTERM_BP_ALL	GO:1901576~organic substance biosynthetic process	139	44.8387	0.000141454	RPL5, INPPL1, BZW2, ENO2, RPL8, RPL9, NARS1, RPS19, PPAT, H4C2, H4C1, H4C4, RPS10, PELO, H4C3, RPS13, PSPH, H4C6, RPS12, H4C5, PDHX, RPS9, G6PD, RPL21, SACM1L, RPS6, LIG3, SDHA, ILF3, H4C15, H4C14, SARNP, H4C13, H4C12, H4C11, FKBP8, RPL27, RPL26, RPL28, PPID, DDX6, SET, CTBP2, PRKDC, CUL3, GLO1, MRPL14, MACROH2A1, ACACA, ZMPSTE24, ACAT1, NME1-NME2, LARP1, TPR, SNX6, H4C8, BTF3, H4C9, CBX3, XRCC5,…	303	6828	19256	1.29373	0.49368	0.00716355	0.00682406
GOTERM_BP_ALL	GO:0009058~biosynthetic process	140	45.1613	0.00020958	RPL5, INPPL1, BZW2, ENO2, RPL8, RPL9, NARS1, RPS19, PPAT, H4C2, H4C1, H4C4, RPS10, PELO, H4C3, RPS13, PSPH, H4C6, RPS12, H4C5, PDHX, RPS9, G6PD, RPL21, SACM1L, RPS6, LIG3, SDHA, ILF3, H4C15, H4C14, SARNP, H4C13, H4C12, H4C11, FKBP8, RPL27, RPL26, RPL28, PPID, DDX6, SET, CTBP2, PRKDC, CUL3, GLO1, MRPL14, MACROH2A1, ACACA, ZMPSTE24, ACAT1, NME1-NME2, LARP1, TPR, SNX6, H4C8, BTF3, H4C9, CBX3, XRCC5,…	303	6942	19256	1.28164	0.635195	0.00969507	0.00923561
GOTERM_BP_ALL	GO:0044249~cellular biosynthetic process	137	44.1935	0.000226201	RPL5, INPPL1, BZW2, RPL8, RPL9, NARS1, RPS19, PPAT, H4C2, H4C1, H4C4, RPS10, PELO, H4C3, RPS13, PSPH, H4C6, RPS12, H4C5, PDHX, RPS9, RPL21, SACM1L, RPS6, LIG3, SDHA, ILF3, H4C15, H4C14, SARNP, H4C13, H4C12, H4C11, FKBP8, RPL27, RPL26, RPL28, PPID, DDX6, SET, CTBP2, PRKDC, CUL3, GLO1, MRPL14, MACROH2A1, ACACA, ZMPSTE24, ACAT1, NME1-NME2, LARP1, TPR, SNX6, H4C8, BTF3, H4C9, CBX3, XRCC5, FUS, ALYREF…	303	6770	19256	1.28604	0.663237	0.0100764	0.00959888
GOTERM_BP_ALL	GO:0006807~nitrogen compound metabolic process	159	51.2903	0.000833476	ERO1A, RPL5, GHITM, BZW2, ENO2, RPL8, RPL9, LGALS3, NARS1, RPS19, PPAT, H4C2, H4C1, H4C4, PRKACA, RPS10, PELO, H4C3, RPS13, PSPH, H4C6, RPS12, H4C5, PDHX, RPS9, G6PD, RPL21, RPS6, LIG3, SDHA, ILF3, H4C15, PDE12, H4C14, SARNP, H4C13, H4C12, MRTO4, PPIF, H4C11, FKBP8, RPL27, PPIH, RPL26, RPL28, PPID, DDX6, SET, TMED10, CTBP2, CNP, PRKDC, CUL3, GLO1, MRPL14, MACROH2A1, ZMPSTE24, ACAT1, NME1-NME2, LA…	303	8322	19256	1.21421	0.981894	0.0270936	0.0258096
GOTERM_BP_ALL	GO:0034641~cellular nitrogen compound metabolic process	151	48.7097	0.00129385	ERO1A, RPL5, GHITM, BZW2, ENO2, RPL8, RPL9, LGALS3, NARS1, RPS19, PPAT, H4C2, H4C1, H4C4, PRKACA, RPS10, PELO, H4C3, RPS13, H4C6, RPS12, H4C5, PDHX, RPS9, G6PD, RPL21, RPS6, LIG3, SDHA, ILF3, H4C15, PDE12, H4C14, SARNP, H4C13, H4C12, MRTO4, PPIF, H4C11, FKBP8, RPL27, PPIH, RPL26, RPL28, PPID, DDX6, SET, TMED10, CTBP2, CNP, PRKDC, CUL3, GLO1, MRPL14, MACROH2A1, ZMPSTE24, ACAT1, NME1-NME2, LARP1, T…	303	7892	19256	1.21594	0.998028	0.0377256	0.0359377
GOTERM_BP_ALL	GO:0051246~regulation of protein metabolic process	73	23.5484	0.00846279	RPL5, PDCD6, HMGB1, BZW2, IPO5, RPS4X, LGALS3, SYNCRIP, QARS1, PSMD2, CHORDC1, WDR5, PRKACA, PELO, EIF5B, RPS9, G6PD, DBNL, VBP1, ILF3, PKM, SARNP, PSME1, FKBP8, MYH9, PSME2, RPL26, PAFAH1B1, OTUB1, LTF, PLEC, DDX6, PRKAA1, SET, TMED10, RPL10, PRKDC, CUL3, GPS1, RAB1B, TWF1, MACROH2A1, ZMPSTE24, LARP1, TPR, FLNA, SFN, EIF4B, SNX6, BCAP31, SPAG9, YTHDF1, CRTAP, XRCC5, CNBP, RDX, STAT3, ELP1, DEK, …	303	3516	19256	1.31946	1	0.146984	0.140018
GOTERM_BP_ALL	GO:0034645~cellular macromolecule biosynthetic process	109	35.1613	0.00986054	RPL5, BZW2, RPL8, RPL9, NARS1, RPS19, H4C2, H4C1, H4C4, RPS10, PELO, H4C3, RPS13, H4C6, RPS12, H4C5, RPS9, RPL21, RPS6, LIG3, ILF3, H4C15, H4C14, SARNP, H4C13, H4C12, H4C11, FKBP8, RPL27, RPL26, RPL28, PPID, DDX6, SET, CTBP2, PRKDC, CUL3, GLO1, MRPL14, MACROH2A1, ZMPSTE24, LARP1, TPR, SNX6, H4C8, BTF3, H4C9, CBX3, XRCC5, FUS, ALYREF, NONO, H1-2, AIMP1, H1-4, H2AC20, RPS20, RPS24, RPS23, EIF4G1, H…	303	5669	19256	1.22192	1	0.165871	0.15801
GOTERM_BP_ALL	GO:0009059~macromolecule biosynthetic process	110	35.4839	0.010161	RPL5, BZW2, RPL8, RPL9, NARS1, RPS19, H4C2, H4C1, H4C4, RPS10, PELO, H4C3, RPS13, H4C6, RPS12, H4C5, RPS9, RPL21, RPS6, LIG3, ILF3, H4C15, H4C14, SARNP, H4C13, H4C12, H4C11, FKBP8, RPL27, RPL26, RPL28, PPID, DDX6, SET, CTBP2, PRKDC, CUL3, GLO1, MRPL14, MACROH2A1, ZMPSTE24, LARP1, TPR, SNX6, H4C8, BTF3, H4C9, CBX3, XRCC5, FUS, ALYREF, NONO, H1-2, AIMP1, H1-4, H2AC20, RPS20, RPS24, RPS23, EIF4G1, H…	303	5735	19256	1.21894	1	0.169151	0.161135
GOTERM_BP_ALL	GO:0032268~regulation of cellular protein metabolic process	69	22.2581	0.0114795	RPL5, PDCD6, HMGB1, BZW2, IPO5, RPS4X, LGALS3, SYNCRIP, QARS1, CHORDC1, WDR5, PRKACA, PELO, EIF5B, RPS9, G6PD, DBNL, ILF3, PKM, SARNP, PSME1, FKBP8, MYH9, PSME2, RPL26, PAFAH1B1, OTUB1, LTF, PLEC, DDX6, PRKAA1, SET, TMED10, RPL10, PRKDC, CUL3, GPS1, TWF1, MACROH2A1, ZMPSTE24, LARP1, TPR, SFN, EIF4B, SNX6, BCAP31, SPAG9, YTHDF1, CRTAP, XRCC5, CNBP, RDX, STAT3, ELP1, DEK, DNAJA1, COPS3, RAD50, PSMC…	303	3332	19256	1.31604	1	0.183481	0.174785
GOTERM_BP_ALL	GO:0045934~negative regulation of nucleobase-containing compound metabolic process	37	11.9355	0.0275341	SET, CTBP2, RPL10, CUL3, HMGB1, MACROH2A1, ZMPSTE24, SYNCRIP, QARS1, TPR, FLNA, RBBP7, HNRNPA1, RPS13, SNX6, PARP1, CBX3, XRCC5, CNBP, NONO, STAT3, LIG3, H1-2, H1-4, ILF3, SARS1, RAD50, PDE12, H2AC20, SARNP, HNRNPA2B1, PPIF, CTNNB1, STRAP, RBMX, PPID, OTUB1	303	1652	19256	1.42336	1	0.328701	0.313123
GOTERM_BP_ALL	GO:0010605~negative regulation of macromolecule metabolic process	66	21.2903	0.0352493	RPL5, INPPL1, HMGB1, IPO5, LGALS3, SYNCRIP, QARS1, CHORDC1, WDR5, PELO, RPS13, G6PD, PARP1, DIS3, VBP1, LIG3, NME1, ILF3, SARS1, PDE12, SARNP, MRTO4, FKBP8, STRAP, PPID, PAFAH1B1, OTUB1, LTF, PLEC, DDX6, PRKAA1, SET, TMED10, CTBP2, RPL10, PRKDC, CUL3, GPS1, MACROH2A1, ZMPSTE24, LARP1, TPR, FLNA, SFN, RBBP7, HNRNPA1, EXOSC2, SNX6, SPAG9, YTHDF1, CRTAP, CBX3, XRCC5, CNBP, NONO, STAT3, H1-2, DNAJA1,…	303	3345	19256	1.25392	1	0.377693	0.359794
GOTERM_BP_ALL	GO:0010467~gene expression	122	39.3548	0.0420427	ERO1A, RPL5, INPPL1, BZW2, RPL8, RPL9, ACTG2, LGALS3, NARS1, RPS19, H4C2, H4C1, H4C4, PRKACA, RPS10, PELO, H4C3, RPS13, H4C6, RPS12, H4C5, NUP214, RPS9, RPL21, RPS6, AFG3L2, ILF3, H4C15, PDE12, H4C14, SARNP, H4C13, H4C12, MRTO4, H4C11, FKBP8, RPL27, PPIH, RPL26, RPL28, PPID, DDX6, SET, CTBP2, PRKDC, CUL3, GLO1, MRPL14, MACROH2A1, ZMPSTE24, LARP1, TPR, SNX6, H4C8, BTF3, H4C9, CBX3, XRCC5, FUS, ALY…	303	6771	19256	1.14507	1	0.426819	0.406592
GOTERM_BP_ALL	GO:0044260~cellular macromolecule metabolic process	172	55.4839	0.0421403	ERO1A, RPL5, PDCD6, BZW2, RPL8, RPL9, IPO5, LGALS3, PSMD6, NARS1, PSMD4, RPS19, PPME1, PSMD2, CHORDC1, H4C2, H4C1, H4C4, PRKACA, RPS10, PELO, H4C3, RPS13, H4C6, RPS12, H4C5, RPS9, G6PD, RPL21, RPS6, LIG3, AFG3L2, ILF3, H4C15, PDE12, H4C14, SARNP, H4C13, H4C12, MRTO4, PSME1, PPIF, H4C11, FKBP8, PSME2, RPL27, PPIH, RPL26, PHPT1, RPL28, PPID, DDX6, SET, TMED10, CTBP2, PRKDC, CUL3, GLO1, UBR4, TWF1, …	303	9924	19256	1.10145	1	0.426819	0.406592
GOTERM_BP_ALL	GO:0048522~positive regulation of cellular process	109	35.1613	0.0459527	RPL5, PDCD6, GHITM, IFIT1, LGALS3, LGALS1, CAPNS1, RPS19, BSG, PELO, RPS12, RPS9, RPS6, ATP1B3, HLA-A, ILF3, PDE12, PSME1, PPIF, FKBP8, PSME2, PPIH, RPL26, PHPT1, PPID, LRRC59, DDX6, CD151, TMED10, CTBP2, PRKDC, CUL3, TWF2, TWF1, IQGAP2, MACROH2A1, ZMPSTE24, LARP1, TPR, SFN, XRCC5, FUS, MCAM, ALYREF, RDX, ASNS, IGF2R, H1-2, AIMP1, H1-4, ARPC3, RPS20, SAE1, UBE2M, GSDME, EIF4G1, HMGB1, RPS4X, SYNC…	303	5990	19256	1.15644	1	0.450179	0.428845
GOTERM_BP_ALL	GO:0034654~nucleobase-containing compound biosynthetic process	81	26.129	0.0536694	HMGB1, QARS1, PPAT, WDR5, H4C2, H4C1, TK1, H4C4, PELO, H4C3, H4C6, H4C5, YWHAH, PARP1, MARS1, RHOG, H4-16, LIG3, CTPS1, SDHA, COASY, NME1, ILF3, SARS1, H4C15, H4C14, H4C13, SARNP, H4C12, H4C11, FKBP8, STRAP, UMPS, PPID, LTF, DTYMK, PRKAA1, SET, CTBP2, RPL10, PRKDC, CUL3, GLO1, MACROH2A1, ZMPSTE24, ACAT1, NME1-NME2, TPR, FLNA, RBBP7, ATP5MF-PTCD1, HNRNPA1, SNX6, H4C8, BTF3, DUT, RRM2, H4C9, ATP5PD…	303	4322	19256	1.19103	1	0.488377	0.465232
GOTERM_BP_ALL	GO:0048518~positive regulation of biological process	119	38.3871	0.0556485	RPL5, CLPB, PDCD6, GHITM, IFIT1, ACTG2, IPO5, LGALS3, LGALS1, CAPNS1, RPS19, BSG, PRKACA, PELO, RPS12, RPS9, G6PD, RPS6, HLA-B, ATP1B3, HLA-A, ILF3, PDE12, PSME1, PPIF, FKBP8, PSME2, PPIH, RPL26, PHPT1, PPID, LRRC59, DDX6, CD151, TMED10, CTBP2, PRKDC, CUL3, TWF2, TWF1, IQGAP2, MACROH2A1, ZMPSTE24, LARP1, TKFC, TPR, SFN, XRCC5, FUS, MCAM, ALYREF, NONO, RDX, ASNS, IGF2R, H1-2, AIMP1, H1-4, ARPC3, R…	303	6655	19256	1.13638	1	0.502299	0.478494
GOTERM_BP_ALL	GO:0018130~heterocycle biosynthetic process	82	26.4516	0.0586106	HMGB1, QARS1, PPAT, WDR5, H4C2, H4C1, TK1, H4C4, PELO, H4C3, H4C6, H4C5, YWHAH, PARP1, MARS1, RHOG, H4-16, LIG3, CTPS1, SDHA, COASY, NME1, ILF3, SARS1, H4C15, H4C14, H4C13, SARNP, H4C12, H4C11, FKBP8, STRAP, UMPS, PPID, LTF, DTYMK, PRKAA1, SET, CTBP2, RPL10, PRKDC, CUL3, GLO1, MACROH2A1, ZMPSTE24, ACAT1, NME1-NME2, TPR, FLNA, RBBP7, ATP5MF-PTCD1, HNRNPA1, SNX6, H4C8, BTF3, DUT, RRM2, H4C9, ATP5PD…	303	4402	19256	1.18382	1	0.515692	0.491253
GOTERM_BP_ALL	GO:0009892~negative regulation of metabolic process	68	21.9355	0.063062	RPL5, INPPL1, HMGB1, IPO5, LGALS3, SYNCRIP, RPS19, QARS1, CHORDC1, WDR5, PELO, RPS13, G6PD, PARP1, DIS3, VBP1, LIG3, NME1, ILF3, SARS1, PDE12, SARNP, MRTO4, FKBP8, PPIF, STRAP, PPID, PAFAH1B1, OTUB1, LTF, PLEC, DDX6, PRKAA1, SET, TMED10, CTBP2, RPL10, PRKDC, CUL3, GPS1, MACROH2A1, ZMPSTE24, LARP1, TPR, FLNA, SFN, RBBP7, HNRNPA1, EXOSC2, SNX6, SPAG9, YTHDF1, CRTAP, CBX3, XRCC5, CNBP, NONO, STAT3, …	303	3578	19256	1.20779	1	0.533201	0.507932
GOTERM_BP_ALL	GO:0006139~nucleobase-containing compound metabolic process	116	37.4194	0.0684303	RPL5, GHITM, ENO2, LGALS3, NARS1, RPS19, PPAT, H4C2, H4C1, H4C4, PRKACA, PELO, H4C3, RPS13, H4C6, H4C5, PDHX, G6PD, RPS6, LIG3, SDHA, ILF3, H4C15, PDE12, H4C14, SARNP, H4C13, H4C12, MRTO4, PPIF, H4C11, FKBP8, RPL27, PPIH, RPL26, PPID, SET, CTBP2, CNP, PRKDC, CUL3, GLO1, MACROH2A1, ZMPSTE24, ACAT1, NME1-NME2, TPR, SNX6, H4C8, BTF3, H4C9, CBX3, XRCC5, FUS, ALYREF, NONO, H1-2, H1-4, H2AC20, RPS24, H…	303	6523	19256	1.13014	1	0.56373	0.537014
GOTERM_BP_ALL	GO:0032270~positive regulation of cellular protein metabolic process	36	11.6129	0.0757843	RPL5, PRKAA1, PRKDC, CUL3, PDCD6, HMGB1, ZMPSTE24, RPS4X, SYNCRIP, LARP1, WDR5, SPAG9, BCAP31, YTHDF1, RPS9, DBNL, XRCC5, CNBP, RDX, STAT3, DEK, RAD50, PKM, PSMC6, PSME1, MYH9, PSME2, CTNNB1, STUB1, VIM, RPL26, SAE1, EIF3D, GSDME, LTF, EIF4G1	303	1738	19256	1.31636	1	0.601401	0.5729
GOTERM_BP_ALL	GO:0019438~aromatic compound biosynthetic process	81	26.129	0.0778387	HMGB1, QARS1, PPAT, WDR5, H4C2, H4C1, TK1, H4C4, PELO, H4C3, H4C6, H4C5, YWHAH, PARP1, MARS1, RHOG, H4-16, LIG3, CTPS1, SDHA, COASY, NME1, ILF3, SARS1, H4C15, H4C14, H4C13, SARNP, H4C12, H4C11, FKBP8, STRAP, UMPS, PPID, LTF, DTYMK, PRKAA1, SET, CTBP2, RPL10, PRKDC, CUL3, GLO1, MACROH2A1, ZMPSTE24, ACAT1, NME1-NME2, TPR, FLNA, RBBP7, ATP5MF-PTCD1, HNRNPA1, SNX6, H4C8, BTF3, DUT, RRM2, H4C9, ATP5PD…	303	4408	19256	1.1678	1	0.611898	0.5829
GOTERM_BP_ALL	GO:0046483~heterocycle metabolic process	118	38.0645	0.0823399	RPL5, GHITM, ENO2, LGALS3, NARS1, RPS19, PPAT, H4C2, H4C1, H4C4, PRKACA, PELO, H4C3, RPS13, H4C6, H4C5, PDHX, G6PD, RPS6, LIG3, SDHA, ILF3, H4C15, PDE12, H4C14, SARNP, H4C13, H4C12, MRTO4, PPIF, H4C11, FKBP8, RPL27, PPIH, RPL26, PPID, SET, CTBP2, CNP, PRKDC, CUL3, GLO1, MACROH2A1, ZMPSTE24, ACAT1, NME1-NME2, TPR, SNX6, H4C8, BTF3, H4C9, CBX3, XRCC5, FUS, ALYREF, NONO, EPHX1, PYCR2, H1-2, H1-4, H2…	303	6698	19256	1.11959	1	0.626799	0.597094
GOTERM_BP_ALL	GO:1901362~organic cyclic compound biosynthetic process	83	26.7742	0.0880147	HMGB1, QARS1, PPAT, WDR5, H4C2, H4C1, TK1, H4C4, PELO, H4C3, H4C6, H4C5, YWHAH, G6PD, PARP1, MARS1, RHOG, H4-16, LIG3, CTPS1, SDHA, COASY, NME1, ILF3, SARS1, H4C15, H4C14, H4C13, SARNP, H4C12, H4C11, FKBP8, STRAP, UMPS, PPID, LTF, DTYMK, PRKAA1, SET, CTBP2, RPL10, PRKDC, CUL3, GLO1, MACROH2A1, ZMPSTE24, ACAT1, NME1-NME2, TPR, FLNA, RBBP7, ATP5MF-PTCD1, HNRNPA1, SNX6, H4C8, BTF3, DUT, RRM2, H4C9, …	303	4560	19256	1.15674	1	0.650469	0.619642
GOTERM_BP_ALL	GO:0051247~positive regulation of protein metabolic process	37	11.9355	0.0933257	RPL5, PRKAA1, PRKDC, CUL3, RAB1B, PDCD6, HMGB1, ZMPSTE24, RPS4X, SYNCRIP, LARP1, WDR5, SPAG9, BCAP31, YTHDF1, RPS9, DBNL, XRCC5, CNBP, RDX, STAT3, DEK, RAD50, PKM, PSMC6, PSME1, MYH9, PSME2, CTNNB1, STUB1, VIM, RPL26, SAE1, EIF3D, GSDME, LTF, EIF4G1	303	1832	19256	1.28351	1	0.65931	0.628064
GOTERM_BP_ALL	GO:0051253~negative regulation of RNA metabolic process	31	10	0.094274	SET, CTBP2, RPL10, CUL3, HMGB1, MACROH2A1, ZMPSTE24, SYNCRIP, QARS1, TPR, FLNA, RBBP7, RPS13, SNX6, PARP1, CBX3, XRCC5, CNBP, NONO, STAT3, H1-2, H1-4, ILF3, SARS1, H2AC20, SARNP, HNRNPA2B1, CTNNB1, STRAP, RBMX, PPID	303	1492	19256	1.32043	1	0.664059	0.632588
GOTERM_BP_ALL	GO:0006725~cellular aromatic compound metabolic process	117	37.7419	0.123836	RPL5, GHITM, ENO2, LGALS3, NARS1, RPS19, PPAT, H4C2, H4C1, H4C4, PRKACA, PELO, H4C3, RPS13, H4C6, H4C5, PDHX, G6PD, RPS6, LIG3, SDHA, ILF3, H4C15, PDE12, H4C14, SARNP, H4C13, H4C12, MRTO4, PPIF, H4C11, FKBP8, RPL27, PPIH, RPL26, PPID, SET, CTBP2, CNP, PRKDC, CUL3, GLO1, MACROH2A1, ZMPSTE24, ACAT1, NME1-NME2, TPR, SNX6, H4C8, BTF3, H4C9, CBX3, XRCC5, FUS, ALYREF, NONO, EPHX1, H1-2, H1-4, H2AC20, R…	303	6757	19256	1.10041	1	0.801848	0.763848
GOTERM_BP_ALL	GO:0010557~positive regulation of macromolecule biosynthetic process	39	12.5806	0.145711	RPL5, PRKAA1, CTBP2, PRKDC, HMGB1, ZMPSTE24, RPS4X, SYNCRIP, LARP1, WDR5, RBBP7, HNRNPA1, YWHAH, YTHDF1, RPS9, PARP1, FUS, XRCC5, CNBP, ALYREF, PTGES3, MARS1, STAT3, RHOG, CACYBP, DEK, H1-2, H1-4, ILF3, PKM, PSMC6, HNRNPA2B1, CTNNB1, VIM, RPL26, NAA15, EIF3D, RBMX, EIF4G1	303	2034	19256	1.21853	1	0.874035	0.832613
GOTERM_BP_ALL	GO:0031399~regulation of protein modification process	38	12.2581	0.147225	RPL5, PRKAA1, SET, PRKDC, CUL3, PDCD6, GPS1, TWF1, HMGB1, MACROH2A1, IPO5, ZMPSTE24, LGALS3, QARS1, CHORDC1, WDR5, SFN, SNX6, SPAG9, G6PD, CRTAP, DBNL, XRCC5, DEK, DNAJA1, COPS3, RAD50, FKBP8, CTNNB1, RPS20, STUB1, SAE1, GSDME, LTF, PLEC, PAFAH1B1, OTUB1, EIF4G1	303	1977	19256	1.22152	1	0.878422	0.836792
GOTERM_BP_ALL	GO:0031324~negative regulation of cellular metabolic process	60	19.3548	0.150367	RPL5, HMGB1, IPO5, LGALS3, SYNCRIP, QARS1, CHORDC1, WDR5, RPS13, G6PD, PARP1, LIG3, ILF3, SARS1, PDE12, SARNP, FKBP8, PPIF, STRAP, PPID, PAFAH1B1, OTUB1, LTF, PLEC, DDX6, PRKAA1, SET, TMED10, CTBP2, RPL10, PRKDC, CUL3, GPS1, MACROH2A1, ZMPSTE24, LARP1, TPR, FLNA, SFN, RBBP7, HNRNPA1, SNX6, SPAG9, YTHDF1, CRTAP, CBX3, XRCC5, CNBP, NONO, STAT3, H1-2, DNAJA1, H1-4, RAD50, H2AC20, HNRNPA2B1, CTNNB1, …	303	3301	19256	1.15513	1	0.890908	0.848687
GOTERM_BP_ALL	GO:1901360~organic cyclic compound metabolic process	119	38.3871	0.17345	RPL5, HDLBP, GHITM, ENO2, LGALS3, NARS1, RPS19, PPAT, H4C2, H4C1, H4C4, PRKACA, PELO, H4C3, RPS13, H4C6, H4C5, PDHX, G6PD, RPS6, LIG3, SDHA, ILF3, H4C15, PDE12, H4C14, SARNP, H4C13, H4C12, MRTO4, PPIF, H4C11, FKBP8, RPL27, PPIH, RPL26, PPID, SET, CTBP2, CNP, PRKDC, CUL3, GLO1, MACROH2A1, ZMPSTE24, ACAT1, NME1-NME2, TPR, SNX6, H4C8, BTF3, H4C9, CBX3, XRCC5, FUS, ALYREF, NONO, EPHX1, PYCR2, H1-2, H…	303	6995	19256	1.08114	1	0.956302	0.910982
GOTERM_BP_ALL	GO:1903507~negative regulation of nucleic acid-templated transcription	27	8.70968	0.214306	SET, CTBP2, RPL10, CUL3, HMGB1, MACROH2A1, QARS1, TPR, FLNA, RBBP7, SNX6, PARP1, CBX3, XRCC5, CNBP, NONO, STAT3, H1-2, H1-4, ILF3, SARS1, H2AC20, SARNP, HNRNPA2B1, CTNNB1, STRAP, PPID	303	1404	19256	1.22214	1	1	0.952807
GOTERM_BP_ALL	GO:0045892~negative regulation of transcription, DNA-templated	27	8.70968	0.216664	SET, CTBP2, RPL10, CUL3, HMGB1, MACROH2A1, QARS1, TPR, FLNA, RBBP7, SNX6, PARP1, CBX3, XRCC5, CNBP, NONO, STAT3, H1-2, H1-4, ILF3, SARS1, H2AC20, SARNP, HNRNPA2B1, CTNNB1, STRAP, PPID	303	1401	19256	1.22475	1	1	0.952807
GOTERM_BP_ALL	GO:1902679~negative regulation of RNA biosynthetic process	27	8.70968	0.235505	SET, CTBP2, RPL10, CUL3, HMGB1, MACROH2A1, QARS1, TPR, FLNA, RBBP7, SNX6, PARP1, CBX3, XRCC5, CNBP, NONO, STAT3, H1-2, H1-4, ILF3, SARS1, H2AC20, SARNP, HNRNPA2B1, CTNNB1, STRAP, PPID	303	1422	19256	1.20667	1	1	0.952807
GOTERM_BP_ALL	GO:0051173~positive regulation of nitrogen compound metabolic process	41	13.2258	0.250659	RPL5, PRKAA1, CTBP2, PRKDC, HMGB1, GHITM, ZMPSTE24, RPS4X, SYNCRIP, LARP1, WDR5, RBBP7, HNRNPA1, YWHAH, YTHDF1, RPS9, PARP1, FUS, XRCC5, CNBP, ALYREF, PTGES3, MARS1, STAT3, RHOG, CACYBP, DEK, H1-2, H1-4, ILF3, RAD50, PKM, PSMC6, HNRNPA2B1, CTNNB1, VIM, RPL26, NAA15, EIF3D, RBMX, EIF4G1	303	2284	19256	1.1408	1	1	0.952807
GOTERM_BP_ALL	GO:0031328~positive regulation of cellular biosynthetic process	39	12.5806	0.261786	RPL5, PRKAA1, CTBP2, PRKDC, HMGB1, ZMPSTE24, RPS4X, SYNCRIP, LARP1, WDR5, RBBP7, HNRNPA1, YWHAH, YTHDF1, RPS9, PARP1, FUS, XRCC5, CNBP, ALYREF, PTGES3, MARS1, STAT3, RHOG, CACYBP, DEK, H1-2, H1-4, ILF3, PKM, PSMC6, HNRNPA2B1, CTNNB1, VIM, RPL26, NAA15, EIF3D, RBMX, EIF4G1	303	2174	19256	1.14006	1	1	0.952807
GOTERM_BP_ALL	GO:0010628~positive regulation of gene expression	40	12.9032	0.291559	RPL5, PRKAA1, CTBP2, PRKDC, HMGB1, MACROH2A1, ACTG2, ZMPSTE24, RPS4X, SYNCRIP, LARP1, WDR5, RBBP7, YWHAH, YTHDF1, RPS9, PARP1, FUS, CNBP, ALYREF, RDX, MARS1, STAT3, RHOG, DEK, H1-2, H1-4, ILF3, PKM, PSMC6, ALDH1A2, MYH9, CTNNB1, FAM98B, VIM, RPL26, NAA15, EIF3D, RBMX, EIF4G1	303	2266	19256	1.12182	1	1	0.952807
GOTERM_BP_ALL	GO:0000122~negative regulation of transcription from RNA polymerase II promoter	19	6.12903	0.296862	PARP1, CTBP2, RPL10, CBX3, CNBP, CUL3, STAT3, HMGB1, MACROH2A1, H1-2, H1-4, SARS1, SARNP, TPR, HNRNPA2B1, STRAP, CTNNB1, RBBP7, PPID	303	993	19256	1.21598	1	1	0.952807
GOTERM_BP_ALL	GO:0051172~negative regulation of nitrogen compound metabolic process	42	13.5484	0.301271	DDX6, PRKAA1, SET, CTBP2, RPL10, CUL3, HMGB1, MACROH2A1, ZMPSTE24, SYNCRIP, LARP1, QARS1, TPR, FLNA, RBBP7, HNRNPA1, RPS13, SNX6, YTHDF1, PARP1, CBX3, XRCC5, CNBP, NONO, STAT3, LIG3, H1-2, H1-4, ILF3, SARS1, RAD50, PDE12, H2AC20, SARNP, HNRNPA2B1, PPIF, CTNNB1, STRAP, RBMX, PPID, OTUB1, EIF4G1	303	2399	19256	1.11261	1	1	0.952807
GOTERM_BP_ALL	GO:0009891~positive regulation of biosynthetic process	39	12.5806	0.305003	RPL5, PRKAA1, CTBP2, PRKDC, HMGB1, ZMPSTE24, RPS4X, SYNCRIP, LARP1, WDR5, RBBP7, HNRNPA1, YWHAH, YTHDF1, RPS9, PARP1, FUS, XRCC5, CNBP, ALYREF, PTGES3, MARS1, STAT3, RHOG, CACYBP, DEK, H1-2, H1-4, ILF3, PKM, PSMC6, HNRNPA2B1, CTNNB1, VIM, RPL26, NAA15, EIF3D, RBMX, EIF4G1	303	2218	19256	1.11745	1	1	0.952807
GOTERM_BP_ALL	GO:0010629~negative regulation of gene expression	43	13.871	0.33692	DDX6, PRKAA1, SET, CTBP2, RPL10, CUL3, INPPL1, HMGB1, MACROH2A1, ZMPSTE24, SYNCRIP, LARP1, QARS1, TPR, FLNA, RBBP7, PELO, EXOSC2, RPS13, SNX6, YTHDF1, PARP1, CBX3, XRCC5, DIS3, CNBP, NONO, STAT3, NME1, H1-2, H1-4, ILF3, SARS1, PDE12, H2AC20, SARNP, MRTO4, HNRNPA2B1, CTNNB1, STRAP, RBMX, PPID, EIF4G1	303	2497	19256	1.09439	1	1	0.952807
GOTERM_BP_ALL	GO:0006351~transcription, DNA-templated	60	19.3548	0.439911	HMGB1, QARS1, WDR5, H4C2, H4C1, H4C4, PELO, H4C3, H4C6, H4C5, YWHAH, PARP1, MARS1, RHOG, H4-16, ILF3, SARS1, H4C15, H4C14, H4C13, SARNP, H4C12, H4C11, FKBP8, STRAP, PPID, LTF, PRKAA1, SET, CTBP2, RPL10, PRKDC, CUL3, GLO1, MACROH2A1, ZMPSTE24, TPR, FLNA, RBBP7, SNX6, H4C8, BTF3, H4C9, CBX3, FUS, XRCC5, CNBP, ALYREF, NONO, STAT3, DEK, H1-2, H1-4, PSMC6, H2AC20, HNRNPA2B1, CTNNB1, NAA15, TRIP13, RBMX	303	3671	19256	1.0387	1	1	0.952807
GOTERM_BP_ALL	GO:0090304~nucleic acid metabolic process	95	30.6452	0.449269	RPL5, HMGB1, LGALS3, SYNCRIP, NARS1, RPS19, QARS1, DHX15, WDR5, H4C2, H4C1, TK1, H4C4, PRKACA, PELO, H4C3, H4C6, RPS13, H4C5, YWHAH, PARP1, DIS3, PABPC4, MARS1, RPS6, RHOG, H4-16, LIG3, CACYBP, NME1, ILF3, SARS1, H4C15, PDE12, H4C14, H4C13, SARNP, H4C12, MRTO4, H4C11, MCM3, FKBP8, STRAP, RPL27, PPIH, RPL26, PPID, OTUB1, LTF, PRKAA1, SF3B2, SET, CTBP2, RPL10, PRKDC, CUL3, GLO1, MACROH2A1, ZMPSTE24…	303	5901	19256	1.02311	1	1	0.952807
GOTERM_BP_ALL	GO:0036211~protein modification process	65	20.9677	0.4948	ERO1A, RPL5, PDCD6, HMGB1, IPO5, LGALS3, QARS1, PPME1, CHORDC1, WDR5, PRKACA, H3-3A, SCYL1, H3-3B, G6PD, DBNL, PARP1, FN3KRP, UCHL3, ILF3, PKM, FKBP8, PPIF, PPIH, PHPT1, PPID, PAFAH1B1, OTUB1, LTF, PLEC, PRKAA1, SET, PRKDC, CUL3, GPS1, UBR4, TWF1, MACROH2A1, ZMPSTE24, TIMM50, PCNP, FLNA, SFN, RBBP7, RPS27A, SNX6, SPAG9, NAA50, CRTAP, XRCC5, DEK, H1-2, DNAJA1, H1-4, COPS3, RAD50, CTNNB1, STUB1, RP…	303	4049	19256	1.02021	1	1	0.952807
GOTERM_BP_ALL	GO:0006464~cellular protein modification process	65	20.9677	0.4948	ERO1A, RPL5, PDCD6, HMGB1, IPO5, LGALS3, QARS1, PPME1, CHORDC1, WDR5, PRKACA, H3-3A, SCYL1, H3-3B, G6PD, DBNL, PARP1, FN3KRP, UCHL3, ILF3, PKM, FKBP8, PPIF, PPIH, PHPT1, PPID, PAFAH1B1, OTUB1, LTF, PLEC, PRKAA1, SET, PRKDC, CUL3, GPS1, UBR4, TWF1, MACROH2A1, ZMPSTE24, TIMM50, PCNP, FLNA, SFN, RBBP7, RPS27A, SNX6, SPAG9, NAA50, CRTAP, XRCC5, DEK, H1-2, DNAJA1, H1-4, COPS3, RAD50, CTNNB1, STUB1, RP…	303	4049	19256	1.02021	1	1	0.952807
GOTERM_BP_ALL	GO:0010604~positive regulation of macromolecule metabolic process	58	18.7097	0.505598	RPL5, PDCD6, HMGB1, ACTG2, RPS4X, SYNCRIP, WDR5, YWHAH, RPS9, DBNL, PARP1, MARS1, RHOG, CACYBP, ILF3, PKM, ALDH1A2, PSME1, MYH9, PSME2, RPL26, LTF, PRKAA1, CTBP2, PRKDC, CUL3, RAB1B, MACROH2A1, ZMPSTE24, LARP1, RBBP7, HNRNPA1, BCAP31, SPAG9, YTHDF1, FUS, XRCC5, CNBP, ALYREF, PTGES3, RDX, STAT3, DEK, H1-2, H1-4, RAD50, PSMC6, HNRNPA2B1, CTNNB1, STUB1, FAM98B, VIM, NAA15, SAE1, RBMX, EIF3D, GSDME, …	303	3615	19256	1.01963	1	1	0.952807
GOTERM_BP_ALL	GO:0016070~RNA metabolic process	84	27.0968	0.555887	RPL5, HMGB1, LGALS3, SYNCRIP, NARS1, RPS19, QARS1, DHX15, WDR5, H4C2, H4C1, H4C4, PRKACA, PELO, H4C3, H4C6, RPS13, H4C5, YWHAH, PARP1, DIS3, PABPC4, MARS1, RPS6, RHOG, H4-16, LIG3, ILF3, SARS1, H4C15, PDE12, H4C14, H4C13, SARNP, H4C12, MRTO4, H4C11, FKBP8, STRAP, RPL27, PPIH, RPL26, PPID, LTF, PRKAA1, SF3B2, SET, CTBP2, RPL10, PRKDC, CUL3, GLO1, MACROH2A1, ZMPSTE24, TPR, FLNA, RBBP7, HNRNPA1, EXO…	303	5334	19256	1.00081	1	1	0.952807
GOTERM_BP_ALL	GO:2000113~negative regulation of cellular macromolecule biosynthetic process	35	11.2903	0.573946	DDX6, SET, CTBP2, RPL10, CUL3, HMGB1, MACROH2A1, ZMPSTE24, SYNCRIP, LARP1, QARS1, TPR, FLNA, RBBP7, HNRNPA1, SNX6, YTHDF1, PARP1, CBX3, XRCC5, CNBP, NONO, STAT3, LIG3, H1-2, H1-4, ILF3, SARS1, H2AC20, SARNP, HNRNPA2B1, CTNNB1, STRAP, PPID, EIF4G1	303	2209	19256	1.00692	1	1	0.952807
GOTERM_BP_ALL	GO:0097659~nucleic acid-templated transcription	60	19.3548	0.593654	HMGB1, QARS1, WDR5, H4C2, H4C1, H4C4, PELO, H4C3, H4C6, H4C5, YWHAH, PARP1, MARS1, RHOG, H4-16, ILF3, SARS1, H4C15, H4C14, H4C13, SARNP, H4C12, H4C11, FKBP8, STRAP, PPID, LTF, PRKAA1, SET, CTBP2, RPL10, PRKDC, CUL3, GLO1, MACROH2A1, ZMPSTE24, TPR, FLNA, RBBP7, SNX6, H4C8, BTF3, H4C9, CBX3, FUS, XRCC5, CNBP, ALYREF, NONO, STAT3, DEK, H1-2, H1-4, PSMC6, H2AC20, HNRNPA2B1, CTNNB1, NAA15, TRIP13, RBMX	303	3840	19256	0.992987	1	1	0.952807
GOTERM_BP_ALL	GO:0010558~negative regulation of macromolecule biosynthetic process	35	11.2903	0.611313	DDX6, SET, CTBP2, RPL10, CUL3, HMGB1, MACROH2A1, ZMPSTE24, SYNCRIP, LARP1, QARS1, TPR, FLNA, RBBP7, HNRNPA1, SNX6, YTHDF1, PARP1, CBX3, XRCC5, CNBP, NONO, STAT3, LIG3, H1-2, H1-4, ILF3, SARS1, H2AC20, SARNP, HNRNPA2B1, CTNNB1, STRAP, PPID, EIF4G1	303	2243	19256	0.991659	1	1	0.952807
GOTERM_BP_ALL	GO:0032774~RNA biosynthetic process	60	19.3548	0.618073	HMGB1, QARS1, WDR5, H4C2, H4C1, H4C4, PELO, H4C3, H4C6, H4C5, YWHAH, PARP1, MARS1, RHOG, H4-16, ILF3, SARS1, H4C15, H4C14, H4C13, SARNP, H4C12, H4C11, FKBP8, STRAP, PPID, LTF, PRKAA1, SET, CTBP2, RPL10, PRKDC, CUL3, GLO1, MACROH2A1, ZMPSTE24, TPR, FLNA, RBBP7, SNX6, H4C8, BTF3, H4C9, CBX3, FUS, XRCC5, CNBP, ALYREF, NONO, STAT3, DEK, H1-2, H1-4, PSMC6, H2AC20, HNRNPA2B1, CTNNB1, NAA15, TRIP13, RBMX	303	3868	19256	0.985799	1	1	0.952807
GOTERM_BP_ALL	GO:0009893~positive regulation of metabolic process	61	19.6774	0.620199	RPL5, PDCD6, GHITM, HMGB1, ACTG2, RPS4X, SYNCRIP, SPTLC1, RPS19, WDR5, YWHAH, RPS9, DBNL, PARP1, MARS1, RHOG, CACYBP, ILF3, PKM, ALDH1A2, PSME1, MYH9, PSME2, RPL26, LTF, PRKAA1, CTBP2, PRKDC, CUL3, RAB1B, MACROH2A1, ZMPSTE24, LARP1, RBBP7, HNRNPA1, BCAP31, SPAG9, YTHDF1, FUS, XRCC5, CNBP, ALYREF, PTGES3, RDX, STAT3, DEK, H1-2, H1-4, RAD50, PSMC6, HNRNPA2B1, CTNNB1, STUB1, FAM98B, VIM, NAA15, SAE1…	303	3935	19256	0.985164	1	1	0.952807
GOTERM_BP_ALL	GO:0031327~negative regulation of cellular biosynthetic process	36	11.6129	0.620944	DDX6, PRKAA1, SET, CTBP2, RPL10, CUL3, HMGB1, MACROH2A1, ZMPSTE24, SYNCRIP, LARP1, QARS1, TPR, FLNA, RBBP7, HNRNPA1, SNX6, YTHDF1, PARP1, CBX3, XRCC5, CNBP, NONO, STAT3, LIG3, H1-2, H1-4, ILF3, SARS1, H2AC20, SARNP, HNRNPA2B1, CTNNB1, STRAP, PPID, EIF4G1	303	2317	19256	0.987415	1	1	0.952807
GOTERM_BP_ALL	GO:0060255~regulation of macromolecule metabolic process	109	35.1613	0.622465	RPL5, PDCD6, INPPL1, BZW2, ACTG2, IPO5, LGALS3, PSMD2, CHORDC1, PRKACA, PELO, RPS13, RPS9, G6PD, LIG3, ILF3, PDE12, SARNP, MRTO4, PSME1, FKBP8, PSME2, RPL26, PPID, DDX6, SET, TMED10, CTBP2, PRKDC, CUL3, GLO1, TWF1, MACROH2A1, ZMPSTE24, LARP1, TPR, SFN, SNX6, CRTAP, CBX3, XRCC5, FUS, ALYREF, NONO, RDX, H1-2, COPS3, H1-4, H2AC20, RPS20, SAE1, GSDME, EIF4G1, HMGB1, RPS4X, SYNCRIP, QARS1, WDR5, YWHAH…	303	7022	19256	0.986482	1	1	0.952807
GOTERM_BP_ALL	GO:0043412~macromolecule modification	66	21.2903	0.631407	ERO1A, RPL5, PDCD6, HMGB1, IPO5, LGALS3, QARS1, PPME1, CHORDC1, WDR5, PRKACA, H3-3A, SCYL1, H3-3B, G6PD, DBNL, PARP1, FN3KRP, UCHL3, ILF3, PKM, FKBP8, PPIF, PPIH, PHPT1, PPID, PAFAH1B1, OTUB1, LTF, PLEC, PRKAA1, SET, PRKDC, CUL3, GPS1, UBR4, TWF1, MACROH2A1, ZMPSTE24, TIMM50, PCNP, FLNA, SFN, RBBP7, RPS27A, SNX6, SPAG9, NAA50, CRTAP, XRCC5, ELP1, DEK, H1-2, DNAJA1, H1-4, COPS3, RAD50, CTNNB1, STU…	303	4271	19256	0.98206	1	1	0.952807
GOTERM_BP_ALL	GO:0050794~regulation of cellular process	187	60.3226	0.643896	ERO1A, RPL5, CLPB, PDCD6, CTNND1, INPPL1, GHITM, BZW2, IFIT1, ENO2, IPO5, LGALS3, LGALS1, CAPNS1, RPS19, CHORDC1, BSG, H4C2, H4C1, H4C4, PRKACA, PELO, H4C3, TNS3, RPS13, H4C6, RPS12, H4C5, NUP214, RPS9, G6PD, RPS6, HLA-B, LIG3, ATP1B3, HLA-A, ILF3, H4C15, PDE12, H4C14, SARNP, H4C13, H4C12, PSME1, PPIF, H4C11, FKBP8, PSME2, PPIH, RPL26, PHPT1, PPID, LRRC59, DDX6, SET, CD151, TMED10, CTBP2, PRKDC, …	303	12022	19256	0.988527	1	1	0.952807
GOTERM_BP_ALL	GO:0009890~negative regulation of biosynthetic process	36	11.6129	0.655169	DDX6, PRKAA1, SET, CTBP2, RPL10, CUL3, HMGB1, MACROH2A1, ZMPSTE24, SYNCRIP, LARP1, QARS1, TPR, FLNA, RBBP7, HNRNPA1, SNX6, YTHDF1, PARP1, CBX3, XRCC5, CNBP, NONO, STAT3, LIG3, H1-2, H1-4, ILF3, SARS1, H2AC20, SARNP, HNRNPA2B1, CTNNB1, STRAP, PPID, EIF4G1	303	2350	19256	0.97355	1	1	0.952807
GOTERM_BP_ALL	GO:0031325~positive regulation of cellular metabolic process	56	18.0645	0.658144	RPL5, PDCD6, GHITM, HMGB1, RPS4X, SYNCRIP, SPTLC1, WDR5, YWHAH, RPS9, DBNL, PARP1, MARS1, RHOG, CACYBP, ILF3, PKM, PSME1, MYH9, PSME2, RPL26, LTF, PRKAA1, CTBP2, PRKDC, CUL3, RAB1B, ZMPSTE24, LARP1, RBBP7, HNRNPA1, BCAP31, SPAG9, YTHDF1, FUS, XRCC5, CNBP, ALYREF, PTGES3, RDX, STAT3, DEK, H1-2, H1-4, RAD50, PSMC6, HNRNPA2B1, CTNNB1, STUB1, VIM, NAA15, SAE1, RBMX, EIF3D, GSDME, EIF4G1	303	3656	19256	0.973431	1	1	0.952807
GOTERM_BP_ALL	GO:0019222~regulation of metabolic process	116	37.4194	0.68891	RPL5, PDCD6, INPPL1, GHITM, BZW2, ACTG2, IPO5, LGALS3, CAPNS1, RPS19, PSMD2, CHORDC1, PRKACA, PELO, RPS13, RPS9, G6PD, LIG3, ILF3, PDE12, SARNP, MRTO4, PSME1, PPIF, FKBP8, PSME2, RPL26, PPID, DDX6, SET, TMED10, CTBP2, PRKDC, CUL3, GLO1, TWF1, MACROH2A1, ZMPSTE24, LARP1, TPR, SFN, SNX6, CRTAP, CBX3, XRCC5, FUS, ALYREF, NONO, RDX, H1-2, COPS3, H1-4, H2AC20, RPS20, SAE1, GSDME, EIF4G1, HMGB1, RPS4X,…	303	7567	19256	0.974221	1	1	0.952807
GOTERM_BP_ALL	GO:0050789~regulation of biological process	195	62.9032	0.750832	RPL5, CLPB, GHITM, IFIT1, ENO2, LGALS3, LGALS1, RPS19, CAPNS1, PSMD2, BSG, CHORDC1, H4C2, H4C1, H4C4, PRKACA, PELO, H4C3, TNS3, RPS13, H4C6, RPS12, H4C5, NUP214, HLA-B, HLA-A, AFG3L2, PDE12, SARNP, PSME1, PSME2, RPL26, SET, CTBP2, PRKDC, TWF2, TWF1, IQGAP2, ZMPSTE24, LARP1, RDH11, SFN, SNX6, H4C8, BTF3, CDSN, H4C9, XRCC5, MCAM, RDX, PARVA, H1-2, AIMP1, H1-4, H2AC20, RPS20, HYOU1, GSDME, CLIC4, SY…	303	12689	19256	0.976631	1	1	0.952807
GOTERM_BP_ALL	GO:0065007~biological regulation	207	66.7742	0.76175	RPL5, CLPB, GHITM, IFIT1, ENO2, LGALS3, PSMD6, LGALS1, RPS19, CAPNS1, PSMD2, PPAT, BSG, CHORDC1, UBAP2L, H4C2, H4C1, H4C4, PRKACA, PELO, H4C3, TNS3, RPS13, H4C6, RPS12, H4C5, NUP214, HLA-B, HLA-A, AFG3L2, PDE12, SARNP, PSME1, PSME2, RPL26, SET, CTBP2, PRKDC, TWF2, TWF1, IQGAP2, ZMPSTE24, LARP1, RDH11, SFN, SNX6, H4C8, BTF3, CDSN, H4C9, XRCC5, MCAM, RDX, PARVA, H1-2, AIMP1, H1-4, H2AC20, RPS20, HY…	303	13460	19256	0.977347	1	1	0.952807
GOTERM_BP_ALL	GO:0080090~regulation of primary metabolic process	103	33.2258	0.807545	RPL5, PDCD6, GHITM, BZW2, IPO5, LGALS3, PSMD2, CHORDC1, PRKACA, PELO, RPS13, RPS9, G6PD, LIG3, ILF3, PDE12, SARNP, PSME1, PPIF, FKBP8, PSME2, RPL26, PPID, DDX6, SET, TMED10, CTBP2, PRKDC, CUL3, GLO1, TWF1, MACROH2A1, ZMPSTE24, LARP1, TPR, SFN, SNX6, CRTAP, CBX3, XRCC5, FUS, ALYREF, NONO, RDX, H1-2, COPS3, H1-4, H2AC20, RPS20, SAE1, GSDME, EIF4G1, HMGB1, RPS4X, SYNCRIP, SPTLC1, QARS1, WDR5, YWHAH,…	303	6931	19256	0.944419	1	1	0.952807
GOTERM_BP_ALL	GO:0010468~regulation of gene expression	77	24.8387	0.829803	RPL5, INPPL1, HMGB1, BZW2, ACTG2, RPS4X, SYNCRIP, QARS1, WDR5, PRKACA, PELO, RPS13, YWHAH, EIF5B, RPS9, PARP1, DIS3, PABPC4, MARS1, RHOG, NME1, ILF3, SARS1, PKM, PDE12, ALDH1A2, SARNP, MRTO4, FKBP8, MYH9, STRAP, RPL26, PPID, LTF, DDX6, PRKAA1, SET, CTBP2, RPL10, PRKDC, CUL3, GLO1, MACROH2A1, ZMPSTE24, LARP1, TPR, FLNA, RBBP7, HNRNPA1, EXOSC2, EIF4B, SNX6, YTHDF1, CBX3, FUS, XRCC5, CNBP, ALYREF, N…	303	5282	19256	0.926437	1	1	0.952807
GOTERM_BP_ALL	GO:0031323~regulation of cellular metabolic process	104	33.5484	0.842982	RPL5, PDCD6, GHITM, BZW2, IPO5, LGALS3, CAPNS1, CHORDC1, PRKACA, PELO, RPS13, RPS9, G6PD, LIG3, ILF3, PDE12, SARNP, PSME1, PPIF, FKBP8, PSME2, RPL26, PPID, DDX6, SET, TMED10, CTBP2, PRKDC, CUL3, GLO1, TWF1, MACROH2A1, ZMPSTE24, LARP1, TPR, SFN, SNX6, CRTAP, CBX3, XRCC5, FUS, ALYREF, NONO, RDX, H1-2, COPS3, H1-4, H2AC20, RPS20, SAE1, GSDME, EIF4G1, HMGB1, RPS4X, SYNCRIP, SPTLC1, QARS1, WDR5, RAB8A…	303	7069	19256	0.934972	1	1	0.952807
GOTERM_BP_ALL	GO:0045935~positive regulation of nucleobase-containing compound metabolic process	29	9.35484	0.843041	PRKAA1, CTBP2, PRKDC, HMGB1, GHITM, WDR5, RBBP7, HNRNPA1, YWHAH, PARP1, FUS, XRCC5, CNBP, ALYREF, PTGES3, MARS1, STAT3, RHOG, CACYBP, DEK, H1-2, H1-4, ILF3, RAD50, PSMC6, HNRNPA2B1, CTNNB1, NAA15, RBMX	303	2098	19256	0.878448	1	1	0.952807
GOTERM_BP_ALL	GO:0051171~regulation of nitrogen compound metabolic process	74	23.871	0.885165	RPL5, GHITM, HMGB1, BZW2, RPS4X, SYNCRIP, QARS1, WDR5, PELO, RPS13, YWHAH, EIF5B, RPS9, PARP1, MARS1, RHOG, LIG3, CACYBP, ILF3, SARS1, PKM, PDE12, SARNP, MCM3, FKBP8, PPIF, STRAP, RPL26, PPID, OTUB1, LTF, DDX6, PRKAA1, SET, TMED10, CTBP2, RPL10, PRKDC, CUL3, GLO1, MACROH2A1, ZMPSTE24, LARP1, TPR, FLNA, RBBP7, HNRNPA1, EIF4B, SNX6, YTHDF1, CBX3, FUS, XRCC5, CNBP, ALYREF, PTGES3, NONO, STAT3, ELP1,…	303	5207	19256	0.903166	1	1	0.952807
GOTERM_BP_ALL	GO:2000112~regulation of cellular macromolecule biosynthetic process	67	21.6129	0.894996	RPL5, HMGB1, BZW2, RPS4X, SYNCRIP, QARS1, WDR5, PELO, YWHAH, EIF5B, RPS9, PARP1, MARS1, RHOG, LIG3, CACYBP, ILF3, SARS1, PKM, SARNP, MCM3, FKBP8, STRAP, RPL26, PPID, LTF, DDX6, PRKAA1, SET, CTBP2, RPL10, PRKDC, CUL3, GLO1, MACROH2A1, ZMPSTE24, LARP1, TPR, FLNA, RBBP7, HNRNPA1, EIF4B, SNX6, YTHDF1, CBX3, FUS, XRCC5, CNBP, ALYREF, PTGES3, NONO, STAT3, ELP1, DEK, H1-2, H1-4, PSMC6, H2AC20, HNRNPA2B1…	303	4768	19256	0.893022	1	1	0.952807
GOTERM_BP_ALL	GO:0006366~transcription from RNA polymerase II promoter	28	9.03226	0.898764	CTBP2, RPL10, PRKDC, CUL3, HMGB1, MACROH2A1, TPR, FLNA, RBBP7, PELO, BTF3, PARP1, CBX3, CNBP, STAT3, DEK, H1-2, H1-4, SARS1, PSMC6, SARNP, HNRNPA2B1, FKBP8, CTNNB1, STRAP, TRIP13, RBMX, PPID	303	2123	19256	0.838169	1	1	0.952807
GOTERM_BP_ALL	GO:0010556~regulation of macromolecule biosynthetic process	67	21.6129	0.910319	RPL5, HMGB1, BZW2, RPS4X, SYNCRIP, QARS1, WDR5, PELO, YWHAH, EIF5B, RPS9, PARP1, MARS1, RHOG, LIG3, CACYBP, ILF3, SARS1, PKM, SARNP, MCM3, FKBP8, STRAP, RPL26, PPID, LTF, DDX6, PRKAA1, SET, CTBP2, RPL10, PRKDC, CUL3, GLO1, MACROH2A1, ZMPSTE24, LARP1, TPR, FLNA, RBBP7, HNRNPA1, EIF4B, SNX6, YTHDF1, CBX3, FUS, XRCC5, CNBP, ALYREF, PTGES3, NONO, STAT3, ELP1, DEK, H1-2, H1-4, PSMC6, H2AC20, HNRNPA2B1…	303	4811	19256	0.88504	1	1	0.952807
GOTERM_BP_ALL	GO:1903508~positive regulation of nucleic acid-templated transcription	22	7.09677	0.924389	PRKAA1, PARP1, CTBP2, PRKDC, FUS, CNBP, ALYREF, MARS1, STAT3, RHOG, DEK, HMGB1, H1-2, H1-4, ILF3, PSMC6, WDR5, CTNNB1, RBBP7, NAA15, RBMX, YWHAH	303	1751	19256	0.798473	1	1	0.952807
GOTERM_BP_ALL	GO:0045893~positive regulation of transcription, DNA-templated	22	7.09677	0.924389	PRKAA1, PARP1, CTBP2, PRKDC, FUS, CNBP, ALYREF, MARS1, STAT3, RHOG, DEK, HMGB1, H1-2, H1-4, ILF3, PSMC6, WDR5, CTNNB1, RBBP7, NAA15, RBMX, YWHAH	303	1751	19256	0.798473	1	1	0.952807
GOTERM_BP_ALL	GO:1902680~positive regulation of RNA biosynthetic process	22	7.09677	0.928201	PRKAA1, PARP1, CTBP2, PRKDC, FUS, CNBP, ALYREF, MARS1, STAT3, RHOG, DEK, HMGB1, H1-2, H1-4, ILF3, PSMC6, WDR5, CTNNB1, RBBP7, NAA15, RBMX, YWHAH	303	1760	19256	0.794389	1	1	0.952807
GOTERM_BP_ALL	GO:0051254~positive regulation of RNA metabolic process	22	7.09677	0.953619	PRKAA1, PARP1, CTBP2, PRKDC, FUS, CNBP, ALYREF, MARS1, STAT3, RHOG, DEK, HMGB1, H1-2, H1-4, ILF3, PSMC6, WDR5, CTNNB1, RBBP7, NAA15, RBMX, YWHAH	303	1833	19256	0.762753	1	1	0.953619
GOTERM_BP_ALL	GO:0019219~regulation of nucleobase-containing compound metabolic process	57	18.3871	0.958931	GHITM, HMGB1, SYNCRIP, QARS1, WDR5, PELO, RPS13, YWHAH, PARP1, MARS1, RHOG, LIG3, CACYBP, ILF3, SARS1, PDE12, SARNP, MCM3, FKBP8, PPIF, STRAP, PPID, OTUB1, LTF, PRKAA1, SET, CTBP2, RPL10, PRKDC, CUL3, GLO1, MACROH2A1, ZMPSTE24, TPR, FLNA, RBBP7, HNRNPA1, SNX6, CBX3, FUS, XRCC5, CNBP, ALYREF, PTGES3, NONO, STAT3, DEK, H1-2, H1-4, RAD50, PSMC6, H2AC20, HNRNPA2B1, CTNNB1, NAA15, TRIP13, RBMX	303	4324	19256	0.837746	1	1	0.958931
GOTERM_BP_ALL	GO:0031326~regulation of cellular biosynthetic process	67	21.6129	0.960029	RPL5, HMGB1, BZW2, RPS4X, SYNCRIP, QARS1, WDR5, PELO, YWHAH, EIF5B, RPS9, PARP1, MARS1, RHOG, LIG3, CACYBP, ILF3, SARS1, PKM, SARNP, MCM3, FKBP8, STRAP, RPL26, PPID, LTF, DDX6, PRKAA1, SET, CTBP2, RPL10, PRKDC, CUL3, GLO1, MACROH2A1, ZMPSTE24, LARP1, TPR, FLNA, RBBP7, HNRNPA1, EIF4B, SNX6, YTHDF1, CBX3, FUS, XRCC5, CNBP, ALYREF, PTGES3, NONO, STAT3, ELP1, DEK, H1-2, H1-4, PSMC6, H2AC20, HNRNPA2B1…	303	5010	19256	0.849886	1	1	0.960029
GOTERM_BP_ALL	GO:0009889~regulation of biosynthetic process	67	21.6129	0.970005	RPL5, HMGB1, BZW2, RPS4X, SYNCRIP, QARS1, WDR5, PELO, YWHAH, EIF5B, RPS9, PARP1, MARS1, RHOG, LIG3, CACYBP, ILF3, SARS1, PKM, SARNP, MCM3, FKBP8, STRAP, RPL26, PPID, LTF, DDX6, PRKAA1, SET, CTBP2, RPL10, PRKDC, CUL3, GLO1, MACROH2A1, ZMPSTE24, LARP1, TPR, FLNA, RBBP7, HNRNPA1, EIF4B, SNX6, YTHDF1, CBX3, FUS, XRCC5, CNBP, ALYREF, PTGES3, NONO, STAT3, ELP1, DEK, H1-2, H1-4, PSMC6, H2AC20, HNRNPA2B1…	303	5074	19256	0.839166	1	1	0.970005
GOTERM_BP_ALL	GO:0006355~regulation of transcription, DNA-templated	45	14.5161	0.986457	PRKAA1, SET, CTBP2, RPL10, PRKDC, CUL3, GLO1, HMGB1, MACROH2A1, ZMPSTE24, QARS1, TPR, WDR5, FLNA, RBBP7, PELO, SNX6, YWHAH, PARP1, CBX3, FUS, XRCC5, CNBP, ALYREF, NONO, MARS1, STAT3, RHOG, DEK, H1-2, H1-4, ILF3, SARS1, PSMC6, H2AC20, SARNP, HNRNPA2B1, FKBP8, CTNNB1, STRAP, NAA15, TRIP13, RBMX, PPID, LTF	303	3705	19256	0.771876	1	1	0.986457
GOTERM_BP_ALL	GO:1903506~regulation of nucleic acid-templated transcription	45	14.5161	0.986611	PRKAA1, SET, CTBP2, RPL10, PRKDC, CUL3, GLO1, HMGB1, MACROH2A1, ZMPSTE24, QARS1, TPR, WDR5, FLNA, RBBP7, PELO, SNX6, YWHAH, PARP1, CBX3, FUS, XRCC5, CNBP, ALYREF, NONO, MARS1, STAT3, RHOG, DEK, H1-2, H1-4, ILF3, SARS1, PSMC6, H2AC20, SARNP, HNRNPA2B1, FKBP8, CTNNB1, STRAP, NAA15, TRIP13, RBMX, PPID, LTF	303	3707	19256	0.77146	1	1	0.986611
GOTERM_BP_ALL	GO:0051252~regulation of RNA metabolic process	48	15.4839	0.987228	PRKAA1, SET, CTBP2, RPL10, PRKDC, CUL3, GLO1, HMGB1, MACROH2A1, ZMPSTE24, SYNCRIP, QARS1, TPR, WDR5, FLNA, RBBP7, HNRNPA1, PELO, RPS13, SNX6, YWHAH, PARP1, CBX3, FUS, XRCC5, CNBP, ALYREF, NONO, MARS1, STAT3, RHOG, DEK, H1-2, H1-4, ILF3, SARS1, PSMC6, H2AC20, SARNP, HNRNPA2B1, FKBP8, CTNNB1, STRAP, NAA15, TRIP13, RBMX, PPID, LTF	303	3928	19256	0.776593	1	1	0.987228
GOTERM_BP_ALL	GO:2001141~regulation of RNA biosynthetic process	45	14.5161	0.987786	PRKAA1, SET, CTBP2, RPL10, PRKDC, CUL3, GLO1, HMGB1, MACROH2A1, ZMPSTE24, QARS1, TPR, WDR5, FLNA, RBBP7, PELO, SNX6, YWHAH, PARP1, CBX3, FUS, XRCC5, CNBP, ALYREF, NONO, MARS1, STAT3, RHOG, DEK, H1-2, H1-4, ILF3, SARS1, PSMC6, H2AC20, SARNP, HNRNPA2B1, FKBP8, CTNNB1, STRAP, NAA15, TRIP13, RBMX, PPID, LTF	303	3723	19256	0.768145	1	1	0.987786
GOTERM_BP_ALL	GO:0006357~regulation of transcription from RNA polymerase II promoter	28	9.03226	0.998575	CTBP2, RPL10, PRKDC, CUL3, GLO1, HMGB1, MACROH2A1, TPR, WDR5, RBBP7, PELO, PARP1, CBX3, FUS, CNBP, STAT3, DEK, H1-2, H1-4, SARS1, PSMC6, SARNP, HNRNPA2B1, FKBP8, CTNNB1, STRAP, RBMX, PPID	303	2779	19256	0.640314	1	1	0.998575
Annotation Cluster 48	Enrichment Score: 1.8464219460735811
Category	Term	Count	%	PValue	Genes	List Total	Pop Hits	Pop Total	Fold Enrichment	Bonferroni	Benjamini	FDR
GOTERM_MF_ALL	GO:0016620~oxidoreductase activity, acting on the aldehyde or oxo group of donors, NAD or NADP as acceptor	5	1.6129	0.00418147	PDHX, RDH11, ALDH1A2, ALDH16A1, DLD	304	41	18811	7.54613	0.969768	0.0684613	0.0647718
GOTERM_MF_ALL	GO:0016903~oxidoreductase activity, acting on the aldehyde or oxo group of donors	5	1.6129	0.00849562	PDHX, RDH11, ALDH1A2, ALDH16A1, DLD	304	50	18811	6.18783	0.999195	0.131159	0.12409
REACTOME_PATHWAY	R-HSA-5362517~Signaling by Retinoic Acid	4	1.29032	0.0813224	PDHX, RDH11, ALDH1A2, DLD	259	43	10882	3.90841	1	0.26127	0.196756
Annotation Cluster 49	Enrichment Score: 1.8463562684478896
Category	Term	Count	%	PValue	Genes	List Total	Pop Hits	Pop Total	Fold Enrichment	Bonferroni	Benjamini	FDR
UP_KW_DOMAIN	KW-0315~Glutamine amidotransferase	3	0.967742	0.00440726	PPAT, ASNS, CTPS1	171	9	14922	29.0877	0.0926018	0.0193919	0.0167476
GOTERM_BP_ALL	GO:0009064~glutamine family amino acid metabolic process	6	1.93548	0.0098535	ARG1, PPAT, ASNS, PYCR2, CTPS1, GCLM	303	83	19256	4.59406	1	0.165871	0.15801
GOTERM_BP_ALL	GO:0006541~glutamine metabolic process	3	0.967742	0.0665537	PPAT, ASNS, CTPS1	303	27	19256	7.06124	1	0.553005	0.526797
Annotation Cluster 50	Enrichment Score: 1.781393064876677
Category	Term	Count	%	PValue	Genes	List Total	Pop Hits	Pop Total	Fold Enrichment	Bonferroni	Benjamini	FDR
GOTERM_BP_ALL	GO:0006888~ER to Golgi vesicle-mediated transport	11	3.54839	6.9571e-05	BCAP31, LMAN1, TMED9, TMED10, VAPA, PDCD6, COPB1, CUL3, RAB1B, HYOU1, SEC31A	303	139	19256	5.02923	0.28446	0.00404862	0.00385675
REACTOME_PATHWAY	R-HSA-8856688~Golgi-to-ER retrograde transport	10	3.22581	0.00435491	TUBB8, DYNC1H1, TUBA1B, TMED9, TMED10, COPB1, RAB1B, RAB18, COPZ1, PAFAH1B1	259	133	10882	3.15906	0.99008	0.0176366	0.0132817
REACTOME_PATHWAY	R-HSA-6807878~COPI-mediated anterograde transport	8	2.58065	0.0100808	TUBB8, DYNC1H1, TUBA1B, TMED9, TMED10, COPB1, RAB1B, COPZ1	259	101	10882	3.32796	0.999978	0.0393189	0.0296101
REACTOME_PATHWAY	R-HSA-199977~ER to Golgi Anterograde Transport	10	3.22581	0.0110564	TUBB8, DYNC1H1, LMAN1, TUBA1B, TMED9, TMED10, COPB1, RAB1B, COPZ1, SEC31A	259	154	10882	2.72828	0.999992	0.0429654	0.0323562
REACTOME_PATHWAY	R-HSA-6811442~Intra-Golgi and retrograde Golgi-to-ER traffic	11	3.54839	0.0219976	TUBB8, DYNC1H1, TUBA1B, TMED9, TMED10, COPB1, RAB1B, RAB18, COPZ1, IGF2R, PAFAH1B1	259	202	10882	2.28797	1	0.0830409	0.062536
REACTOME_PATHWAY	R-HSA-199991~Membrane Trafficking	24	7.74194	0.0272845	DYNC1H1, TMED9, RABGAP1, TMED10, COPB1, RAB1B, GPS1, COPZ1, IGF2R, TUBB8, COPS3, LMAN1, TUBA1B, SNX2, CTTN, ARPC3, RAB18, MYH9, SFN, RPS27A, RAB8A, YWHAH, SEC31A, PAFAH1B1	259	634	10882	1.59049	1	0.101192	0.0762052
REACTOME_PATHWAY	R-HSA-5653656~Vesicle-mediated transport	25	8.06452	0.0295026	RABGAP1, TMED10, RAB1B, COPB1, GPS1, TUBB8, LMAN1, TUBA1B, SNX2, SFN, RPS27A, RAB8A, SEC31A, YWHAH, DYNC1H1, TMED9, IGF2R, COPZ1, COPS3, CTTN, ARPC3, RAB18, MYH9, HYOU1, PAFAH1B1	259	673	10882	1.56075	1	0.108279	0.081542
REACTOME_PATHWAY	R-HSA-6811434~COPI-dependent Golgi-to-ER retrograde traffic	7	2.25806	0.0301223	TUBB8, TUBA1B, TMED9, TMED10, COPB1, RAB1B, COPZ1	259	99	10882	2.97079	1	0.110171	0.0829667
GOTERM_CC_ALL	GO:0033116~endoplasmic reticulum-Golgi intermediate compartment membrane	5	1.6129	0.0306867	BCAP31, LMAN1, TMED9, TMED10, RAB1B	307	79	20472	4.22051	1	0.130881	0.105555
REACTOME_PATHWAY	R-HSA-948021~Transport to the Golgi and subsequent modification	10	3.22581	0.0321349	TUBB8, DYNC1H1, LMAN1, TUBA1B, TMED9, TMED10, COPB1, RAB1B, COPZ1, SEC31A	259	185	10882	2.27111	1	0.115927	0.0873015
REACTOME_PATHWAY	R-HSA-446203~Asparagine N-linked glycosylation	12	3.87097	0.108362	TUBB8, DYNC1H1, LMAN1, TUBA1B, GANAB, TMED9, TMED10, COPB1, RAB1B, RPS27A, COPZ1, SEC31A	259	304	10882	1.6585	1	0.339878	0.255954
REACTOME_PATHWAY	R-HSA-204005~COPII-mediated vesicle transport	4	1.29032	0.218233	LMAN1, TMED10, RAB1B, SEC31A	259	68	10882	2.4715	1	0.603854	0.454747
Annotation Cluster 51	Enrichment Score: 1.7740674756339565
Category	Term	Count	%	PValue	Genes	List Total	Pop Hits	Pop Total	Fold Enrichment	Bonferroni	Benjamini	FDR
GOTERM_CC_ALL	GO:0005637~nuclear inner membrane	6	1.93548	0.00306577	CBX3, EMD, LMNB2, LMNB1, TMPO, ZMPSTE24	307	66	20472	6.06219	0.886267	0.0187118	0.015091
GOTERM_CC_ALL	GO:0005635~nuclear envelope	17	5.48387	0.00336725	NUP214, LRRC59, PARP1, CBX3, MYOF, CACYBP, LMNB2, IGF2R, LMNB1, IPO5, ZMPSTE24, VAPA, NUP50, TPR, EMD, TMPO, PAFAH1B1	307	495	20472	2.29016	0.90819	0.0202035	0.0162941
GOTERM_CC_ALL	GO:0031965~nuclear membrane	11	3.54839	0.0186936	VAPA, CBX3, NUP50, TPR, MYOF, EMD, LMNB2, LMNB1, PAFAH1B1, TMPO, ZMPSTE24	307	310	20472	2.36621	0.999998	0.0859422	0.0693121
GOTERM_BP_ALL	GO:0006998~nuclear envelope organization	5	1.6129	0.0220467	EMD, LMNB2, LMNB1, PAFAH1B1, ZMPSTE24	303	68	19256	4.67288	1	0.281344	0.26801
WIKIPATHWAYS	WP5103~Progeria-associated lipodystrophy	4	1.29032	0.0250036	PARP1, LMNB2, LMNB1, ZMPSTE24	222	23	7938	6.21857	0.999872	0.553204	0.546954
WIKIPATHWAYS	WP5102~Familial partial lipodystrophy (FPLD)	3	0.967742	0.213177	LMNB2, LMNB1, ZMPSTE24	222	31	7938	3.46033	1	1	0.991501
Annotation Cluster 52	Enrichment Score: 1.758354279926806
Category	Term	Count	%	PValue	Genes	List Total	Pop Hits	Pop Total	Fold Enrichment	Bonferroni	Benjamini	FDR
UP_KW_BIOLOGICAL_PROCESS	KW-0648~Protein biosynthesis	11	3.54839	0.000141385	AIMP1, EIF5B, SARS1, LARP1, QARS1, NARS1, MARS1, EIF3D, EIF4B, EIF3B, EIF4G1	176	153	11187	4.56985	0.0133427	0.00671579	0.00636233
GOTERM_MF_ALL	GO:0016874~ligase activity	10	3.22581	0.00201439	SARS1, QARS1, NARS1, MARS1, ASNS, LIG3, CTPS1, SAE1, GCLM, ACACA	304	173	18811	3.57678	0.814316	0.037705	0.035673
REACTOME_PATHWAY	R-HSA-379716~Cytosolic tRNA aminoacylation	5	1.6129	0.00225674	AIMP1, SARS1, QARS1, NARS1, MARS1	259	24	10882	8.75322	0.908193	0.00931785	0.00701704
UP_KW_MOLECULAR_FUNCTION	KW-0436~Ligase	10	3.22581	0.00253779	SARS1, QARS1, NARS1, MARS1, ASNS, LIG3, CTPS1, SAE1, GCLM, ACACA	222	153	11655	3.43137	0.152247	0.0274927	0.024532
GOTERM_CC_ALL	GO:0017101~aminoacyl-tRNA synthetase multienzyme complex	3	0.967742	0.0133135	AIMP1, QARS1, MARS1	307	12	20472	16.671	0.999924	0.0645613	0.0520685
REACTOME_PATHWAY	R-HSA-379724~tRNA Aminoacylation	5	1.6129	0.0170572	AIMP1, SARS1, QARS1, NARS1, MARS1	259	42	10882	5.00184	1	0.0658008	0.0495529
GOTERM_BP_ALL	GO:0006418~tRNA aminoacylation for protein translation	4	1.29032	0.0315292	SARS1, QARS1, NARS1, MARS1	303	44	19256	5.77738	1	0.358052	0.341084
GOTERM_MF_ALL	GO:0016875~ligase activity, forming carbon-oxygen bonds	4	1.29032	0.0337286	SARS1, QARS1, NARS1, MARS1	304	44	18811	5.6253	1	0.365758	0.346047
GOTERM_MF_ALL	GO:0016876~ligase activity, forming aminoacyl-tRNA and related compounds	4	1.29032	0.0337286	SARS1, QARS1, NARS1, MARS1	304	44	18811	5.6253	1	0.365758	0.346047
GOTERM_MF_ALL	GO:0004812~aminoacyl-tRNA ligase activity	4	1.29032	0.0337286	SARS1, QARS1, NARS1, MARS1	304	44	18811	5.6253	1	0.365758	0.346047
UP_KW_MOLECULAR_FUNCTION	KW-0030~Aminoacyl-tRNA synthetase	4	1.29032	0.0372708	SARS1, QARS1, NARS1, MARS1	222	39	11655	5.38462	0.915322	0.24226	0.216171
GOTERM_BP_ALL	GO:0043039~tRNA aminoacylation	4	1.29032	0.0393527	SARS1, QARS1, NARS1, MARS1	303	48	19256	5.29593	1	0.409796	0.390375
GOTERM_BP_ALL	GO:0043038~amino acid activation	4	1.29032	0.0414483	SARS1, QARS1, NARS1, MARS1	303	49	19256	5.18785	1	0.424272	0.404165
GOTERM_BP_ALL	GO:0006399~tRNA metabolic process	7	2.25806	0.0999698	SARS1, QARS1, NARS1, MARS1, ELP1, FAM98B, EXOSC2	303	202	19256	2.20227	1	0.690036	0.657334
GOTERM_MF_ALL	GO:0000049~tRNA binding	4	1.29032	0.120502	AIMP1, SARS1, MARS1, ELP1	304	75	18811	3.30018	1	0.768837	0.727403
KEGG_PATHWAY	hsa00970:Aminoacyl-tRNA biosynthesis	4	1.29032	0.22399	SARS1, QARS1, NARS1, MARS1	203	66	8156	2.43499	1	1	0.953975
Annotation Cluster 53	Enrichment Score: 1.7317610680309303
Category	Term	Count	%	PValue	Genes	List Total	Pop Hits	Pop Total	Fold Enrichment	Bonferroni	Benjamini	FDR
GOTERM_BP_ALL	GO:0046824~positive regulation of nucleocytoplasmic transport	7	2.25806	0.00206674	PARP1, TPR, FLNA, SFN, PRKACA, EMD, IPO5	303	84	19256	5.29593	0.999952	0.05586	0.0532127
GOTERM_BP_ALL	GO:0090316~positive regulation of intracellular protein transport	10	3.22581	0.00236127	BCAP31, PRKAA1, PARP1, TPR, FLNA, SFN, SAE1, PRKACA, EMD, IPO5	303	182	19256	3.49182	0.999989	0.0615108	0.0585957
GOTERM_BP_ALL	GO:0032388~positive regulation of intracellular transport	12	3.87097	0.00239228	BCAP31, DYNC1H1, PRKAA1, PARP1, TPR, RDX, FLNA, SFN, SAE1, PRKACA, EMD, IPO5	303	255	19256	2.99064	0.99999	0.0618778	0.0589453
GOTERM_BP_ALL	GO:0051222~positive regulation of protein transport	14	4.51613	0.00282601	BCAP31, PRKAA1, TMED10, PARP1, IPO5, TPR, BSG, FLNA, SFN, SAE1, PHPT1, PRKACA, EMD, PPID	303	339	19256	2.62453	0.999999	0.0700822	0.0667609
GOTERM_BP_ALL	GO:1904951~positive regulation of establishment of protein localization	14	4.51613	0.00457675	BCAP31, PRKAA1, TMED10, PARP1, IPO5, TPR, BSG, FLNA, SFN, SAE1, PHPT1, PRKACA, EMD, PPID	303	359	19256	2.47832	1	0.0987387	0.0940594
GOTERM_BP_ALL	GO:0090087~regulation of peptide transport	19	6.12903	0.00989973	BCAP31, PRKAA1, TMED10, PARP1, IPO5, DNAJA1, AIMP1, LMAN1, CA2, TPR, BSG, FLNA, SFN, SAE1, PHPT1, PRKACA, EMD, PPID, RAB8A	303	624	19256	1.93505	1	0.16595	0.158085
GOTERM_BP_ALL	GO:1903829~positive regulation of cellular protein localization	13	4.19355	0.0112748	BCAP31, PRKAA1, PARP1, RDX, RHOG, IPO5, LGALS3, TPR, FLNA, SFN, SAE1, PRKACA, EMD	303	358	19256	2.30772	1	0.181855	0.173237
GOTERM_BP_ALL	GO:0046822~regulation of nucleocytoplasmic transport	8	2.58065	0.0137113	NUP214, PARP1, TPR, FLNA, SFN, PRKACA, EMD, IPO5	303	161	19256	3.15782	1	0.209483	0.199555
GOTERM_BP_ALL	GO:1903827~regulation of cellular protein localization	18	5.80645	0.0139336	BTF3, BCAP31, PRKAA1, PARP1, RDX, RHOG, MACROH2A1, IPO5, DNAJA1, LGALS3, LMAN1, TPR, FLNA, CTNNB1, SFN, SAE1, PRKACA, EMD	303	599	19256	1.90972	1	0.209483	0.199555
GOTERM_BP_ALL	GO:0032386~regulation of intracellular transport	16	5.16129	0.0154411	NUP214, BCAP31, DYNC1H1, PRKAA1, PARP1, RDX, ATP2A2, IPO5, LMAN1, REEP5, TPR, FLNA, SFN, SAE1, PRKACA, EMD	303	511	19256	1.98986	1	0.226486	0.215752
GOTERM_BP_ALL	GO:0033157~regulation of intracellular protein transport	11	3.54839	0.0165282	BCAP31, LMAN1, PRKAA1, PARP1, TPR, FLNA, SFN, SAE1, PRKACA, EMD, IPO5	303	290	19256	2.41056	1	0.235257	0.224108
GOTERM_BP_ALL	GO:0051223~regulation of protein transport	17	5.48387	0.0240488	BCAP31, PRKAA1, TMED10, PARP1, IPO5, DNAJA1, LMAN1, TPR, BSG, FLNA, SFN, SAE1, PHPT1, PRKACA, EMD, PPID, RAB8A	303	589	19256	1.83424	1	0.298081	0.283955
GOTERM_BP_ALL	GO:0070201~regulation of establishment of protein localization	17	5.48387	0.0351738	BCAP31, PRKAA1, TMED10, PARP1, IPO5, DNAJA1, LMAN1, TPR, BSG, FLNA, SFN, SAE1, PHPT1, PRKACA, EMD, PPID, RAB8A	303	618	19256	1.74817	1	0.377693	0.359794
GOTERM_BP_ALL	GO:0032880~regulation of protein localization	23	7.41935	0.038711	BTF3, BCAP31, PRKAA1, TMED10, PARP1, RDX, RHOG, MACROH2A1, IPO5, DNAJA1, LGALS3, LMAN1, TPR, BSG, FLNA, CTNNB1, SFN, SAE1, PHPT1, PRKACA, EMD, PPID, RAB8A	303	936	19256	1.56162	1	0.404867	0.38568
GOTERM_BP_ALL	GO:0060341~regulation of cellular localization	23	7.41935	0.0682495	BTF3, NUP214, BCAP31, DYNC1H1, PRKAA1, PARP1, RDX, RHOG, ATP2A2, MACROH2A1, IPO5, DNAJA1, LGALS3, LMAN1, REEP5, TPR, FLNA, CTNNB1, SFN, SAE1, PHPT1, PRKACA, EMD	303	998	19256	1.46461	1	0.563205	0.536514
GOTERM_BP_ALL	GO:1903533~regulation of protein targeting	7	2.25806	0.0820594	LMAN1, PRKAA1, PARP1, TPR, FLNA, SAE1, IPO5	303	192	19256	2.31697	1	0.626268	0.596588
GOTERM_BP_ALL	GO:0051050~positive regulation of transport	22	7.09677	0.0884417	BCAP31, DYNC1H1, G6PD, PRKAA1, CD151, TMED10, PARP1, RDX, ATP1B3, IPO5, AIMP1, LGALS3, CA2, TPR, BSG, FLNA, SFN, SAE1, PHPT1, PRKACA, EMD, PPID	303	974	19256	1.43545	1	0.650469	0.619642
GOTERM_BP_ALL	GO:0051049~regulation of transport	36	11.6129	0.191512	CLIC4, PRKAA1, CD151, TMED10, ATP2A2, HMGB1, IPO5, ZMPSTE24, LMAN1, LGALS3, CA2, TPR, BSG, FLNA, SFN, PRKACA, EMD, RAB8A, YWHAH, NUP214, BCAP31, DYNC1H1, G6PD, PARP1, ARG1, RDX, ATP1B3, DNAJA1, AIMP1, REEP5, GNB2, PPIF, CTNNB1, SAE1, PHPT1, PPID	303	1915	19256	1.1947	1	1	0.952807
GOTERM_BP_ALL	GO:0032879~regulation of localization	49	15.8065	0.489278	ERO1A, CLIC4, PDCD6, ATP2A2, HMGB1, IPO5, LGALS3, RPS19, CA2, BSG, PRKACA, EMD, RAB8A, YWHAH, NUP214, G6PD, PARP1, ARG1, RHOG, ATP1B3, PPIF, PHPT1, PPID, PRKAA1, CD151, TMED10, MACROH2A1, ZMPSTE24, LMAN1, TPR, FLNA, SFN, RBBP7, BCAP31, BTF3, SPAG9, DYNC1H1, YTHDF1, MCAM, RDX, STAT3, AIMP1, DNAJA1, LETM1, REEP5, GNB2, CTNNB1, EPPK1, SAE1	303	3025	19256	1.02942	1	1	0.952807
Annotation Cluster 54	Enrichment Score: 1.690159517930959
Category	Term	Count	%	PValue	Genes	List Total	Pop Hits	Pop Total	Fold Enrichment	Bonferroni	Benjamini	FDR
WIKIPATHWAYS	WP4584~Biomarkers for pyrimidine metabolism disorders	4	1.29032	0.00756129	RRM2, CKB, UMPS, TYMP	222	15	7938	9.53514	0.931906	0.334587	0.330807
WIKIPATHWAYS	WP1601~Fluoropyrimidine activity	5	1.6129	0.0140911	RRM2, PPAT, TK1, UMPS, TYMP	222	34	7938	5.25835	0.99342	0.403696	0.399134
WIKIPATHWAYS	WP4225~Pyrimidine metabolism and related diseases	3	0.967742	0.0797958	RRM2, UMPS, TYMP	222	17	7938	6.31002	1	1	0.991501
Annotation Cluster 55	Enrichment Score: 1.6878890328275507
Category	Term	Count	%	PValue	Genes	List Total	Pop Hits	Pop Total	Fold Enrichment	Bonferroni	Benjamini	FDR
GOTERM_BP_ALL	GO:0070887~cellular response to chemical stimulus	74	23.871	0.00029772	ERO1A, CLIC4, PDCD6, ATP2A2, HMGB1, IFIT1, IPO5, LGALS3, SYNCRIP, TUBA1B, LGALS1, RPS19, CA2, PPAT, BSG, PRKACA, PELO, EMD, RAB8A, YWHAH, G6PD, PARP1, ARG1, MARS1, RHOG, CACYBP, CMBL, NME1, PKM, PDE12, ALDH1A2, FKBP8, PPIF, STRAP, PHPT1, UMPS, PAFAH1B1, OTUB1, LTF, PLEC, DTYMK, PRKAA1, CTBP2, PRKDC, CUL3, TWF2, ACACA, ZMPSTE24, LARP1, ERMP1, TPR, RBBP7, HNRNPA1, SNX6, FUS, XRCC5, PTGES3, NONO, EP…	303	3157	19256	1.48964	0.761299	0.0120364	0.011466
GOTERM_BP_ALL	GO:0010033~response to organic substance	75	24.1935	0.000549874	ERO1A, PDCD6, INPPL1, ATP2A2, HMGB1, IFIT1, ENO2, IPO5, RPS4X, SYNCRIP, TUBA1B, LGALS1, CA2, PPAT, BSG, DHX15, PRKACA, PELO, EMD, PSPH, RAB8A, YWHAH, G6PD, PARP1, ARG1, MARS1, CACYBP, NME1, PKM, PDE12, ALDH1A2, FKBP8, STRAP, RPL27, PHPT1, PAFAH1B1, OTUB1, LTF, DTYMK, PRKAA1, TMED10, CTBP2, CNP, PRKDC, CUL3, TWF2, ACACA, ZMPSTE24, ACAT1, LARP1, ERMP1, PSMB2, TPR, RBBP7, SNX6, BCAP31, XRCC5, PTGES3…	303	3278	19256	1.45404	0.929078	0.0197421	0.0188065
GOTERM_BP_ALL	GO:0042221~response to chemical	95	30.6452	0.00516798	ERO1A, CLIC4, PDCD6, INPPL1, ATP2A2, HMGB1, IFIT1, ENO2, IPO5, RPS4X, LGALS3, SYNCRIP, TUBA1B, LGALS1, RPS19, CA2, PPAT, BSG, DHX15, PRKACA, PELO, EMD, PSPH, RAB8A, YWHAH, G6PD, PARP1, ARG1, MARS1, RHOG, CACYBP, CTPS1, CMBL, PTGR1, NME1, PKM, PDE12, ALDH1A2, FKBP8, PPIF, STRAP, RPL27, PHPT1, UMPS, PAFAH1B1, OTUB1, LTF, PLEC, DTYMK, PRKAA1, TMED10, CTBP2, CNP, PRKDC, CUL3, TWF2, ACACA, ZMPSTE24, A…	303	4722	19256	1.27856	1	0.103912	0.0989873
GOTERM_BP_ALL	GO:0009725~response to hormone	25	8.06452	0.00820615	PRKAA1, PRKDC, INPPL1, HMGB1, ACACA, ACAT1, CA2, PPAT, BSG, RBBP7, PRKACA, RAB8A, YWHAH, PARP1, ARG1, PTGES3, RDX, MARS1, STAT3, ASNS, CACYBP, DNAJA1, PKM, RPL27, GCLM	303	900	19256	1.76531	1	0.143565	0.136761
GOTERM_BP_ALL	GO:0071310~cellular response to organic substance	56	18.0645	0.00842044	ERO1A, PDCD6, HMGB1, IFIT1, IPO5, SYNCRIP, TUBA1B, LGALS1, CA2, PPAT, PRKACA, PELO, EMD, RAB8A, YWHAH, PARP1, ARG1, MARS1, CACYBP, NME1, PKM, PDE12, ALDH1A2, FKBP8, STRAP, PHPT1, PAFAH1B1, OTUB1, LTF, DTYMK, PRKAA1, CTBP2, PRKDC, CUL3, TWF2, ACACA, ZMPSTE24, LARP1, ERMP1, TPR, RBBP7, SNX6, XRCC5, PTGES3, RDX, STAT3, ASNS, DNAJA1, ARPC3, HNRNPA2B1, CTNNB1, STUB1, VIM, GCLM, RBMX, GSDME	303	2551	19256	1.39509	1	0.146778	0.139822
GOTERM_BP_ALL	GO:1901698~response to nitrogen compound	29	9.35484	0.0111648	PRKAA1, TMED10, PRKDC, INPPL1, IFIT1, IPO5, ZMPSTE24, LARP1, PSMB2, CA2, PPAT, BSG, DHX15, PRKACA, RAB8A, SNX6, PARP1, ARG1, MARS1, STAT3, ASNS, CACYBP, NME1, PKM, PDE12, HNRNPA2B1, CTNNB1, VIM, GCLM	303	1128	19256	1.63385	1	0.181855	0.173237
GOTERM_BP_ALL	GO:1901699~cellular response to nitrogen compound	21	6.77419	0.0138632	PRKAA1, PARP1, PRKDC, ARG1, MARS1, STAT3, IFIT1, IPO5, ZMPSTE24, PKM, LARP1, CA2, PDE12, PPAT, HNRNPA2B1, CTNNB1, VIM, GCLM, PRKACA, RAB8A, SNX6	303	744	19256	1.79378	1	0.209483	0.199555
GOTERM_BP_ALL	GO:0009719~response to endogenous stimulus	41	13.2258	0.0139047	PRKAA1, TMED10, PRKDC, INPPL1, HMGB1, ACACA, IPO5, ZMPSTE24, ACAT1, LARP1, PSMB2, CA2, PPAT, TPR, BSG, DHX15, RBBP7, PRKACA, PELO, RAB8A, SNX6, YWHAH, PARP1, ARG1, PTGES3, RDX, MARS1, STAT3, ASNS, CACYBP, NME1, DNAJA1, PKM, ARPC3, FKBP8, CTNNB1, STRAP, RPL27, STUB1, VIM, GCLM	303	1787	19256	1.45808	1	0.209483	0.199555
GOTERM_BP_ALL	GO:1901700~response to oxygen-containing compound	41	13.2258	0.0148657	PRKAA1, CNP, PRKDC, TWF2, INPPL1, ATP2A2, HMGB1, ENO2, ACACA, IPO5, RPS4X, LARP1, LGALS1, CA2, PPAT, BSG, PRKACA, PSPH, RAB8A, SNX6, G6PD, PARP1, XRCC5, ARG1, MARS1, STAT3, ASNS, CACYBP, IGF2R, NME1, PKM, ALDH1A2, PPIF, CTNNB1, RPL27, VIM, PHPT1, GCLM, LTF, PLEC, EIF4G1	303	1794	19256	1.4524	1	0.218712	0.208347
GOTERM_BP_ALL	GO:0010243~response to organonitrogen compound	25	8.06452	0.020127	PRKAA1, TMED10, PRKDC, INPPL1, IPO5, LARP1, PSMB2, CA2, PPAT, BSG, DHX15, PRKACA, RAB8A, SNX6, PARP1, ARG1, MARS1, STAT3, ASNS, CACYBP, NME1, PKM, CTNNB1, VIM, GCLM	303	976	19256	1.62785	1	0.263128	0.250658
GOTERM_BP_ALL	GO:0032870~cellular response to hormone stimulus	18	5.80645	0.0215616	PRKAA1, PARP1, PRKDC, ARG1, PTGES3, RDX, MARS1, STAT3, ASNS, ACACA, DNAJA1, PKM, CA2, PPAT, GCLM, PRKACA, RAB8A, YWHAH	303	629	19256	1.81863	1	0.275885	0.26281
GOTERM_BP_ALL	GO:0071417~cellular response to organonitrogen compound	17	5.48387	0.0342916	PRKAA1, PARP1, PRKDC, ARG1, MARS1, STAT3, IPO5, PKM, LARP1, CA2, PPAT, CTNNB1, VIM, GCLM, PRKACA, RAB8A, SNX6	303	616	19256	1.75385	1	0.37325	0.355561
GOTERM_BP_ALL	GO:1901653~cellular response to peptide	12	3.87097	0.0412496	PRKAA1, PKM, PARP1, PRKDC, CA2, ARG1, PPAT, STAT3, MARS1, VIM, RAB8A, SNX6	303	385	19256	1.98082	1	0.423139	0.403085
GOTERM_BP_ALL	GO:1901701~cellular response to oxygen-containing compound	28	9.03226	0.0421627	PRKAA1, PRKDC, TWF2, HMGB1, ACACA, IPO5, LARP1, LGALS1, CA2, PPAT, PRKACA, RAB8A, SNX6, PARP1, XRCC5, ARG1, MARS1, STAT3, NME1, PKM, ALDH1A2, PPIF, CTNNB1, VIM, PHPT1, GCLM, LTF, PLEC	303	1212	19256	1.46818	1	0.426819	0.406592
GOTERM_BP_ALL	GO:1901652~response to peptide	15	4.83871	0.0470099	PRKAA1, PARP1, PRKDC, ARG1, MARS1, STAT3, INPPL1, CACYBP, PKM, CA2, PPAT, BSG, VIM, RAB8A, SNX6	303	541	19256	1.76205	1	0.452329	0.430892
GOTERM_BP_ALL	GO:0043434~response to peptide hormone	13	4.19355	0.0510758	PRKAA1, PARP1, PRKDC, ARG1, MARS1, STAT3, INPPL1, CACYBP, PKM, CA2, PPAT, BSG, RAB8A	303	448	19256	1.84412	1	0.475291	0.452766
GOTERM_BP_ALL	GO:0071375~cellular response to peptide hormone stimulus	10	3.22581	0.0596678	PRKAA1, PKM, PARP1, PRKDC, CA2, ARG1, PPAT, STAT3, MARS1, RAB8A	303	313	19256	2.03039	1	0.522411	0.497653
GOTERM_BP_ALL	GO:0071495~cellular response to endogenous stimulus	30	9.67742	0.0647952	PRKAA1, PRKDC, ACACA, IPO5, ZMPSTE24, LARP1, CA2, PPAT, RBBP7, PRKACA, PELO, RAB8A, SNX6, YWHAH, PARP1, ARG1, PTGES3, RDX, MARS1, STAT3, ASNS, DNAJA1, PKM, ARPC3, FKBP8, CTNNB1, STRAP, STUB1, VIM, GCLM	303	1379	19256	1.38255	1	0.543083	0.517345
GOTERM_BP_ALL	GO:0032869~cellular response to insulin stimulus	7	2.25806	0.118313	PRKAA1, PKM, PARP1, PRKDC, PPAT, MARS1, RAB8A	303	213	19256	2.08854	1	0.776542	0.739741
GOTERM_BP_ALL	GO:0032868~response to insulin	8	2.58065	0.14753	PRKAA1, PKM, PARP1, PRKDC, PPAT, MARS1, INPPL1, RAB8A	303	278	19256	1.82881	1	0.878422	0.836792
GOTERM_BP_ALL	GO:0051716~cellular response to stimulus	125	40.3226	0.456886	ERO1A, RPL5, CLPB, PDCD6, CTNND1, INPPL1, GHITM, IFIT1, IPO5, LGALS3, LGALS1, RPS19, PPAT, CHORDC1, BSG, PRKACA, PELO, TNS3, RPS12, G6PD, RPS6, LIG3, CMBL, HLA-A, PDIA6, PDE12, PPIF, FKBP8, RPL26, PHPT1, PPID, LRRC59, CTBP2, PRKDC, CUL3, TWF2, IQGAP2, ACACA, ZMPSTE24, TIMM50, LARP1, TKFC, RDH11, TPR, SFN, SNX6, CBX3, XRCC5, FUS, NONO, EPHX1, RDX, ASNS, PARVA, PYCR2, IGF2R, AIMP1, COPS3, ARPC3, GN…	303	7818	19256	1.0161	1	1	0.952807
Annotation Cluster 56	Enrichment Score: 1.687617653372231
Category	Term	Count	%	PValue	Genes	List Total	Pop Hits	Pop Total	Fold Enrichment	Bonferroni	Benjamini	FDR
GOTERM_BP_ALL	GO:0006310~DNA recombination	13	4.19355	0.00719089	PARP1, XRCC5, PRKDC, FUS, NONO, RPA1, LIG3, HMGB1, H1-2, H1-4, RAD50, MCM3, TRIP13	303	337	19256	2.45153	1	0.129571	0.12343
GOTERM_BP_ALL	GO:0051053~negative regulation of DNA metabolic process	8	2.58065	0.0195063	H1-4, RAD50, PARP1, XRCC5, LIG3, HNRNPA1, OTUB1, H1-2	303	173	19256	2.93878	1	0.263128	0.250658
GOTERM_BP_ALL	GO:0000018~regulation of DNA recombination	6	1.93548	0.0616863	H1-4, RAD50, PARP1, FUS, ALYREF, H1-2	303	135	19256	2.8245	1	0.526503	0.501551
Annotation Cluster 57	Enrichment Score: 1.6647389650382127
Category	Term	Count	%	PValue	Genes	List Total	Pop Hits	Pop Total	Fold Enrichment	Bonferroni	Benjamini	FDR
GOTERM_CC_ALL	GO:0005637~nuclear inner membrane	6	1.93548	0.00306577	CBX3, EMD, LMNB2, LMNB1, TMPO, ZMPSTE24	307	66	20472	6.06219	0.886267	0.0187118	0.015091
REACTOME_PATHWAY	R-HSA-2980766~Nuclear Envelope Breakdown	6	1.93548	0.00755356	NUP214, NUP50, TPR, EMD, LMNB1, TMPO	259	52	10882	4.84794	0.999669	0.0296807	0.0223518
REACTOME_PATHWAY	R-HSA-2995410~Nuclear Envelope (NE) Reassembly	6	1.93548	0.0324556	TUBB8, TUBA1B, TNPO1, EMD, LMNB1, TMPO	259	75	10882	3.36124	1	0.11629	0.0875752
REACTOME_PATHWAY	R-HSA-9013405~RHOD GTPase cycle	5	1.6129	0.0387391	LMAN1, MCAM, EMD, LMNB1, TMPO	259	54	10882	3.89032	1	0.136947	0.103131
REACTOME_PATHWAY	R-HSA-4419969~Depolymerisation of the Nuclear Lamina	3	0.967742	0.0479902	EMD, LMNB1, TMPO	259	15	10882	8.40309	1	0.163631	0.123226
REACTOME_PATHWAY	R-HSA-2995383~Initiation of Nuclear Envelope (NE) Reformation	3	0.967742	0.0734994	EMD, LMNB1, TMPO	259	19	10882	6.63402	1	0.240523	0.181132
Annotation Cluster 58	Enrichment Score: 1.6508031503949065
Category	Term	Count	%	PValue	Genes	List Total	Pop Hits	Pop Total	Fold Enrichment	Bonferroni	Benjamini	FDR
GOTERM_BP_ALL	GO:0071616~acyl-CoA biosynthetic process	5	1.6129	0.0049163	SLC25A1, PDHX, DLD, ACACA, ACAT1	303	44	19256	7.22172	1	0.101078	0.096288
GOTERM_BP_ALL	GO:0035384~thioester biosynthetic process	5	1.6129	0.0049163	SLC25A1, PDHX, DLD, ACACA, ACAT1	303	44	19256	7.22172	1	0.101078	0.096288
GOTERM_BP_ALL	GO:0006084~acetyl-CoA metabolic process	4	1.29032	0.0124109	PDHX, DLD, ACACA, ACAT1	303	31	19256	8.20015	1	0.19641	0.187102
GOTERM_BP_ALL	GO:0035383~thioester metabolic process	6	1.93548	0.0176256	SLC25A1, PDHX, ACOT1, DLD, ACACA, ACAT1	303	96	19256	3.97195	1	0.246503	0.23482
GOTERM_BP_ALL	GO:0006637~acyl-CoA metabolic process	6	1.93548	0.0176256	SLC25A1, PDHX, ACOT1, DLD, ACACA, ACAT1	303	96	19256	3.97195	1	0.246503	0.23482
GOTERM_BP_ALL	GO:0006790~sulfur compound metabolic process	13	4.19355	0.0185915	SLC25A1, PDHX, G6PD, GLO1, ACACA, ACAT1, ACOT1, CTNNB1, CIAPIN1, GCLM, DLD, GSTM5, PCYOX1	303	384	19256	2.15147	1	0.255914	0.243786
GOTERM_BP_ALL	GO:0006085~acetyl-CoA biosynthetic process	3	0.967742	0.0197003	PDHX, DLD, ACAT1	303	14	19256	13.6181	1	0.263128	0.250658
GOTERM_BP_ALL	GO:0006732~coenzyme metabolic process	12	3.87097	0.027305	SLC25A1, PDHX, PRKAA1, G6PD, PKM, STAT3, ACOT1, ENO2, DLD, COASY, ACACA, ACAT1	303	360	19256	2.11837	1	0.326777	0.311291
KEGG_PATHWAY	hsa00620:Pyruvate metabolism	5	1.6129	0.0284293	PKM, GLO1, DLD, ACACA, ACAT1	203	47	8156	4.27419	0.999014	0.324906	0.30866
GOTERM_BP_ALL	GO:0044272~sulfur compound biosynthetic process	7	2.25806	0.043811	SLC25A1, PDHX, CTNNB1, GCLM, DLD, ACACA, ACAT1	303	163	19256	2.72919	1	0.437292	0.416568
GOTERM_BP_ALL	GO:0009108~coenzyme biosynthetic process	6	1.93548	0.0512997	SLC25A1, PDHX, DLD, COASY, ACACA, ACAT1	303	128	19256	2.97896	1	0.476453	0.453873
GOTERM_BP_ALL	GO:0051186~cofactor metabolic process	13	4.19355	0.0669799	SLC25A1, PDHX, G6PD, PRKAA1, STAT3, ENO2, COASY, ACACA, ACAT1, PKM, ACOT1, CIAPIN1, DLD	303	469	19256	1.76155	1	0.554631	0.528346
GOTERM_BP_ALL	GO:0051188~cofactor biosynthetic process	7	2.25806	0.0868466	SLC25A1, PDHX, CIAPIN1, DLD, COASY, ACACA, ACAT1	303	195	19256	2.28132	1	0.645779	0.615175
Annotation Cluster 59	Enrichment Score: 1.6028719191787926
Category	Term	Count	%	PValue	Genes	List Total	Pop Hits	Pop Total	Fold Enrichment	Bonferroni	Benjamini	FDR
GOTERM_MF_ALL	GO:0003727~single-stranded RNA binding	8	2.58065	0.000812507	SYNCRIP, ILF3, CNBP, PABPC4, HMGB1, HNRNPA1, RBMX, EIF4B	304	94	18811	5.26624	0.492734	0.0189566	0.017935
GOTERM_CC_ALL	GO:0005681~spliceosomal complex	11	3.54839	0.000890252	LGALS3, SYNCRIP, SF3B2, SF3A1, API5, ALYREF, HNRNPA2B1, DHX15, PPIH, HNRNPA1, RBMX	307	200	20472	3.66762	0.467716	0.00663472	0.00535088
UP_KW_CELLULAR_COMPONENT	KW-0747~Spliceosome	9	2.90323	0.0021648	LGALS3, SYNCRIP, SF3B2, SF3A1, ALYREF, HNRNPA2B1, PPIH, HNRNPA1, RBMX	282	143	17543	3.91527	0.094881	0.0142258	0.0117518
GOTERM_CC_ALL	GO:0071013~catalytic step 2 spliceosome	7	2.25806	0.00231145	SYNCRIP, SF3B2, SF3A1, ALYREF, HNRNPA2B1, HNRNPA1, RBMX	307	90	20472	5.18654	0.80571	0.0148774	0.0119986
REACTOME_PATHWAY	R-HSA-72203~Processing of Capped Intron-Containing Pre-mRNA	14	4.51613	0.00562037	NUP214, SF3B2, SF3A1, FUS, ALYREF, SARNP, NUP50, TPR, HNRNPA2B1, DHX15, PPIH, DNAJC8, HNRNPA1, RBMX	259	245	10882	2.40088	0.997414	0.0224179	0.0168823
UP_KW_BIOLOGICAL_PROCESS	KW-0508~mRNA splicing	12	3.87097	0.00665974	LGALS3, SYNCRIP, SF3B2, SF3A1, NONO, ALYREF, HNRNPA2B1, DHX15, STRAP, PPIH, HNRNPA1, RBMX	176	295	11187	2.58559	0.469954	0.105446	0.0998961
UP_SEQ_FEATURE	DOMAIN:RRM	10	3.22581	0.00924078	SYNCRIP, FUS, PABPC4, NONO, ALYREF, HNRNPA2B1, HNRNPA1, RBMX, EIF4B, EIF3B	304	238	20495	2.83268	1	0.78027	0.776027
INTERPRO	IPR012677:Nucleotide-binding, alpha-beta plait	11	3.54839	0.0110617	SYNCRIP, FUS, PABPC4, NONO, ALYREF, HNRNPA2B1, RPL23A, HNRNPA1, RBMX, EIF4B, EIF3B	305	268	19116	2.5725	0.999598	0.474808	0.47008
SMART	SM00360:RRM	10	3.22581	0.0113133	SYNCRIP, FUS, PABPC4, NONO, ALYREF, HNRNPA2B1, HNRNPA1, RBMX, EIF4B, EIF3B	174	219	10337	2.7127	0.812228	0.40777	0.404996
GOTERM_BP_ALL	GO:0008380~RNA splicing	15	4.83871	0.01134	SF3B2, SF3A1, FUS, NONO, ALYREF, LGALS3, SYNCRIP, HNRNPA2B1, DHX15, STRAP, PPIH, FAM98B, HNRNPA1, RBMX, RPS13	303	447	19256	2.13259	1	0.181855	0.173237
WIKIPATHWAYS	WP411~mRNA processing	10	3.22581	0.0117617	SF3B2, SF3A1, TMED10, FUS, NONO, HNRNPA2B1, DHX15, DNAJC8, HNRNPA1, RBMX	222	133	7938	2.68848	0.984828	0.403696	0.399134
INTERPRO	IPR000504:RNA recognition motif domain	10	3.22581	0.0128326	SYNCRIP, FUS, PABPC4, NONO, ALYREF, HNRNPA2B1, HNRNPA1, RBMX, EIF4B, EIF3B	305	234	19116	2.67844	0.999886	0.474808	0.47008
UP_KW_MOLECULAR_FUNCTION	KW-0543~Viral nucleoprotein	4	1.29032	0.0155392	SYNCRIP, LARP1, HNRNPA2B1, HNRNPA1	222	28	11655	7.5	0.638675	0.126256	0.112659
UP_KW_BIOLOGICAL_PROCESS	KW-0507~mRNA processing	13	4.19355	0.0159428	SF3B2, SF3A1, NONO, ALYREF, LGALS3, SYNCRIP, PDE12, HNRNPA2B1, DHX15, STRAP, PPIH, HNRNPA1, RBMX	176	379	11187	2.18024	0.782764	0.137688	0.130441
GOTERM_BP_ALL	GO:0016071~mRNA metabolic process	20	6.45161	0.0205919	SF3B2, SF3A1, DIS3, NONO, ALYREF, STAT3, LGALS3, SYNCRIP, PDE12, HNRNPA2B1, MRTO4, DHX15, STRAP, FLNA, PPIH, HNRNPA1, PRKACA, EXOSC2, RBMX, PELO	303	725	19256	1.75314	1	0.268476	0.255753
REACTOME_PATHWAY	R-HSA-72163~mRNA Splicing - Major Pathway	10	3.22581	0.0312074	SF3B2, SF3A1, FUS, ALYREF, HNRNPA2B1, DHX15, PPIH, DNAJC8, HNRNPA1, RBMX	259	184	10882	2.28345	1	0.113746	0.085659
REACTOME_PATHWAY	R-HSA-72172~mRNA Splicing	10	3.22581	0.0392963	SF3B2, SF3A1, FUS, ALYREF, HNRNPA2B1, DHX15, PPIH, DNAJC8, HNRNPA1, RBMX	259	192	10882	2.1883	1	0.138381	0.104211
UP_KW_CELLULAR_COMPONENT	KW-0946~Virion	4	1.29032	0.0530074	SYNCRIP, LARP1, HNRNPA2B1, HNRNPA1	282	53	17543	4.69504	0.918352	0.203195	0.167857
GOTERM_BP_ALL	GO:0006396~RNA processing	32	10.3226	0.0531812	RPL5, SF3B2, PRKDC, ZMPSTE24, LGALS3, SYNCRIP, RPS19, DHX15, HNRNPA1, PRKACA, EXOSC2, RPS13, SF3A1, FUS, DIS3, ALYREF, NONO, PABPC4, RPS6, STAT3, ELP1, SARS1, PDE12, MRTO4, HNRNPA2B1, STRAP, RPL27, FAM98B, PPIH, RPL26, RBMX, RPS24	303	1461	19256	1.39195	1	0.485493	0.462484
UP_SEQ_FEATURE	DOMAIN:RRM 1	5	1.6129	0.070462	SYNCRIP, PABPC4, NONO, HNRNPA2B1, HNRNPA1	304	105	20495	3.21037	1	1	0.995103
UP_SEQ_FEATURE	DOMAIN:RRM 2	5	1.6129	0.070462	SYNCRIP, PABPC4, NONO, HNRNPA2B1, HNRNPA1	304	105	20495	3.21037	1	1	0.995103
KEGG_PATHWAY	hsa03040:Spliceosome	8	2.58065	0.0723617	SF3B2, SF3A1, FUS, ALYREF, DHX15, PPIH, HNRNPA1, RBMX	203	147	8156	2.18652	1	0.755078	0.717324
GOTERM_BP_ALL	GO:0006397~mRNA processing	14	4.51613	0.0801816	SF3B2, SF3A1, NONO, ALYREF, LGALS3, SYNCRIP, PDE12, HNRNPA2B1, DHX15, STRAP, PPIH, HNRNPA1, PRKACA, RBMX	303	535	19256	1.66302	1	0.62157	0.592113
GOTERM_BP_ALL	GO:0000377~RNA splicing, via transesterification reactions with bulged adenosine as nucleophile	10	3.22581	0.0821399	SYNCRIP, SF3B2, SF3A1, NONO, ALYREF, HNRNPA2B1, STRAP, PPIH, HNRNPA1, RBMX	303	335	19256	1.89705	1	0.626268	0.596588
GOTERM_BP_ALL	GO:0000398~mRNA splicing, via spliceosome	10	3.22581	0.0821399	SYNCRIP, SF3B2, SF3A1, NONO, ALYREF, HNRNPA2B1, STRAP, PPIH, HNRNPA1, RBMX	303	335	19256	1.89705	1	0.626268	0.596588
GOTERM_BP_ALL	GO:0000375~RNA splicing, via transesterification reactions	10	3.22581	0.087253	SYNCRIP, SF3B2, SF3A1, NONO, ALYREF, HNRNPA2B1, STRAP, PPIH, HNRNPA1, RBMX	303	339	19256	1.87467	1	0.6478	0.6171
GOTERM_MF_ALL	GO:0003730~mRNA 3'-UTR binding	7	2.25806	0.182477	RPL5, ILF3, LARP1, FUS, PABPC4, HNRNPA2B1, HNRNPA1	304	236	18811	1.83537	1	0.912386	0.863215
GOTERM_BP_ALL	GO:1903312~negative regulation of mRNA metabolic process	3	0.967742	0.213374	SYNCRIP, HNRNPA2B1, RBMX	303	55	19256	3.46643	1	1	0.952807
GOTERM_BP_ALL	GO:0000245~spliceosomal complex assembly	3	0.967742	0.451072	SF3B2, SF3A1, RBMX	303	97	19256	1.9655	1	1	0.952807
GOTERM_BP_ALL	GO:1903311~regulation of mRNA metabolic process	4	1.29032	0.582226	SYNCRIP, HNRNPA2B1, HNRNPA1, RBMX	303	192	19256	1.32398	1	1	0.952807
Annotation Cluster 60	Enrichment Score: 1.588438896354483
Category	Term	Count	%	PValue	Genes	List Total	Pop Hits	Pop Total	Fold Enrichment	Bonferroni	Benjamini	FDR
GOTERM_CC_ALL	GO:0044430~cytoskeletal part	45	14.5161	0.00210043	DDX6, CLIC4, RABGAP1, CNP, CUL3, TWF2, UBR4, TWF1, IQGAP2, ACTG2, LMNB2, LMNB1, TUBB8, TUBA1B, PSMB5, CALD1, TPR, WDR5, FLNA, PDLIM5, PRKACA, EMD, RAB8A, SCYL1, SPAG9, DYNC1H1, G6PD, DBNL, CBX3, RDX, TBCB, TBCA, NME1, EML4, CTTN, ACTBL2, ARPC3, MCM3, MYH9, CTNNB1, SRPRB, EPPK1, VIM, PLEC, PAFAH1B1	307	1889	20472	1.58856	0.774326	0.0136431	0.0110032
GOTERM_CC_ALL	GO:0015630~microtubule cytoskeleton	33	10.6452	0.0101482	CLIC4, RABGAP1, CNP, CUL3, UBR4, IQGAP2, ACTG2, TUBB8, TUBA1B, PSMB5, TPR, WDR5, PRKACA, EMD, RAB8A, SCYL1, SPAG9, DYNC1H1, G6PD, CBX3, TBCB, TBCA, NME1, DNAJA1, EML4, VAPA, CTTN, MCM3, MYH9, CTNNB1, SRPRB, VIM, PAFAH1B1	307	1391	20472	1.58201	0.999269	0.050957	0.0410967
GOTERM_CC_ALL	GO:0005815~microtubule organizing center	18	5.80645	0.135295	SPAG9, DYNC1H1, G6PD, CLIC4, RABGAP1, CUL3, UBR4, NME1, EML4, PSMB5, MCM3, CTNNB1, VIM, PRKACA, EMD, RAB8A, SCYL1, PAFAH1B1	307	848	20472	1.41546	1	0.423846	0.341831
GOTERM_CC_ALL	GO:0005813~centrosome	15	4.83871	0.153555	SPAG9, DYNC1H1, G6PD, CLIC4, RABGAP1, CUL3, UBR4, NME1, PSMB5, MCM3, CTNNB1, PRKACA, EMD, RAB8A, PAFAH1B1	307	692	20472	1.44546	1	0.452987	0.365333
Annotation Cluster 61	Enrichment Score: 1.576861732185608
Category	Term	Count	%	PValue	Genes	List Total	Pop Hits	Pop Total	Fold Enrichment	Bonferroni	Benjamini	FDR
GOTERM_CC_ALL	GO:0005798~Golgi-associated vesicle	7	2.25806	0.00410708	TMED9, TMED10, COPB1, COPZ1, RAB8A, IGF2R, SCYL1	307	101	20472	4.62167	0.945731	0.0240315	0.0193813
GOTERM_CC_ALL	GO:0030140~trans-Golgi network transport vesicle	4	1.29032	0.0203272	TMED9, TMED10, RAB8A, IGF2R	307	39	20472	6.83939	1	0.0922541	0.0744026
GOTERM_CC_ALL	GO:0030136~clathrin-coated vesicle	6	1.93548	0.222743	BCAP31, TMED9, TMED10, DBNL, RAB8A, IGF2R	307	216	20472	1.85233	1	0.579788	0.467597
Annotation Cluster 62	Enrichment Score: 1.5641270107652465
Category	Term	Count	%	PValue	Genes	List Total	Pop Hits	Pop Total	Fold Enrichment	Bonferroni	Benjamini	FDR
GOTERM_BP_ALL	GO:0010833~telomere maintenance via telomere lengthening	8	2.58065	0.000326499	RAD50, PARP1, XRCC5, PTGES3, HNRNPA2B1, RPA1, CTNNB1, HNRNPA1	303	83	19256	6.12541	0.792172	0.0130899	0.0124695
GOTERM_MF_ALL	GO:0043047~single-stranded telomeric DNA binding	4	1.29032	0.000817292	RAD50, HNRNPA2B1, RPA1, HNRNPA1	304	12	18811	20.6261	0.494758	0.0189566	0.017935
GOTERM_MF_ALL	GO:0098847~sequence-specific single stranded DNA binding	4	1.29032	0.00132032	RAD50, HNRNPA2B1, RPA1, HNRNPA1	304	14	18811	17.6795	0.668191	0.0268895	0.0254403
GOTERM_BP_ALL	GO:0000723~telomere maintenance	9	2.90323	0.00217302	RAD50, PARP1, XRCC5, PRKDC, PTGES3, HNRNPA2B1, RPA1, CTNNB1, HNRNPA1	303	146	19256	3.91754	0.999972	0.0580801	0.0553276
GOTERM_MF_ALL	GO:0042162~telomeric DNA binding	5	1.6129	0.00286763	RAD50, XRCC5, HNRNPA2B1, RPA1, HNRNPA1	304	37	18811	8.36193	0.909092	0.0509462	0.0482006
GOTERM_MF_ALL	GO:0003697~single-stranded DNA binding	8	2.58065	0.00380285	RAD50, CNBP, HNRNPA2B1, RPA1, MCM3, HMGB1, HNRNPA1, NME1	304	123	18811	4.0246	0.958474	0.0638142	0.0603751
GOTERM_BP_ALL	GO:0007004~telomere maintenance via telomerase	6	1.93548	0.00427405	RAD50, XRCC5, PTGES3, RPA1, CTNNB1, HNRNPA1	303	68	19256	5.60745	1	0.0934657	0.0890363
GOTERM_BP_ALL	GO:0060249~anatomical structure homeostasis	16	5.16129	0.00579994	PRKAA1, PARP1, XRCC5, PRKDC, PTGES3, RPA1, ATP2A2, ACACA, RAD50, CA2, BSG, HNRNPA2B1, STRAP, CTNNB1, HNRNPA1, LTF	303	456	19256	2.22987	1	0.110291	0.105064
GOTERM_BP_ALL	GO:0006278~RNA-dependent DNA biosynthetic process	6	1.93548	0.00647795	RAD50, XRCC5, PTGES3, RPA1, CTNNB1, HNRNPA1	303	75	19256	5.08409	1	0.119408	0.113749
GOTERM_MF_ALL	GO:0098505~G-rich strand telomeric DNA binding	3	0.967742	0.0106848	HNRNPA2B1, RPA1, HNRNPA1	304	10	18811	18.5635	0.999873	0.153825	0.145535
GOTERM_BP_ALL	GO:2001252~positive regulation of chromosome organization	10	3.22581	0.0111903	RAD50, XRCC5, CUL3, TPR, HNRNPA2B1, WDR5, CTNNB1, DEK, HNRNPA1, MACROH2A1	303	232	19256	2.73927	1	0.181855	0.173237
GOTERM_BP_ALL	GO:0071897~DNA biosynthetic process	9	2.90323	0.013402	RAD50, XRCC5, PTGES3, HNRNPA2B1, RPA1, CTNNB1, LIG3, TK1, HNRNPA1	303	199	19256	2.87417	1	0.20799	0.198133
GOTERM_BP_ALL	GO:1904356~regulation of telomere maintenance via telomere lengthening	5	1.6129	0.0171277	PARP1, XRCC5, HNRNPA2B1, CTNNB1, HNRNPA1	303	63	19256	5.04374	1	0.241646	0.230194
GOTERM_BP_ALL	GO:0051973~positive regulation of telomerase activity	4	1.29032	0.0186177	XRCC5, PTGES3, HNRNPA2B1, CTNNB1	303	36	19256	7.06124	1	0.255914	0.243786
GOTERM_CC_ALL	GO:0090734~site of DNA damage	6	1.93548	0.020008	RAD50, PARP1, XRCC5, CBX3, ARPC3, RPA1	307	104	20472	3.84716	0.999999	0.0913915	0.073707
GOTERM_BP_ALL	GO:1904358~positive regulation of telomere maintenance via telomere lengthening	4	1.29032	0.0200305	XRCC5, HNRNPA2B1, CTNNB1, HNRNPA1	303	37	19256	6.8704	1	0.263128	0.250658
GOTERM_BP_ALL	GO:0032206~positive regulation of telomere maintenance	5	1.6129	0.0210012	RAD50, XRCC5, HNRNPA2B1, CTNNB1, HNRNPA1	303	67	19256	4.74262	1	0.271605	0.258733
GOTERM_BP_ALL	GO:0032392~DNA geometric change	6	1.93548	0.0214588	RAD50, XRCC5, HNRNPA2B1, RPA1, MCM3, HMGB1	303	101	19256	3.77532	1	0.275842	0.262769
GOTERM_BP_ALL	GO:0032205~negative regulation of telomere maintenance	4	1.29032	0.0215009	RAD50, PARP1, XRCC5, HNRNPA1	303	38	19256	6.6896	1	0.275842	0.262769
GOTERM_BP_ALL	GO:0032204~regulation of telomere maintenance	6	1.93548	0.0222854	RAD50, PARP1, XRCC5, HNRNPA2B1, CTNNB1, HNRNPA1	303	102	19256	3.7383	1	0.283638	0.270196
GOTERM_BP_ALL	GO:2000573~positive regulation of DNA biosynthetic process	5	1.6129	0.0328827	XRCC5, PTGES3, HNRNPA2B1, CTNNB1, HNRNPA1	303	77	19256	4.1267	1	0.366107	0.348757
GOTERM_BP_ALL	GO:0051054~positive regulation of DNA metabolic process	11	3.54839	0.0336058	RAD50, PARP1, XRCC5, PRKDC, FUS, PTGES3, HNRNPA2B1, CTNNB1, CACYBP, HMGB1, HNRNPA1	303	326	19256	2.14436	1	0.368286	0.350832
KEGG_PATHWAY	hsa03450:Non-homologous end-joining	3	0.967742	0.0397902	RAD50, XRCC5, PRKDC	203	13	8156	9.27169	0.999941	0.434075	0.412371
GOTERM_BP_ALL	GO:0032844~regulation of homeostatic process	15	4.83871	0.0421299	ERO1A, PARP1, XRCC5, PRKDC, STAT3, LETM1, RAD50, CA2, HNRNPA2B1, FLNA, CTNNB1, HNRNPA1, GCLM, PHPT1, PRKACA	303	533	19256	1.78849	1	0.426819	0.406592
GOTERM_BP_ALL	GO:0051972~regulation of telomerase activity	4	1.29032	0.0458047	XRCC5, PTGES3, HNRNPA2B1, CTNNB1	303	51	19256	4.9844	1	0.450179	0.428845
GOTERM_BP_ALL	GO:0032846~positive regulation of homeostatic process	9	2.90323	0.0653083	RAD50, XRCC5, PRKDC, CA2, STAT3, HNRNPA2B1, CTNNB1, HNRNPA1, PHPT1	303	272	19256	2.1028	1	0.545912	0.520041
GOTERM_BP_ALL	GO:0032212~positive regulation of telomere maintenance via telomerase	3	0.967742	0.0991417	XRCC5, CTNNB1, HNRNPA1	303	34	19256	5.60745	1	0.686289	0.653765
WIKIPATHWAYS	WP4946~DNA repair pathways, full network	7	2.25806	0.121064	RAD50, PARP1, XRCC5, PRKDC, RPA1, LIG3, HMGB1	222	121	7938	2.06857	1	1	0.991501
GOTERM_BP_ALL	GO:2000278~regulation of DNA biosynthetic process	5	1.6129	0.142188	XRCC5, PTGES3, HNRNPA2B1, CTNNB1, HNRNPA1	303	128	19256	2.48247	1	0.867002	0.825914
WIKIPATHWAYS	WP4016~DNA IR-damage and cellular response via ATR	5	1.6129	0.188647	RAD50, PARP1, XRCC5, PRKDC, RPA1	222	81	7938	2.20721	1	1	0.991501
GOTERM_BP_ALL	GO:0032508~DNA duplex unwinding	4	1.29032	0.191246	RAD50, XRCC5, RPA1, MCM3	303	96	19256	2.64796	1	1	0.952807
GOTERM_BP_ALL	GO:0032210~regulation of telomere maintenance via telomerase	3	0.967742	0.207621	XRCC5, CTNNB1, HNRNPA1	303	54	19256	3.53062	1	1	0.952807
GOTERM_MF_ALL	GO:0004386~helicase activity	5	1.6129	0.284131	DDX6, RAD50, XRCC5, DHX15, MCM3	304	167	18811	1.85264	1	1	0.947242
GOTERM_MF_ALL	GO:0003678~DNA helicase activity	3	0.967742	0.358573	RAD50, XRCC5, MCM3	304	78	18811	2.37993	1	1	0.947242
WIKIPATHWAYS	WP3959~DNA IR-double strand breaks and cellular response via ATM	3	0.967742	0.455647	RAD50, PARP1, PRKDC	222	55	7938	1.95037	1	1	0.991501
GOTERM_BP_ALL	GO:0051347~positive regulation of transferase activity	10	3.22581	0.734211	SPAG9, PRKAA1, RAD50, DBNL, XRCC5, PTGES3, HNRNPA2B1, CTNNB1, STUB1, LTF	303	674	19256	0.942895	1	1	0.952807
WIKIPATHWAYS	WP4262~Breast cancer pathway	3	0.967742	0.936517	RAD50, PARP1, CTNNB1	222	157	7938	0.68325	1	1	0.991501
Annotation Cluster 63	Enrichment Score: 1.5611906706061867
Category	Term	Count	%	PValue	Genes	List Total	Pop Hits	Pop Total	Fold Enrichment	Bonferroni	Benjamini	FDR
GOTERM_MF_ALL	GO:0016860~intramolecular oxidoreductase activity	5	1.6129	0.0125725	ERO1A, ERP44, PTGES3, ECI2, PDIA6	304	56	18811	5.52485	0.999974	0.174967	0.165538
GOTERM_MF_ALL	GO:0016864~intramolecular oxidoreductase activity, transposing S-S bonds	3	0.967742	0.0405979	ERO1A, ERP44, PDIA6	304	20	18811	9.28174	1	0.372519	0.352443
GOTERM_MF_ALL	GO:0003756~protein disulfide isomerase activity	3	0.967742	0.0405979	ERO1A, ERP44, PDIA6	304	20	18811	9.28174	1	0.372519	0.352443
Annotation Cluster 64	Enrichment Score: 1.5418963178964524
Category	Term	Count	%	PValue	Genes	List Total	Pop Hits	Pop Total	Fold Enrichment	Bonferroni	Benjamini	FDR
GOTERM_BP_ALL	GO:0072594~establishment of protein localization to organelle	19	6.12903	0.000873472	NUP214, BCAP31, PRKAA1, PARP1, STAT3, TOMM34, TIMM44, SRP68, MACROH2A1, TIMM50, IPO5, DNAJA1, LMAN1, NUP50, TPR, FLNA, SRPRB, TNPO1, SAE1	303	495	19256	2.43934	0.985066	0.0282032	0.0268666
GOTERM_BP_ALL	GO:0046824~positive regulation of nucleocytoplasmic transport	7	2.25806	0.00206674	PARP1, TPR, FLNA, SFN, PRKACA, EMD, IPO5	303	84	19256	5.29593	0.999952	0.05586	0.0532127
GOTERM_BP_ALL	GO:0090316~positive regulation of intracellular protein transport	10	3.22581	0.00236127	BCAP31, PRKAA1, PARP1, TPR, FLNA, SFN, SAE1, PRKACA, EMD, IPO5	303	182	19256	3.49182	0.999989	0.0615108	0.0585957
GOTERM_BP_ALL	GO:0046827~positive regulation of protein export from nucleus	4	1.29032	0.0035727	TPR, SFN, PRKACA, EMD	303	20	19256	12.7102	1	0.0822404	0.0783429
GOTERM_BP_ALL	GO:0051168~nuclear export	9	2.90323	0.00442678	NUP214, SARNP, ALYREF, TPR, HNRNPA2B1, SFN, HNRNPA1, PRKACA, EMD	303	164	19256	3.48756	1	0.0963677	0.0918007
GOTERM_BP_ALL	GO:0006611~protein export from nucleus	8	2.58065	0.00640028	NUP214, SARNP, ALYREF, TPR, HNRNPA2B1, SFN, PRKACA, EMD	303	139	19256	3.65762	1	0.118887	0.113253
GOTERM_BP_ALL	GO:0046822~regulation of nucleocytoplasmic transport	8	2.58065	0.0137113	NUP214, PARP1, TPR, FLNA, SFN, PRKACA, EMD, IPO5	303	161	19256	3.15782	1	0.209483	0.199555
GOTERM_BP_ALL	GO:0006605~protein targeting	17	5.48387	0.0147758	NUP214, BCAP31, PRKAA1, PARP1, STAT3, TOMM34, TIMM44, SRP68, TIMM50, IPO5, LMAN1, NUP50, TPR, FLNA, SRPRB, TNPO1, SAE1	303	554	19256	1.95013	1	0.218056	0.207722
GOTERM_BP_ALL	GO:0033157~regulation of intracellular protein transport	11	3.54839	0.0165282	BCAP31, LMAN1, PRKAA1, PARP1, TPR, FLNA, SFN, SAE1, PRKACA, EMD, IPO5	303	290	19256	2.41056	1	0.235257	0.224108
GOTERM_BP_ALL	GO:0051170~nuclear import	9	2.90323	0.0193687	NUP214, PARP1, NUP50, STAT3, TPR, FLNA, TNPO1, HNRNPA1, IPO5	303	213	19256	2.68526	1	0.263128	0.250658
GOTERM_BP_ALL	GO:0046825~regulation of protein export from nucleus	4	1.29032	0.0279572	TPR, SFN, PRKACA, EMD	303	42	19256	6.05249	1	0.332926	0.317148
GOTERM_BP_ALL	GO:0017038~protein import	10	3.22581	0.0323397	NUP214, PARP1, NUP50, STAT3, TPR, FLNA, TIMM44, TNPO1, TIMM50, IPO5	303	279	19256	2.27782	1	0.363519	0.346292
GOTERM_BP_ALL	GO:1902593~single-organism nuclear import	8	2.58065	0.0469279	NUP214, PARP1, NUP50, STAT3, TPR, FLNA, TNPO1, IPO5	303	209	19256	2.43258	1	0.452329	0.430892
GOTERM_BP_ALL	GO:0044744~protein targeting to nucleus	8	2.58065	0.0469279	NUP214, PARP1, NUP50, STAT3, TPR, FLNA, TNPO1, IPO5	303	209	19256	2.43258	1	0.452329	0.430892
GOTERM_BP_ALL	GO:0006606~protein import into nucleus	8	2.58065	0.0469279	NUP214, PARP1, NUP50, STAT3, TPR, FLNA, TNPO1, IPO5	303	209	19256	2.43258	1	0.452329	0.430892
GOTERM_BP_ALL	GO:0042307~positive regulation of protein import into nucleus	4	1.29032	0.0707584	PARP1, TPR, FLNA, IPO5	303	61	19256	4.16729	1	0.579551	0.552085
GOTERM_BP_ALL	GO:1903533~regulation of protein targeting	7	2.25806	0.0820594	LMAN1, PRKAA1, PARP1, TPR, FLNA, SAE1, IPO5	303	192	19256	2.31697	1	0.626268	0.596588
GOTERM_BP_ALL	GO:1904591~positive regulation of protein import	4	1.29032	0.0821318	PARP1, TPR, FLNA, IPO5	303	65	19256	3.91084	1	0.626268	0.596588
GOTERM_BP_ALL	GO:1902582~single-organism intracellular transport	19	6.12903	0.0889008	NUP214, DYNC1H1, ATP5PD, PARP1, CTBP2, ATP5PB, STAT3, ATP2A2, TIMM44, SDHA, TIMM50, IPO5, NUP50, TPR, FLNA, CTNNB1, TNPO1, SEC31A, PAFAH1B1	303	812	19256	1.48703	1	0.650469	0.619642
GOTERM_BP_ALL	GO:0034504~protein localization to nucleus	10	3.22581	0.0980724	NUP214, PARP1, NUP50, STAT3, TPR, FLNA, TNPO1, LMNB2, LMNB1, IPO5	303	347	19256	1.83145	1	0.68183	0.649517
GOTERM_BP_ALL	GO:1900182~positive regulation of protein localization to nucleus	4	1.29032	0.240255	PARP1, TPR, FLNA, IPO5	303	108	19256	2.35375	1	1	0.952807
GOTERM_BP_ALL	GO:0042306~regulation of protein import into nucleus	4	1.29032	0.248629	PARP1, TPR, FLNA, IPO5	303	110	19256	2.31095	1	1	0.952807
GOTERM_BP_ALL	GO:1904589~regulation of protein import	4	1.29032	0.269745	PARP1, TPR, FLNA, IPO5	303	115	19256	2.21047	1	1	0.952807
GOTERM_BP_ALL	GO:1900180~regulation of protein localization to nucleus	4	1.29032	0.563636	PARP1, TPR, FLNA, IPO5	303	188	19256	1.35215	1	1	0.952807
Annotation Cluster 65	Enrichment Score: 1.5274159585682865
Category	Term	Count	%	PValue	Genes	List Total	Pop Hits	Pop Total	Fold Enrichment	Bonferroni	Benjamini	FDR
INTERPRO	IPR011989:Armadillo-like helical	11	3.54839	0.00365676	UNC45A, PRKDC, API5, COPB1, LRBA, PSMD2, CTNND1, CTNNB1, TNPO1, SCYL1, IPO5	305	228	19116	3.02381	0.923878	0.2337	0.231373
INTERPRO	IPR016024:Armadillo-type fold	14	4.51613	0.00502122	UNC45A, PRKDC, API5, COPB1, LRBA, CTNND1, UBR4, BZW2, IPO5, PSMD2, CTNNB1, TNPO1, SCYL1, EIF4G1	305	358	19116	2.45099	0.970952	0.29416	0.291231
UP_SEQ_FEATURE	REPEAT:HEAT 1	5	1.6129	0.0164784	PRKDC, COPB1, TNPO1, SCYL1, IPO5	304	66	20495	5.10741	1	0.78027	0.776027
UP_SEQ_FEATURE	REPEAT:HEAT 2	5	1.6129	0.0164784	PRKDC, COPB1, TNPO1, SCYL1, IPO5	304	66	20495	5.10741	1	0.78027	0.776027
UP_SEQ_FEATURE	REPEAT:HEAT 3	4	1.29032	0.0521866	COPB1, TNPO1, SCYL1, IPO5	304	57	20495	4.73107	1	0.878814	0.874035
UP_SEQ_FEATURE	REPEAT:HEAT 6	3	0.967742	0.103565	COPB1, TNPO1, IPO5	304	37	20495	5.46631	1	1	0.995103
UP_SEQ_FEATURE	REPEAT:HEAT 5	3	0.967742	0.132736	COPB1, TNPO1, IPO5	304	43	20495	4.70356	1	1	0.995103
UP_SEQ_FEATURE	REPEAT:HEAT 4	3	0.967742	0.168724	COPB1, TNPO1, IPO5	304	50	20495	4.04507	1	1	0.995103
Annotation Cluster 66	Enrichment Score: 1.511052287277145
Category	Term	Count	%	PValue	Genes	List Total	Pop Hits	Pop Total	Fold Enrichment	Bonferroni	Benjamini	FDR
GOTERM_CC_ALL	GO:0043292~contractile fiber	13	4.19355	0.000376839	TWF2, TWF1, PARVA, DEK, LMAN1, CSRP2, CALD1, FLNA, CTNNB1, STUB1, FLNC, PDLIM5, PLEC	307	248	20472	3.49553	0.234214	0.00299777	0.0024177
GOTERM_CC_ALL	GO:0030016~myofibril	12	3.87097	0.000987495	LMAN1, CSRP2, CALD1, TWF2, CTNNB1, TWF1, FLNA, STUB1, PARVA, FLNC, PDLIM5, PLEC	307	239	20472	3.34815	0.503162	0.0072077	0.00581299
GOTERM_CC_ALL	GO:0030018~Z disc	8	2.58065	0.00406563	CSRP2, CTNNB1, FLNA, STUB1, PARVA, FLNC, PDLIM5, PLEC	307	134	20472	3.98114	0.944108	0.0239872	0.0193456
GOTERM_CC_ALL	GO:0031674~I band	8	2.58065	0.00694599	CSRP2, CTNNB1, FLNA, STUB1, PARVA, FLNC, PDLIM5, PLEC	307	148	20472	3.60454	0.992809	0.0381222	0.0307454
UP_SEQ_FEATURE	DOMAIN:Calponin-homology (CH) 1	4	1.29032	0.00719676	FLNA, PARVA, FLNC, PLEC	304	27	20495	9.98782	0.999998	0.78027	0.776027
UP_SEQ_FEATURE	DOMAIN:Calponin-homology (CH) 2	4	1.29032	0.00719676	FLNA, PARVA, FLNC, PLEC	304	27	20495	9.98782	0.999998	0.78027	0.776027
GOTERM_BP_ALL	GO:0030036~actin cytoskeleton organization	21	6.77419	0.0107252	DBNL, CUL3, RDX, RHOG, TWF2, INPPL1, TWF1, PARVA, IQGAP2, CSRP2, CTTN, ACTBL2, CALD1, ARPC3, FLNA, MYH9, FLNC, PDLIM5, PHPT1, PAFAH1B1, PLEC	303	725	19256	1.84079	1	0.176708	0.168334
GOTERM_CC_ALL	GO:0030017~sarcomere	9	2.90323	0.0171083	LMAN1, CSRP2, CTNNB1, FLNA, STUB1, PARVA, FLNC, PDLIM5, PLEC	307	218	20472	2.75301	0.999995	0.079168	0.0638487
REACTOME_PATHWAY	R-HSA-446728~Cell junction organization	7	2.25806	0.0209094	CD151, CTNND1, CTNNB1, FLNA, PARVA, FLNC, PLEC	259	91	10882	3.23196	1	0.0792158	0.0596554
GOTERM_CC_ALL	GO:0044449~contractile fiber part	9	2.90323	0.0243724	LMAN1, CSRP2, CTNNB1, FLNA, STUB1, PARVA, FLNC, PDLIM5, PLEC	307	233	20472	2.57578	1	0.108526	0.0875261
SMART	SM00033:CH	5	1.6129	0.0244547	FLNA, PARVA, FLNC, IQGAP2, PLEC	174	66	10337	4.50061	0.973735	0.599139	0.595063
INTERPRO	IPR001715:Calponin homology domain	5	1.6129	0.0402196	FLNA, PARVA, FLNC, IQGAP2, PLEC	305	81	19116	3.86885	1	0.942729	0.933342
INTERPRO	IPR001589:Actinin-type, actin-binding, conserved site	3	0.967742	0.0512109	FLNA, FLNC, PLEC	305	23	19116	8.17505	1	0.942729	0.933342
GOTERM_BP_ALL	GO:0031532~actin cytoskeleton reorganization	5	1.6129	0.0514155	CTTN, MYH9, FLNA, PARVA, PLEC	303	89	19256	3.57029	1	0.476609	0.454022
UP_SEQ_FEATURE	REGION:Actin-binding	4	1.29032	0.0664754	MYH9, FLNA, FLNC, PLEC	304	63	20495	4.28049	1	0.993888	0.988484
REACTOME_PATHWAY	R-HSA-446353~Cell-extracellular matrix interactions	3	0.967742	0.066777	FLNA, PARVA, FLNC	259	18	10882	7.00257	1	0.22196	0.167152
REACTOME_PATHWAY	R-HSA-1500931~Cell-Cell communication	7	2.25806	0.0862621	CD151, CTNND1, CTNNB1, FLNA, PARVA, FLNC, PLEC	259	129	10882	2.27991	1	0.2763	0.208075
UP_SEQ_FEATURE	DOMAIN:Calponin-homology (CH)	4	1.29032	0.111966	FLNA, PARVA, IQGAP2, PLEC	304	79	20495	3.41356	1	1	0.995103
GOTERM_CC_ALL	GO:0098862~cluster of actin-based cell projections	5	1.6129	0.243606	TWF2, MYH9, FLNA, PAFAH1B1, PLEC	307	168	20472	1.98464	1	0.618183	0.498563
GOTERM_CC_ALL	GO:0005903~brush border	3	0.967742	0.510237	MYH9, FLNA, PLEC	307	114	20472	1.75484	1	0.987015	0.796025
KEGG_PATHWAY	hsa04510:Focal adhesion	4	1.29032	0.879778	CTNNB1, FLNA, PARVA, FLNC	203	201	8156	0.799549	1	1	0.953975
WIKIPATHWAYS	WP306~Focal adhesion	4	1.29032	0.924463	CTNNB1, FLNA, PARVA, FLNC	222	202	7938	0.708055	1	1	0.991501
Annotation Cluster 67	Enrichment Score: 1.484613686361404
Category	Term	Count	%	PValue	Genes	List Total	Pop Hits	Pop Total	Fold Enrichment	Bonferroni	Benjamini	FDR
GOTERM_BP_ALL	GO:0010506~regulation of autophagy	13	4.19355	0.013447	PRKAA1, RAB1B, STAT3, HMGB1, ZMPSTE24, LARP1, SPTLC1, CTTN, CAPNS1, PRKACA, RAB8A, SNX6, EIF4G1	303	367	19256	2.25113	1	0.208017	0.198159
GOTERM_BP_ALL	GO:0031329~regulation of cellular catabolic process	21	6.77419	0.0155399	BCAP31, RPL5, PRKAA1, RAB1B, RDX, STAT3, HMGB1, ZMPSTE24, SYNCRIP, LARP1, PSMC6, SPTLC1, CTTN, CAPNS1, PSME1, PSME2, STUB1, PRKACA, RAB8A, SNX6, EIF4G1	303	753	19256	1.77234	1	0.226833	0.216083
GOTERM_BP_ALL	GO:0009894~regulation of catabolic process	23	7.41935	0.032801	BCAP31, RPL5, PRKAA1, RAB1B, RDX, STAT3, HMGB1, ZMPSTE24, SYNCRIP, LARP1, PSMC6, SPTLC1, CTTN, CAPNS1, PSMD2, PSME1, FLNA, PSME2, STUB1, PRKACA, RAB8A, SNX6, EIF4G1	303	919	19256	1.59051	1	0.366107	0.348757
GOTERM_BP_ALL	GO:0006914~autophagy	15	4.83871	0.0378683	PRKAA1, RAB1B, LRBA, STAT3, ATP2A2, HMGB1, LARP1, SPTLC1, CTTN, CAPNS1, STUB1, PRKACA, RAB8A, SNX6, EIF4G1	303	524	19256	1.81921	1	0.398653	0.37976
GOTERM_BP_ALL	GO:0016241~regulation of macroautophagy	6	1.93548	0.145444	LARP1, SPTLC1, CAPNS1, RAB1B, PRKACA, SNX6	303	177	19256	2.15428	1	0.874035	0.832613
Annotation Cluster 68	Enrichment Score: 1.4726383482200553
Category	Term	Count	%	PValue	Genes	List Total	Pop Hits	Pop Total	Fold Enrichment	Bonferroni	Benjamini	FDR
GOTERM_BP_ALL	GO:0006888~ER to Golgi vesicle-mediated transport	11	3.54839	6.9571e-05	BCAP31, LMAN1, TMED9, TMED10, VAPA, PDCD6, COPB1, CUL3, RAB1B, HYOU1, SEC31A	303	139	19256	5.02923	0.28446	0.00404862	0.00385675
GOTERM_BP_ALL	GO:0090114~COPII-coated vesicle budding	5	1.6129	0.00380448	TMED10, VAPA, PDCD6, CUL3, SEC31A	303	41	19256	7.75014	1	0.0863365	0.0822449
GOTERM_BP_ALL	GO:0048199~vesicle targeting, to, from or within Golgi	4	1.29032	0.0159641	TMED9, TMED10, PDCD6, CUL3	303	34	19256	7.47661	1	0.229264	0.218399
GOTERM_BP_ALL	GO:0006901~vesicle coating	4	1.29032	0.0200305	TMED9, TMED10, PDCD6, CUL3	303	37	19256	6.8704	1	0.263128	0.250658
GOTERM_BP_ALL	GO:0006900~membrane budding	6	1.93548	0.0231324	TMED9, TMED10, VAPA, PDCD6, CUL3, SEC31A	303	103	19256	3.70201	1	0.289818	0.276083
GOTERM_BP_ALL	GO:0048207~vesicle targeting, rough ER to cis-Golgi	3	0.967742	0.0539471	TMED10, PDCD6, CUL3	303	24	19256	7.94389	1	0.488377	0.465232
GOTERM_BP_ALL	GO:0048208~COPII vesicle coating	3	0.967742	0.0539471	TMED10, PDCD6, CUL3	303	24	19256	7.94389	1	0.488377	0.465232
GOTERM_BP_ALL	GO:0051640~organelle localization	16	5.16129	0.0893018	SPAG9, DYNC1H1, TMED9, CLUH, TMED10, CTBP2, PDCD6, CUL3, ATP2A2, LMNB2, LMNB1, EML4, MYH9, CTNNB1, ESYT2, PAFAH1B1	303	650	19256	1.56434	1	0.650469	0.619642
GOTERM_BP_ALL	GO:0006903~vesicle targeting	4	1.29032	0.0911436	TMED9, TMED10, PDCD6, CUL3	303	68	19256	3.7383	1	0.650469	0.619642
GOTERM_BP_ALL	GO:0051650~establishment of vesicle localization	9	2.90323	0.1565	DYNC1H1, TMED9, TMED10, CTBP2, PDCD6, CUL3, ATP2A2, CTNNB1, PAFAH1B1	303	334	19256	1.71246	1	0.911397	0.868205
GOTERM_BP_ALL	GO:0051648~vesicle localization	9	2.90323	0.176246	DYNC1H1, TMED9, TMED10, CTBP2, PDCD6, CUL3, ATP2A2, CTNNB1, PAFAH1B1	303	345	19256	1.65786	1	0.966839	0.921019
GOTERM_BP_ALL	GO:0051656~establishment of organelle localization	13	4.19355	0.177632	DYNC1H1, TMED9, TMED10, CTBP2, PDCD6, CUL3, ATP2A2, LMNB2, LMNB1, EML4, MYH9, CTNNB1, PAFAH1B1	303	565	19256	1.46224	1	0.971241	0.925213
GOTERM_BP_ALL	GO:0016050~vesicle organization	8	2.58065	0.315678	TMED9, TMED10, VAPA, PDCD6, CUL3, RAB8A, SEC31A, PAFAH1B1	303	352	19256	1.44434	1	1	0.952807
Annotation Cluster 69	Enrichment Score: 1.4450564266511048
Category	Term	Count	%	PValue	Genes	List Total	Pop Hits	Pop Total	Fold Enrichment	Bonferroni	Benjamini	FDR
GOTERM_MF_ALL	GO:0016887~ATPase activity	16	5.16129	0.0152476	DYNC1H1, DDX6, ATP5PD, CLPB, XRCC5, ATP5PB, ATP2A2, ATP1B3, AFG3L2, RAD50, PSMC6, HSP90B2P, DHX15, MCM3, MYH9, TRIP13	304	497	18811	1.99206	0.999997	0.202091	0.1912
GOTERM_MF_ALL	GO:0016787~hydrolase activity	58	18.7097	0.0211193	CLPB, ACY1, INPPL1, ATP2A2, TUBB8, HSP90B2P, CAPNS1, PPME1, CA2, DHX15, PELO, TNS3, HIBCH, PSPH, RAB8A, EIF5B, DIS3, ARG1, SACM1L, RHOG, LRRC40, ATP1B3, CMBL, UCHL3, NME1, AFG3L2, PSMA4, PDE12, PSMA2, MCM3, MYH9, ACOT1, PHPT1, OTUB1, LTF, DDX6, CNP, RAB1B, ZMPSTE24, TIMM50, GANAB, PSMB5, ERMP1, PSMB2, ESD, PSMB1, EXOSC2, DYNC1H1, DUT, ATP5PD, ATP5PB, XRCC5, EPHX1, RAD50, PSMC6, GNB2, RAB18, TRIP13	304	2721	18811	1.31898	1	0.255574	0.2418
GOTERM_MF_ALL	GO:0017111~nucleoside-triphosphatase activity	23	7.41935	0.0397846	EIF5B, DYNC1H1, DDX6, ATP5PD, CLPB, XRCC5, ATP5PB, RAB1B, RHOG, ATP2A2, ATP1B3, TUBB8, AFG3L2, RAD50, PSMC6, HSP90B2P, GNB2, DHX15, MCM3, RAB18, MYH9, TRIP13, RAB8A	304	916	18811	1.55371	1	0.372519	0.352443
GOTERM_MF_ALL	GO:0016462~pyrophosphatase activity	24	7.74194	0.0439505	EIF5B, DYNC1H1, DDX6, DUT, ATP5PD, CLPB, XRCC5, ATP5PB, RAB1B, RHOG, ATP2A2, ATP1B3, TUBB8, AFG3L2, RAD50, PSMC6, HSP90B2P, GNB2, DHX15, MCM3, RAB18, MYH9, TRIP13, RAB8A	304	975	18811	1.52316	1	0.386004	0.365201
GOTERM_MF_ALL	GO:0016817~hydrolase activity, acting on acid anhydrides	24	7.74194	0.0446558	EIF5B, DYNC1H1, DDX6, DUT, ATP5PD, CLPB, XRCC5, ATP5PB, RAB1B, RHOG, ATP2A2, ATP1B3, TUBB8, AFG3L2, RAD50, PSMC6, HSP90B2P, GNB2, DHX15, MCM3, RAB18, MYH9, TRIP13, RAB8A	304	977	18811	1.52004	1	0.386004	0.365201
GOTERM_MF_ALL	GO:0016818~hydrolase activity, acting on acid anhydrides, in phosphorus-containing anhydrides	24	7.74194	0.0446558	EIF5B, DYNC1H1, DDX6, DUT, ATP5PD, CLPB, XRCC5, ATP5PB, RAB1B, RHOG, ATP2A2, ATP1B3, TUBB8, AFG3L2, RAD50, PSMC6, HSP90B2P, GNB2, DHX15, MCM3, RAB18, MYH9, TRIP13, RAB8A	304	977	18811	1.52004	1	0.386004	0.365201
INTERPRO	IPR027417:P-loop containing nucleoside triphosphate hydrolase	22	7.09677	0.0682796	EIF5B, DYNC1H1, DDX6, DTYMK, CLPB, CNP, RAB1B, RHOG, CTPS1, IQGAP2, COASY, AFG3L2, RAD50, PSMC6, DHX15, MCM3, RAB18, SRPRB, MYH9, TRIP13, TK1, RAB8A	305	930	19116	1.48264	1	0.953058	0.943568
Annotation Cluster 70	Enrichment Score: 1.4222524596812476
Category	Term	Count	%	PValue	Genes	List Total	Pop Hits	Pop Total	Fold Enrichment	Bonferroni	Benjamini	FDR
INTERPRO	IPR007125:Histone core	7	2.25806	0.0011519	H3-4, H2AC20, H2BC21, MACROH2A1, H2BC18, H3-3A, H3-3B	305	74	19116	5.92875	0.555254	0.0899762	0.0890803
INTERPRO	IPR000164:Histone H3	3	0.967742	0.0433932	H3-4, H3-3A, H3-3B	305	21	19116	8.95363	1	0.942729	0.933342
SMART	SM00428:H3	3	0.967742	0.0474934	H3-4, H3-3A, H3-3B	174	21	10337	8.48686	0.999217	0.659858	0.655369
KEGG_PATHWAY	hsa05202:Transcriptional misregulation in cancer	4	1.29032	0.862027	H3-4, FUS, H3-3A, H3-3B	203	193	8156	0.832691	1	1	0.953975
Annotation Cluster 71	Enrichment Score: 1.4132562085116913
Category	Term	Count	%	PValue	Genes	List Total	Pop Hits	Pop Total	Fold Enrichment	Bonferroni	Benjamini	FDR
GOTERM_BP_ALL	GO:0061077~chaperone-mediated protein folding	7	2.25806	0.00123349	ERO1A, UNC45A, CRTAP, DNAJC7, PTGES3, CHORDC1, PPID	303	76	19256	5.8534	0.997363	0.0364069	0.0346815
GOTERM_BP_ALL	GO:0051085~chaperone mediated protein folding requiring cofactor	3	0.967742	0.0991417	ERO1A, DNAJC7, PTGES3	303	34	19256	5.60745	1	0.686289	0.653765
GOTERM_BP_ALL	GO:0051084~'de novo' posttranslational protein folding	3	0.967742	0.124584	ERO1A, DNAJC7, PTGES3	303	39	19256	4.88855	1	0.802371	0.764346
GOTERM_BP_ALL	GO:0006458~'de novo' protein folding	3	0.967742	0.145922	ERO1A, DNAJC7, PTGES3	303	43	19256	4.4338	1	0.874035	0.832613
Annotation Cluster 72	Enrichment Score: 1.4014718920527842
Category	Term	Count	%	PValue	Genes	List Total	Pop Hits	Pop Total	Fold Enrichment	Bonferroni	Benjamini	FDR
GOTERM_BP_ALL	GO:0006259~DNA metabolic process	30	9.67742	0.00506442	SET, PRKDC, HMGB1, ZMPSTE24, RBBP7, TK1, HNRNPA1, DUT, RRM2, PARP1, FUS, XRCC5, CNBP, ALYREF, PTGES3, NONO, RPA1, LIG3, CACYBP, DEK, NME1, H1-2, H1-4, RAD50, HNRNPA2B1, MCM3, CTNNB1, STUB1, TRIP13, OTUB1	303	1112	19256	1.71451	1	0.102374	0.0975219
GOTERM_BP_ALL	GO:0051052~regulation of DNA metabolic process	19	6.12903	0.00553418	PARP1, XRCC5, PRKDC, FUS, PTGES3, ALYREF, LIG3, CACYBP, DEK, HMGB1, ZMPSTE24, H1-2, H1-4, RAD50, HNRNPA2B1, MCM3, CTNNB1, HNRNPA1, OTUB1	303	588	19256	2.05352	1	0.107359	0.102271
GOTERM_BP_ALL	GO:0006310~DNA recombination	13	4.19355	0.00719089	PARP1, XRCC5, PRKDC, FUS, NONO, RPA1, LIG3, HMGB1, H1-2, H1-4, RAD50, MCM3, TRIP13	303	337	19256	2.45153	1	0.129571	0.12343
GOTERM_BP_ALL	GO:0006302~double-strand break repair	12	3.87097	0.00801456	RAD50, PARP1, XRCC5, PRKDC, FUS, RPA1, MCM3, LIG3, TRIP13, DEK, HMGB1, OTUB1	303	300	19256	2.54205	1	0.141758	0.135039
UP_KW_BIOLOGICAL_PROCESS	KW-0233~DNA recombination	6	1.93548	0.0133553	XRCC5, PRKDC, NONO, RPA1, LIG3, HMGB1	176	90	11187	4.2375	0.721211	0.137688	0.130441
GOTERM_BP_ALL	GO:0051054~positive regulation of DNA metabolic process	11	3.54839	0.0336058	RAD50, PARP1, XRCC5, PRKDC, FUS, PTGES3, HNRNPA2B1, CTNNB1, CACYBP, HMGB1, HNRNPA1	303	326	19256	2.14436	1	0.368286	0.350832
GOTERM_BP_ALL	GO:0006303~double-strand break repair via nonhomologous end joining	4	1.29032	0.0735307	XRCC5, PRKDC, LIG3, HMGB1	303	62	19256	4.10007	1	0.596554	0.568282
GOTERM_BP_ALL	GO:0006281~DNA repair	15	4.83871	0.0800563	PARP1, XRCC5, PRKDC, FUS, NONO, RPA1, LIG3, DEK, HMGB1, ZMPSTE24, RAD50, MCM3, STUB1, TRIP13, OTUB1	303	587	19256	1.62396	1	0.62157	0.592113
GOTERM_BP_ALL	GO:0000726~non-recombinational repair	4	1.29032	0.0911436	XRCC5, PRKDC, LIG3, HMGB1	303	68	19256	3.7383	1	0.650469	0.619642
UP_KW_BIOLOGICAL_PROCESS	KW-0234~DNA repair	10	3.22581	0.0984908	RAD50, PARP1, XRCC5, PRKDC, NONO, RPA1, STUB1, LIG3, HMGB1, OTUB1	176	350	11187	1.81607	0.999947	0.55039	0.521422
WIKIPATHWAYS	WP4946~DNA repair pathways, full network	7	2.25806	0.121064	RAD50, PARP1, XRCC5, PRKDC, RPA1, LIG3, HMGB1	222	121	7938	2.06857	1	1	0.991501
GOTERM_BP_ALL	GO:0006974~cellular response to DNA damage stimulus	20	6.45161	0.136415	PARP1, XRCC5, CBX3, PRKDC, FUS, NONO, RPA1, LIG3, DEK, HMGB1, ZMPSTE24, DNAJA1, COPS3, RAD50, MCM3, STUB1, SFN, TRIP13, RPL26, OTUB1	303	921	19256	1.38005	1	0.846784	0.806654
WIKIPATHWAYS	WP4016~DNA IR-damage and cellular response via ATR	5	1.6129	0.188647	RAD50, PARP1, XRCC5, PRKDC, RPA1	222	81	7938	2.20721	1	1	0.991501
UP_KW_BIOLOGICAL_PROCESS	KW-0227~DNA damage	10	3.22581	0.200709	RAD50, PARP1, XRCC5, PRKDC, NONO, RPA1, STUB1, LIG3, HMGB1, OTUB1	176	414	11187	1.53533	1	0.830377	0.786673
Annotation Cluster 73	Enrichment Score: 1.3886869663738728
Category	Term	Count	%	PValue	Genes	List Total	Pop Hits	Pop Total	Fold Enrichment	Bonferroni	Benjamini	FDR
GOTERM_MF_ALL	GO:0016853~isomerase activity	9	2.90323	0.00734964	ERO1A, ERP44, PTGES3, ECI2, PPIF, FKBP8, PPIH, PDIA6, PPID	304	174	18811	3.2006	0.997887	0.118018	0.111658
GOTERM_BP_ALL	GO:0018208~peptidyl-proline modification	5	1.6129	0.0088941	ERO1A, CRTAP, PPIF, PPIH, PPID	303	52	19256	6.11069	1	0.152663	0.145428
GOTERM_MF_ALL	GO:0003755~peptidyl-prolyl cis-trans isomerase activity	4	1.29032	0.0377704	PPIF, FKBP8, PPIH, PPID	304	46	18811	5.38072	1	0.372519	0.352443
GOTERM_MF_ALL	GO:0016018~cyclosporin A binding	3	0.967742	0.0405979	PPIF, PPIH, PPID	304	20	18811	9.28174	1	0.372519	0.352443
UP_KW_MOLECULAR_FUNCTION	KW-0697~Rotamase	4	1.29032	0.0423036	PPIF, FKBP8, PPIH, PPID	222	41	11655	5.12195	0.93977	0.249976	0.223055
INTERPRO	IPR020892:Cyclophilin-type peptidyl-prolyl cis-trans isomerase, conserved site	3	0.967742	0.0433932	PPIF, PPIH, PPID	305	21	19116	8.95363	1	0.942729	0.933342
GOTERM_MF_ALL	GO:0016859~cis-trans isomerase activity	4	1.29032	0.0442741	PPIF, FKBP8, PPIH, PPID	304	49	18811	5.05129	1	0.386004	0.365201
UP_SEQ_FEATURE	DOMAIN:PPIase cyclophilin-type	3	0.967742	0.0485594	PPIF, PPIH, PPID	304	24	20495	8.42722	1	0.842459	0.837878
INTERPRO	IPR002130:Cyclophilin-like peptidyl-prolyl cis-trans isomerase domain	3	0.967742	0.0552943	PPIF, PPIH, PPID	305	24	19116	7.83443	1	0.942729	0.933342
UP_KW_MOLECULAR_FUNCTION	KW-0413~Isomerase	7	2.25806	0.0642496	PTGES3, ECI2, PPIF, FKBP8, PPIH, PDIA6, PPID	222	149	11655	2.46644	0.986652	0.348019	0.31054
GOTERM_BP_ALL	GO:0000413~protein peptidyl-prolyl isomerization	3	0.967742	0.0942489	PPIF, PPIH, PPID	303	33	19256	5.77738	1	0.664059	0.632588
GOTERM_MF_ALL	GO:0008144~drug binding	3	0.967742	0.163563	PPIF, PPIH, PPID	304	45	18811	4.12522	1	0.864708	0.818107
Annotation Cluster 74	Enrichment Score: 1.3812024102598257
Category	Term	Count	%	PValue	Genes	List Total	Pop Hits	Pop Total	Fold Enrichment	Bonferroni	Benjamini	FDR
GOTERM_BP_ALL	GO:0042255~ribosome assembly	7	2.25806	0.000537963	RPL5, RPL10, RPS19, XRCC5, PRKDC, MRTO4, RPL23A	303	65	19256	6.84397	0.924892	0.0194597	0.0185375
GOTERM_CC_ALL	GO:0030684~preribosome	3	0.967742	0.341956	XRCC5, PRKDC, MRTO4	307	81	20472	2.46978	1	0.763738	0.615952
UP_KW_BIOLOGICAL_PROCESS	KW-0690~Ribosome biogenesis	3	0.967742	0.390544	XRCC5, PRKDC, MRTO4	176	86	11187	2.2173	1	1	0.957447
Annotation Cluster 75	Enrichment Score: 1.381155818894164
Category	Term	Count	%	PValue	Genes	List Total	Pop Hits	Pop Total	Fold Enrichment	Bonferroni	Benjamini	FDR
UP_SEQ_FEATURE	DOMAIN:CS	3	0.967742	0.0285177	PTGES3, CHORDC1, CACYBP	304	18	20495	11.2363	1	0.78027	0.776027
INTERPRO	IPR007052:CS-like domain	3	0.967742	0.0326122	PTGES3, CHORDC1, CACYBP	305	18	19116	10.4459	1	0.881783	0.873003
INTERPRO	IPR008978:HSP20-like chaperone	3	0.967742	0.077275	PTGES3, CHORDC1, CACYBP	305	29	19116	6.48366	1	0.953058	0.943568
Annotation Cluster 76	Enrichment Score: 1.3757161636329263
Category	Term	Count	%	PValue	Genes	List Total	Pop Hits	Pop Total	Fold Enrichment	Bonferroni	Benjamini	FDR
GOTERM_BP_ALL	GO:0051053~negative regulation of DNA metabolic process	8	2.58065	0.0195063	H1-4, RAD50, PARP1, XRCC5, LIG3, HNRNPA1, OTUB1, H1-2	303	173	19256	2.93878	1	0.263128	0.250658
REACTOME_PATHWAY	R-HSA-5685939~HDR through MMEJ (alt-NHEJ)	3	0.967742	0.031598	RAD50, PARP1, LIG3	259	12	10882	10.5039	1	0.11438	0.086137
WIKIPATHWAYS	WP4946~DNA repair pathways, full network	7	2.25806	0.121064	RAD50, PARP1, XRCC5, PRKDC, RPA1, LIG3, HMGB1	222	121	7938	2.06857	1	1	0.991501
Annotation Cluster 77	Enrichment Score: 1.3611308622142806
Category	Term	Count	%	PValue	Genes	List Total	Pop Hits	Pop Total	Fold Enrichment	Bonferroni	Benjamini	FDR
GOTERM_BP_ALL	GO:0070271~protein complex biogenesis	30	9.67742	0.0187287	TMED10, CUL3, PDCD6, TWF2, TWF1, HMGB1, IQGAP2, ACACA, LGALS3, PSMD4, TK1, EIF4B, RRM2, DBNL, PARP1, FUS, VBP1, PTGES3, RDX, ACAD9, TBCA, LETM1, PSMC6, CTTN, ARPC3, ALDH1A2, SRPRB, STUB1, RBMX, EIF4G1	303	1230	19256	1.55003	1	0.255977	0.243846
GOTERM_BP_ALL	GO:0006461~protein complex assembly	30	9.67742	0.0187287	TMED10, CUL3, PDCD6, TWF2, TWF1, HMGB1, IQGAP2, ACACA, LGALS3, PSMD4, TK1, EIF4B, RRM2, DBNL, PARP1, FUS, VBP1, PTGES3, RDX, ACAD9, TBCA, LETM1, PSMC6, CTTN, ARPC3, ALDH1A2, SRPRB, STUB1, RBMX, EIF4G1	303	1230	19256	1.55003	1	0.255977	0.243846
GOTERM_BP_ALL	GO:0071822~protein complex subunit organization	33	10.6452	0.0200091	TMED10, CUL3, PDCD6, TWF2, TWF1, HMGB1, IQGAP2, ACACA, ZMPSTE24, LGALS3, PSMD4, TPR, TK1, EIF4B, CRTAP, RRM2, DBNL, PARP1, FUS, VBP1, PTGES3, RDX, ACAD9, TBCA, LETM1, PSMC6, CTTN, ARPC3, ALDH1A2, SRPRB, STUB1, RBMX, EIF4G1	303	1397	19256	1.50121	1	0.263128	0.250658
GOTERM_BP_ALL	GO:0043254~regulation of protein complex assembly	13	4.19355	0.131182	DBNL, PARP1, RDX, TWF2, TWF1, HMGB1, IQGAP2, LGALS3, PSMC6, CTTN, ARPC3, STUB1, EIF4G1	303	530	19256	1.5588	1	0.834147	0.794616
GOTERM_BP_ALL	GO:0043623~cellular protein complex assembly	16	5.16129	0.169914	DBNL, VBP1, PTGES3, RDX, ACAD9, TWF2, TWF1, TBCA, IQGAP2, CTTN, PSMD4, ARPC3, SRPRB, STUB1, EIF4B, EIF4G1	303	726	19256	1.40058	1	0.951636	0.906537
Annotation Cluster 78	Enrichment Score: 1.3606111599058341
Category	Term	Count	%	PValue	Genes	List Total	Pop Hits	Pop Total	Fold Enrichment	Bonferroni	Benjamini	FDR
SMART	SM00088:PINT	3	0.967742	0.0286522	COPS3, PSMD6, GPS1	174	16	10337	11.139	0.986066	0.601697	0.597604
UP_SEQ_FEATURE	DOMAIN:PCI	3	0.967742	0.052279	COPS3, PSMD6, GPS1	304	25	20495	8.09013	1	0.878814	0.874035
INTERPRO	IPR000717:Proteasome component (PCI) domain	3	0.967742	0.0552943	COPS3, PSMD6, GPS1	305	24	19116	7.83443	1	0.942729	0.933342
Annotation Cluster 79	Enrichment Score: 1.3502263955630551
Category	Term	Count	%	PValue	Genes	List Total	Pop Hits	Pop Total	Fold Enrichment	Bonferroni	Benjamini	FDR
GOTERM_BP_ALL	GO:0019637~organophosphate metabolic process	36	11.6129	0.000176195	DTYMK, PRKAA1, CNP, INPPL1, GHITM, ENO2, TYMP, ACAT1, NME1-NME2, TKFC, SPTLC1, PPAT, CKB, ATP5MF-PTCD1, TK1, PDHX, G6PD, DUT, RRM2, ATP5PD, PARP1, ATP5PB, SACM1L, STAT3, CTPS1, SDHA, COASY, NME1, PKM, VAPA, PDE12, IMPDH1, PPIF, UMPS, DLD, PAFAH1B1	303	1166	19256	1.96213	0.571622	0.00871158	0.00829873
GOTERM_BP_ALL	GO:0031400~negative regulation of protein modification process	24	7.74194	0.000232873	SPAG9, RPL5, G6PD, PRKAA1, CRTAP, SET, PRKDC, GPS1, MACROH2A1, IPO5, DNAJA1, LGALS3, QARS1, CHORDC1, WDR5, FKBP8, CTNNB1, RPS20, SFN, SNX6, PAFAH1B1, PLEC, OTUB1, EIF4G1	303	646	19256	2.36103	0.673878	0.0101211	0.00964142
GOTERM_BP_ALL	GO:0006793~phosphorus metabolic process	74	23.871	0.0016254	SLC25A1, INPPL1, GHITM, HMGB1, ENO2, IPO5, LGALS3, SPTLC1, QARS1, PPME1, PPAT, CHORDC1, TK1, PRKACA, TNS3, H3-3A, PSPH, SCYL1, H3-3B, PDHX, G6PD, DBNL, PARP1, SACM1L, FN3KRP, CTPS1, SDHA, COASY, NME1, ILF3, PKM, PDE12, FKBP8, PPIF, ACOT1, PHPT1, UMPS, DLD, PAFAH1B1, LTF, PLEC, DTYMK, PRKAA1, CNP, PRKDC, GPS1, TWF1, MACROH2A1, ACACA, ZMPSTE24, ACAT1, TIMM50, TYMP, NME1-NME2, TKFC, SFN, CKB, ATP5MF…	303	3349	19256	1.40424	0.999601	0.0452012	0.043059
GOTERM_BP_ALL	GO:0006796~phosphate-containing compound metabolic process	71	22.9032	0.00296208	INPPL1, GHITM, HMGB1, ENO2, IPO5, LGALS3, SPTLC1, QARS1, PPME1, PPAT, CHORDC1, TK1, PRKACA, TNS3, H3-3A, PSPH, SCYL1, H3-3B, PDHX, G6PD, DBNL, PARP1, SACM1L, FN3KRP, CTPS1, SDHA, COASY, NME1, ILF3, PKM, PDE12, FKBP8, PPIF, PHPT1, UMPS, DLD, PAFAH1B1, LTF, PLEC, DTYMK, PRKAA1, CNP, PRKDC, GPS1, TWF1, MACROH2A1, ZMPSTE24, ACAT1, TIMM50, TYMP, NME1-NME2, TKFC, SFN, CKB, ATP5MF-PTCD1, SNX6, SPAG9, DU…	303	3256	19256	1.38579	0.999999	0.0723378	0.0689097
GOTERM_BP_ALL	GO:0045936~negative regulation of phosphate metabolic process	19	6.12903	0.00534349	SPAG9, PARP1, PRKDC, GPS1, STAT3, MACROH2A1, IPO5, DNAJA1, LGALS3, QARS1, PDE12, CHORDC1, PPIF, FKBP8, SFN, SNX6, PAFAH1B1, PLEC, EIF4G1	303	586	19256	2.06053	1	0.10658	0.101529
GOTERM_BP_ALL	GO:0010563~negative regulation of phosphorus metabolic process	19	6.12903	0.00545827	SPAG9, PARP1, PRKDC, GPS1, STAT3, MACROH2A1, IPO5, DNAJA1, LGALS3, QARS1, PDE12, CHORDC1, PPIF, FKBP8, SFN, SNX6, PAFAH1B1, PLEC, EIF4G1	303	587	19256	2.05702	1	0.107183	0.102103
GOTERM_BP_ALL	GO:0042326~negative regulation of phosphorylation	17	5.48387	0.00613263	SPAG9, PRKDC, GPS1, STAT3, MACROH2A1, IPO5, DNAJA1, QARS1, PDE12, CHORDC1, PPIF, FKBP8, SFN, SNX6, PAFAH1B1, PLEC, EIF4G1	303	503	19256	2.14785	1	0.114802	0.109361
GOTERM_BP_ALL	GO:0051348~negative regulation of transferase activity	12	3.87097	0.0091283	DNAJA1, RPL5, QARS1, GPS1, CHORDC1, RPS20, SFN, PHPT1, MACROH2A1, IPO5, SNX6, PLEC	303	306	19256	2.4922	1	0.155731	0.148351
GOTERM_BP_ALL	GO:0043086~negative regulation of catalytic activity	22	7.09677	0.0246498	RPL5, SET, TMED10, GPS1, RDX, PARVA, IQGAP2, IFIT1, MACROH2A1, IPO5, DNAJA1, LGALS3, QARS1, PPME1, CHORDC1, PPIF, RPS20, SFN, PHPT1, SNX6, LTF, PLEC	303	841	19256	1.66246	1	0.3033	0.288926
GOTERM_BP_ALL	GO:0001933~negative regulation of protein phosphorylation	14	4.51613	0.0280653	SPAG9, PRKDC, GPS1, MACROH2A1, IPO5, DNAJA1, QARS1, CHORDC1, FKBP8, SFN, SNX6, PAFAH1B1, PLEC, EIF4G1	303	455	19256	1.95542	1	0.333388	0.317589
GOTERM_BP_ALL	GO:0006469~negative regulation of protein kinase activity	9	2.90323	0.0316301	DNAJA1, QARS1, GPS1, CHORDC1, SFN, MACROH2A1, IPO5, SNX6, PLEC	303	234	19256	2.44428	1	0.358052	0.341084
GOTERM_BP_ALL	GO:0051248~negative regulation of protein metabolic process	37	11.9355	0.0495646	RPL5, DDX6, PRKAA1, SET, TMED10, PRKDC, GPS1, MACROH2A1, IPO5, ZMPSTE24, LGALS3, SYNCRIP, LARP1, QARS1, TPR, CHORDC1, WDR5, FLNA, SFN, SNX6, SPAG9, YTHDF1, G6PD, CRTAP, VBP1, STAT3, DNAJA1, ILF3, HNRNPA2B1, FKBP8, CTNNB1, RPS20, LTF, PLEC, PAFAH1B1, OTUB1, EIF4G1	303	1731	19256	1.3584	1	0.467779	0.445611
GOTERM_BP_ALL	GO:0033673~negative regulation of kinase activity	9	2.90323	0.0519881	DNAJA1, QARS1, GPS1, CHORDC1, SFN, MACROH2A1, IPO5, SNX6, PLEC	303	259	19256	2.20834	1	0.48099	0.458196
GOTERM_BP_ALL	GO:0032269~negative regulation of cellular protein metabolic process	35	11.2903	0.0644049	RPL5, DDX6, PRKAA1, SET, TMED10, PRKDC, GPS1, MACROH2A1, IPO5, ZMPSTE24, LGALS3, SYNCRIP, LARP1, QARS1, TPR, CHORDC1, WDR5, SFN, SNX6, SPAG9, YTHDF1, G6PD, CRTAP, STAT3, DNAJA1, ILF3, HNRNPA2B1, FKBP8, CTNNB1, RPS20, LTF, PLEC, PAFAH1B1, OTUB1, EIF4G1	303	1658	19256	1.34155	1	0.542342	0.51664
GOTERM_BP_ALL	GO:0016310~phosphorylation	46	14.8387	0.108738	DTYMK, PRKAA1, PRKDC, GPS1, TWF1, HMGB1, GHITM, ENO2, MACROH2A1, IPO5, ZMPSTE24, TKFC, QARS1, PPME1, CHORDC1, SFN, CKB, TK1, PRKACA, H3-3A, SCYL1, H3-3B, SNX6, SPAG9, DBNL, XRCC5, PTGES3, STAT3, FN3KRP, SDHA, COASY, NME1, DNAJA1, ILF3, RAD50, PKM, PDE12, FKBP8, PPIF, CTNNB1, DLD, GSDME, LTF, PLEC, PAFAH1B1, EIF4G1	303	2387	19256	1.2247	1	0.732684	0.697961
GOTERM_BP_ALL	GO:0051338~regulation of transferase activity	22	7.09677	0.122604	SPAG9, RPL5, PRKAA1, DBNL, XRCC5, PTGES3, GPS1, MACROH2A1, IPO5, DNAJA1, RAD50, QARS1, HNRNPA2B1, CHORDC1, CTNNB1, STUB1, RPS20, SFN, PHPT1, SNX6, LTF, PLEC	303	1015	19256	1.37746	1	0.797323	0.759537
GOTERM_BP_ALL	GO:0031399~regulation of protein modification process	38	12.2581	0.147225	RPL5, PRKAA1, SET, PRKDC, CUL3, PDCD6, GPS1, TWF1, HMGB1, MACROH2A1, IPO5, ZMPSTE24, LGALS3, QARS1, CHORDC1, WDR5, SFN, SNX6, SPAG9, G6PD, CRTAP, DBNL, XRCC5, DEK, DNAJA1, COPS3, RAD50, FKBP8, CTNNB1, RPS20, STUB1, SAE1, GSDME, LTF, PLEC, PAFAH1B1, OTUB1, EIF4G1	303	1977	19256	1.22152	1	0.878422	0.836792
GOTERM_BP_ALL	GO:0044092~negative regulation of molecular function	25	8.06452	0.159505	RPL5, SET, TMED10, GPS1, ATP2A2, IQGAP2, IFIT1, MACROH2A1, IPO5, LGALS3, QARS1, PPME1, CHORDC1, FLNA, SFN, SNX6, RDX, PARVA, DNAJA1, PPIF, RPS20, STUB1, PHPT1, LTF, PLEC	303	1231	19256	1.29064	1	0.913112	0.869838
GOTERM_BP_ALL	GO:0071901~negative regulation of protein serine/threonine kinase activity	5	1.6129	0.171788	DNAJA1, GPS1, CHORDC1, MACROH2A1, IPO5	303	138	19256	2.30258	1	0.955457	0.910177
GOTERM_BP_ALL	GO:0071900~regulation of protein serine/threonine kinase activity	10	3.22581	0.415786	SPAG9, DNAJA1, PRKAA1, DBNL, GPS1, CHORDC1, SFN, MACROH2A1, IPO5, LTF	303	512	19256	1.24123	1	1	0.952807
GOTERM_BP_ALL	GO:0045859~regulation of protein kinase activity	14	4.51613	0.443925	SPAG9, PRKAA1, DBNL, XRCC5, GPS1, MACROH2A1, IPO5, DNAJA1, QARS1, CHORDC1, SFN, SNX6, LTF, PLEC	303	769	19256	1.15698	1	1	0.952807
GOTERM_BP_ALL	GO:0042325~regulation of phosphorylation	28	9.03226	0.473791	PRKAA1, PRKDC, GPS1, TWF1, HMGB1, GHITM, MACROH2A1, IPO5, QARS1, CHORDC1, SFN, SNX6, SPAG9, DBNL, XRCC5, PTGES3, STAT3, DNAJA1, RAD50, PDE12, FKBP8, PPIF, CTNNB1, GSDME, LTF, PLEC, PAFAH1B1, EIF4G1	303	1673	19256	1.06362	1	1	0.952807
GOTERM_BP_ALL	GO:0043549~regulation of kinase activity	15	4.83871	0.518052	SPAG9, PRKAA1, DBNL, XRCC5, GPS1, MACROH2A1, IPO5, DNAJA1, RAD50, QARS1, CHORDC1, SFN, SNX6, LTF, PLEC	303	880	19256	1.08326	1	1	0.952807
GOTERM_BP_ALL	GO:0019220~regulation of phosphate metabolic process	30	9.67742	0.541151	PRKAA1, PRKDC, GPS1, TWF1, HMGB1, GHITM, MACROH2A1, IPO5, LGALS3, QARS1, CHORDC1, SFN, SNX6, SPAG9, DBNL, PARP1, XRCC5, PTGES3, STAT3, DNAJA1, RAD50, PDE12, FKBP8, PPIF, CTNNB1, GSDME, LTF, PLEC, PAFAH1B1, EIF4G1	303	1859	19256	1.02557	1	1	0.952807
GOTERM_BP_ALL	GO:0051174~regulation of phosphorus metabolic process	30	9.67742	0.547244	PRKAA1, PRKDC, GPS1, TWF1, HMGB1, GHITM, MACROH2A1, IPO5, LGALS3, QARS1, CHORDC1, SFN, SNX6, SPAG9, DBNL, PARP1, XRCC5, PTGES3, STAT3, DNAJA1, RAD50, PDE12, FKBP8, PPIF, CTNNB1, GSDME, LTF, PLEC, PAFAH1B1, EIF4G1	303	1864	19256	1.02282	1	1	0.952807
GOTERM_BP_ALL	GO:0006468~protein phosphorylation	31	10	0.596424	PRKAA1, PRKDC, GPS1, TWF1, HMGB1, MACROH2A1, IPO5, ZMPSTE24, QARS1, PPME1, CHORDC1, SFN, PRKACA, H3-3A, SCYL1, H3-3B, SNX6, SPAG9, DBNL, XRCC5, DNAJA1, ILF3, RAD50, PKM, FKBP8, CTNNB1, GSDME, LTF, PLEC, PAFAH1B1, EIF4G1	303	1970	19256	1.00004	1	1	0.952807
GOTERM_BP_ALL	GO:0001932~regulation of protein phosphorylation	23	7.41935	0.694052	SPAG9, PRKAA1, DBNL, XRCC5, PRKDC, GPS1, TWF1, HMGB1, MACROH2A1, IPO5, DNAJA1, RAD50, QARS1, CHORDC1, FKBP8, CTNNB1, SFN, SNX6, GSDME, PAFAH1B1, LTF, PLEC, EIF4G1	303	1528	19256	0.956595	1	1	0.952807
Annotation Cluster 80	Enrichment Score: 1.3411676329434832
Category	Term	Count	%	PValue	Genes	List Total	Pop Hits	Pop Total	Fold Enrichment	Bonferroni	Benjamini	FDR
INTERPRO	IPR007125:Histone core	7	2.25806	0.0011519	H3-4, H2AC20, H2BC21, MACROH2A1, H2BC18, H3-3A, H3-3B	305	74	19116	5.92875	0.555254	0.0899762	0.0890803
GOTERM_MF_ALL	GO:0031492~nucleosomal DNA binding	5	1.6129	0.00382121	H1-4, MACROH2A1, H3-3A, H3-3B, H1-2	304	40	18811	7.73479	0.959108	0.0638142	0.0603751
GOTERM_CC_ALL	GO:0001740~Barr body	3	0.967742	0.00445029	MACROH2A1, H3-3A, H3-3B	307	7	20472	28.5789	0.957482	0.0258262	0.0208288
GOTERM_BP_ALL	GO:0016572~histone phosphorylation	5	1.6129	0.00576736	PRKAA1, MACROH2A1, H3-3A, ZMPSTE24, H3-3B	303	46	19256	6.90773	1	0.110291	0.105064
GOTERM_CC_ALL	GO:0000805~X chromosome	3	0.967742	0.0112043	MACROH2A1, H3-3A, H3-3B	307	11	20472	18.1866	0.999657	0.0547078	0.0441217
GOTERM_MF_ALL	GO:0031491~nucleosome binding	5	1.6129	0.0288852	H1-4, MACROH2A1, H3-3A, H3-3B, H1-2	304	72	18811	4.2971	1	0.334988	0.316934
GOTERM_MF_ALL	GO:0000979~RNA polymerase II core promoter sequence-specific DNA binding	3	0.967742	0.0405979	MACROH2A1, H3-3A, H3-3B	304	20	18811	9.28174	1	0.372519	0.352443
GOTERM_MF_ALL	GO:0031490~chromatin DNA binding	6	1.93548	0.0448412	H1-4, STAT3, MACROH2A1, H3-3A, H3-3B, H1-2	304	120	18811	3.09391	1	0.386004	0.365201
GOTERM_BP_ALL	GO:0030261~chromosome condensation	4	1.29032	0.0458047	H1-4, H3-3A, H3-3B, H1-2	303	51	19256	4.9844	1	0.450179	0.428845
GOTERM_CC_ALL	GO:0000793~condensed chromosome	6	1.93548	0.0817173	RAD50, CBX3, HMGB1, MACROH2A1, H3-3A, H3-3B	307	154	20472	2.59808	1	0.286415	0.230993
GOTERM_CC_ALL	GO:0000803~sex chromosome	3	0.967742	0.0823958	MACROH2A1, H3-3A, H3-3B	307	32	20472	6.25163	1	0.287371	0.231764
UP_SEQ_FEATURE	DOMAIN:Histone	3	0.967742	0.0942854	MACROH2A1, H3-3A, H3-3B	304	35	20495	5.77867	1	1	0.995103
GOTERM_MF_ALL	GO:0001046~core promoter sequence-specific DNA binding	3	0.967742	0.169281	MACROH2A1, H3-3A, H3-3B	304	46	18811	4.03554	1	0.883434	0.835824
GOTERM_MF_ALL	GO:0001047~core promoter binding	3	0.967742	0.169281	MACROH2A1, H3-3A, H3-3B	304	46	18811	4.03554	1	0.883434	0.835824
WIKIPATHWAYS	WP4553~FBXL10 enhancement of MAP/ERK signaling in diffuse large B-cell lymphoma	3	0.967742	0.285854	MACROH2A1, H3-3A, H3-3B	222	38	7938	2.8229	1	1	0.991501
GOTERM_MF_ALL	GO:0000977~RNA polymerase II regulatory region sequence-specific DNA binding	7	2.25806	0.999997	SARS1, STAT3, MACROH2A1, RBMX, H3-3A, H3-3B, NME1	304	1445	18811	0.299756	1	1	0.999997
GOTERM_MF_ALL	GO:0001012~RNA polymerase II regulatory region DNA binding	7	2.25806	0.999997	SARS1, STAT3, MACROH2A1, RBMX, H3-3A, H3-3B, NME1	304	1445	18811	0.299756	1	1	0.999997
Annotation Cluster 81	Enrichment Score: 1.3331191256771575
Category	Term	Count	%	PValue	Genes	List Total	Pop Hits	Pop Total	Fold Enrichment	Bonferroni	Benjamini	FDR
UP_SEQ_FEATURE	DOMAIN:J	4	1.29032	0.0415651	DNAJA1, DNAJC7, DNAJC21, DNAJC8	304	52	20495	5.18598	1	0.78027	0.776027
SMART	SM00271:DnaJ	4	1.29032	0.0484553	DNAJA1, DNAJC7, DNAJC21, DNAJC8	174	49	10337	4.84964	0.999325	0.659858	0.655369
INTERPRO	IPR001623:DnaJ domain	4	1.29032	0.0497247	DNAJA1, DNAJC7, DNAJC21, DNAJC8	305	52	19116	4.82119	1	0.942729	0.933342
Annotation Cluster 82	Enrichment Score: 1.3067141964904216
Category	Term	Count	%	PValue	Genes	List Total	Pop Hits	Pop Total	Fold Enrichment	Bonferroni	Benjamini	FDR
GOTERM_BP_ALL	GO:0048589~developmental growth	20	6.45161	0.0139049	SPAG9, G6PD, CLIC4, DBNL, PRKDC, STAT3, TWF2, ZMPSTE24, AFG3L2, CTTN, FKBP8, CTNNB1, EPPK1, PTGFRN, PDLIM5, PELO, H3-3A, H3-3B, PAFAH1B1, PLEC	303	695	19256	1.82881	1	0.209483	0.199555
GOTERM_BP_ALL	GO:0030307~positive regulation of cell growth	8	2.58065	0.0230514	DBNL, TWF2, SFN, EXOSC2, H3-3A, PAFAH1B1, EIF4G1, H3-3B	303	179	19256	2.84028	1	0.289818	0.276083
GOTERM_BP_ALL	GO:0016049~cell growth	14	4.51613	0.0263532	SPAG9, G6PD, DBNL, TWF2, CTTN, CTNNB1, SFN, RBBP7, PDLIM5, EXOSC2, H3-3A, H3-3B, PAFAH1B1, EIF4G1	303	451	19256	1.97276	1	0.319358	0.304224
GOTERM_BP_ALL	GO:0040007~growth	24	7.74194	0.0322168	SPAG9, G6PD, CLIC4, DBNL, PRKDC, STAT3, TWF2, ZMPSTE24, AFG3L2, CTTN, FKBP8, CTNNB1, EPPK1, SFN, PTGFRN, RBBP7, PDLIM5, EXOSC2, PELO, H3-3A, H3-3B, PAFAH1B1, PLEC, EIF4G1	303	969	19256	1.57402	1	0.363519	0.346292
GOTERM_BP_ALL	GO:0048638~regulation of developmental growth	11	3.54839	0.0566325	SPAG9, AFG3L2, G6PD, DBNL, CTTN, PRKDC, STAT3, TWF2, EPPK1, PAFAH1B1, ZMPSTE24	303	358	19256	1.95269	1	0.507372	0.483327
GOTERM_BP_ALL	GO:0045927~positive regulation of growth	9	2.90323	0.0758405	DBNL, PRKDC, TWF2, SFN, EXOSC2, H3-3A, PAFAH1B1, EIF4G1, H3-3B	303	281	19256	2.03545	1	0.601401	0.5729
GOTERM_BP_ALL	GO:0001558~regulation of cell growth	12	3.87097	0.0950338	SPAG9, G6PD, DBNL, CTTN, TWF2, SFN, RBBP7, EXOSC2, H3-3A, PAFAH1B1, EIF4G1, H3-3B	303	447	19256	1.70607	1	0.667201	0.635582
GOTERM_BP_ALL	GO:0040008~regulation of growth	17	5.48387	0.0951362	SPAG9, G6PD, DBNL, PRKDC, STAT3, TWF2, ZMPSTE24, AFG3L2, CTTN, EPPK1, SFN, RBBP7, EXOSC2, H3-3A, H3-3B, PAFAH1B1, EIF4G1	303	710	19256	1.52165	1	0.667201	0.635582
GOTERM_BP_ALL	GO:0048588~developmental cell growth	7	2.25806	0.164286	SPAG9, G6PD, DBNL, TWF2, CTNNB1, PDLIM5, PAFAH1B1	303	235	19256	1.89301	1	0.925501	0.88164
Annotation Cluster 83	Enrichment Score: 1.3001324683840347
Category	Term	Count	%	PValue	Genes	List Total	Pop Hits	Pop Total	Fold Enrichment	Bonferroni	Benjamini	FDR
GOTERM_BP_ALL	GO:0009127~purine nucleoside monophosphate biosynthetic process	8	2.58065	0.00504926	ATP5PD, PARP1, ATP5PB, IMPDH1, PPAT, STAT3, ATP5MF-PTCD1, SDHA	303	133	19256	3.82263	1	0.102374	0.0975219
GOTERM_BP_ALL	GO:0009168~purine ribonucleoside monophosphate biosynthetic process	8	2.58065	0.00504926	ATP5PD, PARP1, ATP5PB, IMPDH1, PPAT, STAT3, ATP5MF-PTCD1, SDHA	303	133	19256	3.82263	1	0.102374	0.0975219
UP_KW_CELLULAR_COMPONENT	KW-0138~CF(0)	3	0.967742	0.0264607	ATP5PD, ATP5PB, ATP5MF-PTCD1	282	16	17543	11.6642	0.708753	0.113384	0.0936652
GOTERM_BP_ALL	GO:0006754~ATP biosynthetic process	6	1.93548	0.0286515	ATP5PD, PARP1, ATP5PB, STAT3, ATP5MF-PTCD1, SDHA	303	109	19256	3.49823	1	0.335383	0.319489
GOTERM_CC_ALL	GO:0045263~proton-transporting ATP synthase complex, coupling factor F(o)	3	0.967742	0.0291013	ATP5PD, ATP5PB, ATP5MF-PTCD1	307	18	20472	11.114	1	0.125632	0.101322
GOTERM_CC_ALL	GO:0045259~proton-transporting ATP synthase complex	3	0.967742	0.057197	ATP5PD, ATP5PB, ATP5MF-PTCD1	307	26	20472	7.69431	1	0.226232	0.182455
GOTERM_CC_ALL	GO:0033177~proton-transporting two-sector ATPase complex, proton-transporting domain	3	0.967742	0.0736624	ATP5PD, ATP5PB, ATP5MF-PTCD1	307	30	20472	6.6684	1	0.267451	0.215699
GOTERM_CC_ALL	GO:0016469~proton-transporting two-sector ATPase complex	3	0.967742	0.204038	ATP5PD, ATP5PB, ATP5MF-PTCD1	307	56	20472	3.57236	1	0.551369	0.444678
UP_KW_BIOLOGICAL_PROCESS	KW-0375~Hydrogen ion transport	3	0.967742	0.229809	ATP5PD, ATP5PB, ATP5MF-PTCD1	176	58	11187	3.28772	1	0.909661	0.861784
UP_KW_BIOLOGICAL_PROCESS	KW-0406~Ion transport	8	2.58065	0.897145	LETM1, CLIC4, ATP5PD, ATP5PB, ATP2A2, ATP1B3, ATP5MF-PTCD1, LTF	176	659	11187	0.771624	1	1	0.957447
Annotation Cluster 84	Enrichment Score: 1.2854080156359795
Category	Term	Count	%	PValue	Genes	List Total	Pop Hits	Pop Total	Fold Enrichment	Bonferroni	Benjamini	FDR
GOTERM_BP_ALL	GO:2001251~negative regulation of chromosome organization	14	4.51613	4.32663e-06	SET, PARP1, XRCC5, MACROH2A1, H1-2, H1-4, RAD50, TPR, WDR5, TRIP13, HNRNPA1, H3-3A, H3-3B, OTUB1	303	176	19256	5.05521	0.0206003	0.000352803	0.000336083
GOTERM_BP_ALL	GO:0033044~regulation of chromosome organization	19	6.12903	0.000467549	SET, PARP1, XRCC5, CUL3, DEK, MACROH2A1, ZMPSTE24, H1-2, H1-4, RAD50, TPR, HNRNPA2B1, WDR5, CTNNB1, TRIP13, HNRNPA1, H3-3A, H3-3B, OTUB1	303	469	19256	2.57457	0.894591	0.0173029	0.0164829
GOTERM_MF_ALL	GO:0031492~nucleosomal DNA binding	5	1.6129	0.00382121	H1-4, MACROH2A1, H3-3A, H3-3B, H1-2	304	40	18811	7.73479	0.959108	0.0638142	0.0603751
GOTERM_BP_ALL	GO:1905268~negative regulation of chromatin organization	6	1.93548	0.0057816	H1-4, SET, WDR5, MACROH2A1, OTUB1, H1-2	303	73	19256	5.22338	1	0.110291	0.105064
GOTERM_BP_ALL	GO:1902275~regulation of chromatin organization	10	3.22581	0.0158753	H1-4, SET, TPR, WDR5, CTNNB1, DEK, MACROH2A1, OTUB1, ZMPSTE24, H1-2	303	246	19256	2.58338	1	0.229264	0.218399
GOTERM_BP_ALL	GO:0051568~histone H3-K4 methylation	5	1.6129	0.0231234	H1-4, WDR5, CTNNB1, MACROH2A1, H1-2	303	69	19256	4.60516	1	0.289818	0.276083
GOTERM_MF_ALL	GO:0031491~nucleosome binding	5	1.6129	0.0288852	H1-4, MACROH2A1, H3-3A, H3-3B, H1-2	304	72	18811	4.2971	1	0.334988	0.316934
GOTERM_BP_ALL	GO:0070734~histone H3-K27 methylation	3	0.967742	0.0351695	H1-4, MACROH2A1, H1-2	303	19	19256	10.0344	1	0.377693	0.359794
GOTERM_MF_ALL	GO:0031490~chromatin DNA binding	6	1.93548	0.0448412	H1-4, STAT3, MACROH2A1, H3-3A, H3-3B, H1-2	304	120	18811	3.09391	1	0.386004	0.365201
GOTERM_BP_ALL	GO:0016569~covalent chromatin modification	15	4.83871	0.0487263	NAA50, PRKAA1, SET, DEK, MACROH2A1, ZMPSTE24, H1-2, H1-4, WDR5, CTNNB1, RBBP7, H3-3A, H3-3B, PLEC, OTUB1	303	545	19256	1.74911	1	0.463285	0.44133
GOTERM_BP_ALL	GO:0031057~negative regulation of histone modification	4	1.29032	0.0527451	SET, WDR5, MACROH2A1, OTUB1	303	54	19256	4.70749	1	0.485493	0.462484
GOTERM_BP_ALL	GO:0016570~histone modification	14	4.51613	0.0765445	NAA50, PRKAA1, SET, DEK, MACROH2A1, ZMPSTE24, H1-2, H1-4, WDR5, CTNNB1, RBBP7, H3-3A, H3-3B, OTUB1	303	531	19256	1.67555	1	0.603698	0.575088
GOTERM_BP_ALL	GO:0031056~regulation of histone modification	7	2.25806	0.0840494	SET, WDR5, CTNNB1, DEK, MACROH2A1, OTUB1, ZMPSTE24	303	193	19256	2.30496	1	0.633795	0.603759
GOTERM_BP_ALL	GO:0045815~positive regulation of gene expression, epigenetic	3	0.967742	0.119376	H1-4, MACROH2A1, H1-2	303	38	19256	5.0172	1	0.779262	0.742332
GOTERM_BP_ALL	GO:0051569~regulation of histone H3-K4 methylation	3	0.967742	0.124584	WDR5, CTNNB1, MACROH2A1	303	39	19256	4.88855	1	0.802371	0.764346
GOTERM_BP_ALL	GO:0018205~peptidyl-lysine modification	11	3.54839	0.132634	NAA50, H1-4, PRKAA1, SET, WDR5, CTNNB1, DEK, SAE1, MACROH2A1, ZMPSTE24, H1-2	303	425	19256	1.64485	1	0.834147	0.794616
GOTERM_BP_ALL	GO:0034968~histone lysine methylation	5	1.6129	0.147936	H1-4, WDR5, CTNNB1, MACROH2A1, H1-2	303	130	19256	2.44428	1	0.878669	0.837028
GOTERM_BP_ALL	GO:0018022~peptidyl-lysine methylation	5	1.6129	0.200079	H1-4, WDR5, CTNNB1, MACROH2A1, H1-2	303	147	19256	2.1616	1	1	0.952807
GOTERM_BP_ALL	GO:0006342~chromatin silencing	4	1.29032	0.227788	H1-4, H2AC20, MACROH2A1, H1-2	303	105	19256	2.421	1	1	0.952807
GOTERM_BP_ALL	GO:0008213~protein alkylation	6	1.93548	0.247531	H1-4, WDR5, CTNNB1, FAM98B, MACROH2A1, H1-2	303	215	19256	1.77352	1	1	0.952807
GOTERM_BP_ALL	GO:0006479~protein methylation	6	1.93548	0.247531	H1-4, WDR5, CTNNB1, FAM98B, MACROH2A1, H1-2	303	215	19256	1.77352	1	1	0.952807
GOTERM_BP_ALL	GO:0045814~negative regulation of gene expression, epigenetic	4	1.29032	0.252833	H1-4, H2AC20, MACROH2A1, H1-2	303	111	19256	2.29013	1	1	0.952807
GOTERM_BP_ALL	GO:0045995~regulation of embryonic development	5	1.6129	0.269102	WDR5, CTNNB1, PRKACA, MACROH2A1, PAFAH1B1	303	168	19256	1.8914	1	1	0.952807
GOTERM_BP_ALL	GO:0016571~histone methylation	5	1.6129	0.275933	H1-4, WDR5, CTNNB1, MACROH2A1, H1-2	303	170	19256	1.86915	1	1	0.952807
GOTERM_BP_ALL	GO:0031060~regulation of histone methylation	3	0.967742	0.380449	WDR5, CTNNB1, MACROH2A1	303	84	19256	2.26968	1	1	0.952807
GOTERM_BP_ALL	GO:0043414~macromolecule methylation	7	2.25806	0.453609	H1-4, WDR5, CTNNB1, FAM98B, MACROH2A1, ZMPSTE24, H1-2	303	344	19256	1.29319	1	1	0.952807
GOTERM_BP_ALL	GO:0032259~methylation	7	2.25806	0.603174	H1-4, WDR5, CTNNB1, FAM98B, MACROH2A1, ZMPSTE24, H1-2	303	401	19256	1.10937	1	1	0.952807
Annotation Cluster 85	Enrichment Score: 1.283720856722909
Category	Term	Count	%	PValue	Genes	List Total	Pop Hits	Pop Total	Fold Enrichment	Bonferroni	Benjamini	FDR
GOTERM_MF_ALL	GO:0001671~ATPase activator activity	4	1.29032	0.0100637	DNAJA1, DNAJC7, AHSA1, ATP1B3	304	28	18811	8.83976	0.999785	0.147425	0.13948
GOTERM_MF_ALL	GO:0060590~ATPase regulator activity	4	1.29032	0.0377704	DNAJA1, DNAJC7, AHSA1, ATP1B3	304	46	18811	5.38072	1	0.372519	0.352443
GOTERM_MF_ALL	GO:0060589~nucleoside-triphosphatase regulator activity	8	2.58065	0.370618	DNAJA1, RABGAP1, DNAJC7, GPS1, AHSA1, ATP1B3, IQGAP2, IPO5	304	362	18811	1.36748	1	1	0.947242
Annotation Cluster 86	Enrichment Score: 1.2730573404409447
Category	Term	Count	%	PValue	Genes	List Total	Pop Hits	Pop Total	Fold Enrichment	Bonferroni	Benjamini	FDR
UP_KW_DOMAIN	KW-0853~WD repeat	9	2.90323	0.0162083	EML4, LRBA, GNB2, WDR5, STRAP, RBBP7, EIF3B, SEC31A, PAFAH1B1	171	284	14922	2.76538	0.301978	0.0594306	0.0513264
INTERPRO	IPR015943:WD40/YVTN repeat-like-containing domain	12	3.87097	0.0252258	SPAG9, NUP214, EML4, LRBA, GNB2, WDR5, ELP1, STRAP, RBBP7, EIF3B, SEC31A, PAFAH1B1	305	350	19116	2.14887	1	0.844463	0.836054
UP_SEQ_FEATURE	REPEAT:WD 7	8	2.58065	0.0308755	EML4, GNB2, WDR5, STRAP, RBBP7, EIF3B, SEC31A, PAFAH1B1	304	202	20495	2.67001	1	0.78027	0.776027
UP_SEQ_FEATURE	REPEAT:WD 6	9	2.90323	0.0367881	EML4, LRBA, GNB2, WDR5, STRAP, RBBP7, EIF3B, SEC31A, PAFAH1B1	304	256	20495	2.37016	1	0.78027	0.776027
UP_SEQ_FEATURE	REPEAT:WD 5	9	2.90323	0.0422063	EML4, LRBA, GNB2, WDR5, STRAP, RBBP7, EIF3B, SEC31A, PAFAH1B1	304	263	20495	2.30707	1	0.78027	0.776027
UP_SEQ_FEATURE	REPEAT:WD 4	9	2.90323	0.0447391	EML4, LRBA, GNB2, WDR5, STRAP, RBBP7, EIF3B, SEC31A, PAFAH1B1	304	266	20495	2.28105	1	0.791108	0.786806
UP_SEQ_FEATURE	REPEAT:WD 3	9	2.90323	0.0462505	EML4, LRBA, GNB2, WDR5, STRAP, RBBP7, EIF3B, SEC31A, PAFAH1B1	304	268	20495	2.26403	1	0.810045	0.80564
UP_SEQ_FEATURE	REPEAT:WD 1	9	2.90323	0.0530443	EML4, LRBA, GNB2, WDR5, STRAP, RBBP7, EIF3B, SEC31A, PAFAH1B1	304	276	20495	2.19841	1	0.878814	0.874035
UP_SEQ_FEATURE	REPEAT:WD 2	9	2.90323	0.0530443	EML4, LRBA, GNB2, WDR5, STRAP, RBBP7, EIF3B, SEC31A, PAFAH1B1	304	276	20495	2.19841	1	0.878814	0.874035
INTERPRO	IPR020472:G-protein beta WD-40 repeat	5	1.6129	0.0630274	GNB2, WDR5, STRAP, RBBP7, PAFAH1B1	305	94	19116	3.3338	1	0.942729	0.933342
INTERPRO	IPR001680:WD40 repeat	9	2.90323	0.0734936	NUP214, EML4, LRBA, GNB2, WDR5, STRAP, RBBP7, SEC31A, PAFAH1B1	305	275	19116	2.0512	1	0.953058	0.943568
UP_SEQ_FEATURE	REPEAT:WD	7	2.25806	0.0768123	EML4, GNB2, WDR5, STRAP, RBBP7, SEC31A, PAFAH1B1	304	200	20495	2.35962	1	1	0.995103
SMART	SM00320:WD40	9	2.90323	0.0892472	NUP214, EML4, LRBA, GNB2, WDR5, STRAP, RBBP7, SEC31A, PAFAH1B1	174	274	10337	1.95136	0.999999	0.819246	0.813673
INTERPRO	IPR019775:WD40 repeat, conserved site	4	1.29032	0.414982	GNB2, WDR5, RBBP7, PAFAH1B1	305	147	19116	1.70545	1	1	0.991453
Annotation Cluster 87	Enrichment Score: 1.2697542518716762
Category	Term	Count	%	PValue	Genes	List Total	Pop Hits	Pop Total	Fold Enrichment	Bonferroni	Benjamini	FDR
GOTERM_CC_ALL	GO:0030863~cortical cytoskeleton	6	1.93548	0.0274457	DBNL, CTTN, CALD1, RDX, MYH9, FLNA	307	113	20472	3.54075	1	0.120693	0.0973386
GOTERM_BP_ALL	GO:0031532~actin cytoskeleton reorganization	5	1.6129	0.0514155	CTTN, MYH9, FLNA, PARVA, PLEC	303	89	19256	3.57029	1	0.476609	0.454022
REACTOME_PATHWAY	R-HSA-5627123~RHO GTPases activate PAKs	3	0.967742	0.109943	CTTN, MYH9, FLNA	259	24	10882	5.25193	1	0.340792	0.256642
Annotation Cluster 88	Enrichment Score: 1.2511007936384921
Category	Term	Count	%	PValue	Genes	List Total	Pop Hits	Pop Total	Fold Enrichment	Bonferroni	Benjamini	FDR
GOTERM_BP_ALL	GO:1901214~regulation of neuron death	12	3.87097	0.0241018	G6PD, SET, PARP1, NONO, STAT3, CTNNB1, HYOU1, GCLM, ENO2, UBE2M, SNX6, EIF4G1	303	353	19256	2.16038	1	0.298081	0.283955
GOTERM_BP_ALL	GO:0043523~regulation of neuron apoptotic process	9	2.90323	0.0330506	G6PD, SET, PARP1, NONO, CTNNB1, HYOU1, GCLM, UBE2M, SNX6	303	236	19256	2.42356	1	0.366107	0.348757
GOTERM_BP_ALL	GO:1901215~negative regulation of neuron death	9	2.90323	0.0330506	SET, NONO, STAT3, CTNNB1, HYOU1, GCLM, ENO2, SNX6, EIF4G1	303	236	19256	2.42356	1	0.366107	0.348757
GOTERM_BP_ALL	GO:0070997~neuron death	12	3.87097	0.0396774	G6PD, SET, PARP1, NONO, STAT3, CTNNB1, HYOU1, GCLM, ENO2, UBE2M, SNX6, EIF4G1	303	383	19256	1.99116	1	0.411396	0.3919
GOTERM_BP_ALL	GO:0051402~neuron apoptotic process	8	2.58065	0.115201	SET, PARP1, NONO, CTNNB1, HYOU1, GCLM, UBE2M, SNX6	303	260	19256	1.95542	1	0.765516	0.729237
GOTERM_BP_ALL	GO:0043524~negative regulation of neuron apoptotic process	5	1.6129	0.258813	SET, NONO, HYOU1, GCLM, SNX6	303	165	19256	1.92579	1	1	0.952807
Annotation Cluster 89	Enrichment Score: 1.2367775752819656
Category	Term	Count	%	PValue	Genes	List Total	Pop Hits	Pop Total	Fold Enrichment	Bonferroni	Benjamini	FDR
REACTOME_PATHWAY	R-HSA-70268~Pyruvate metabolism	4	1.29032	0.0363296	PDHX, GLO1, BSG, DLD	259	31	10882	5.42135	1	0.129294	0.0973682
REACTOME_PATHWAY	R-HSA-71406~Pyruvate metabolism and Citric Acid (TCA) cycle	5	1.6129	0.0410285	PDHX, GLO1, BSG, SDHA, DLD	259	55	10882	3.81959	1	0.142187	0.107078
REACTOME_PATHWAY	R-HSA-1428517~The citric acid (TCA) cycle and respiratory electron transport	8	2.58065	0.130714	PDHX, ATP5PD, ATP5PB, GLO1, ACAD9, BSG, SDHA, DLD	259	178	10882	1.88833	1	0.395886	0.298132
Annotation Cluster 90	Enrichment Score: 1.2319566461697602
Category	Term	Count	%	PValue	Genes	List Total	Pop Hits	Pop Total	Fold Enrichment	Bonferroni	Benjamini	FDR
GOTERM_MF_ALL	GO:0031625~ubiquitin protein ligase binding	11	3.54839	0.0267378	DNAJA1, RPL5, TUBA1B, XRCC5, CUL3, STUB1, CACYBP, CKB, RPS27A, PRKACA, OTUB1	304	305	18811	2.23168	1	0.314452	0.297505
GOTERM_MF_ALL	GO:0044389~ubiquitin-like protein ligase binding	11	3.54839	0.0378773	DNAJA1, RPL5, TUBA1B, XRCC5, CUL3, STUB1, CACYBP, CKB, RPS27A, PRKACA, OTUB1	304	324	18811	2.10081	1	0.372519	0.352443
GOTERM_BP_ALL	GO:0031396~regulation of protein ubiquitination	7	2.25806	0.198896	DNAJA1, RPL5, PDCD6, CUL3, RPS20, STUB1, OTUB1	303	250	19256	1.77943	1	1	0.952807
Annotation Cluster 91	Enrichment Score: 1.2317894977513448
Category	Term	Count	%	PValue	Genes	List Total	Pop Hits	Pop Total	Fold Enrichment	Bonferroni	Benjamini	FDR
UP_SEQ_FEATURE	DOMAIN:SAP	3	0.967742	0.0560967	SF3B2, SARNP, DEK	304	26	20495	7.77897	1	0.901452	0.896551
INTERPRO	IPR003034:SAP domain	3	0.967742	0.0594879	SF3B2, SARNP, DEK	305	25	19116	7.52105	1	0.942729	0.933342
SMART	SM00513:SAP	3	0.967742	0.0604318	SF3B2, SARNP, DEK	174	24	10337	7.42601	0.999895	0.738294	0.733272
Annotation Cluster 92	Enrichment Score: 1.2274842120324083
Category	Term	Count	%	PValue	Genes	List Total	Pop Hits	Pop Total	Fold Enrichment	Bonferroni	Benjamini	FDR
UP_SEQ_FEATURE	DOMAIN:AAA	4	1.29032	0.0339463	DYNC1H1, AFG3L2, PSMC6, CLPB	304	48	20495	5.61815	1	0.78027	0.776027
INTERPRO	IPR003959:ATPase, AAA-type, core	4	1.29032	0.0497247	AFG3L2, PSMC6, CLPB, TRIP13	305	52	19116	4.82119	1	0.942729	0.933342
UP_SEQ_FEATURE	DOMAIN:ATPase_AAA_core	3	0.967742	0.0560967	PSMC6, CLPB, TRIP13	304	26	20495	7.77897	1	0.901452	0.896551
INTERPRO	IPR003960:ATPase, AAA-type, conserved site	3	0.967742	0.0726848	AFG3L2, PSMC6, TRIP13	305	28	19116	6.71522	1	0.953058	0.943568
INTERPRO	IPR003593:AAA+ ATPase domain	6	1.93548	0.0730892	DYNC1H1, AFG3L2, PSMC6, CLPB, MCM3, TRIP13	305	140	19116	2.68609	1	0.953058	0.943568
SMART	SM00382:AAA	6	1.93548	0.0858015	DYNC1H1, AFG3L2, PSMC6, CLPB, MCM3, TRIP13	174	140	10337	2.54606	0.999998	0.819246	0.813673
Annotation Cluster 93	Enrichment Score: 1.2179673004374576
Category	Term	Count	%	PValue	Genes	List Total	Pop Hits	Pop Total	Fold Enrichment	Bonferroni	Benjamini	FDR
GOTERM_CC_ALL	GO:0016607~nuclear speck	13	4.19355	0.0294833	UNC45A, SF3B2, SF3A1, PRKAA1, API5, NONO, ALYREF, INPPL1, TIMM50, SARNP, DHX15, PPIH, PRKACA	307	432	20472	2.0067	1	0.12651	0.10203
GOTERM_CC_ALL	GO:0016604~nuclear body	20	6.45161	0.0671603	UNC45A, SF3B2, SF3A1, PRKAA1, PARP1, API5, NONO, ALYREF, RPA1, INPPL1, TIMM50, PCNP, SARNP, HNRNPA2B1, DHX15, MYH9, PPIH, NAA15, PHPT1, PRKACA	307	874	20472	1.52595	1	0.255642	0.206175
[truncated: 2,498 more rows]
